# Supplementary material for: Biodiscovery of Actinomycetota through metabolo-genomics reveals functional diversity across contrasting Mexican ecosystems
Source: Microb Genom. 2025 Oct 31;11(10):001557. doi: 10.1099/mgen.0.001557 (PMC13293302; doi:10.1099/mgen.0.001557)
Supplement: Uncited Supplementary Material 2. [file mgen-11-01557-s002.xlsx]

## Sheet: default_1
Table S2. List of putatively annotated metabolites by GNPS library spectral matching and in-silico structure annotation tools
* Chemical Classification using Classyfire http://classyfire.wishartlab.com
** For SIRIUS tool, the score corresponds to the confidence level assigned to structure annotation provided by CSI:FingerID. For Moldiscovery and DEREPLICATOR, score corresponds to the probability that a given spectrum is a result of the molecule’s presence with their respective FDR.
***The MSI-levels are determined by following the guidelines suggested by (PMID: 24476540).
****The IUPAC name of the compound was derived from its SMILES representation using the STOUT algorithm (PMID: 33906675)
Name	Annotation tool	Score**	Molecular Formula	Adduct	Theoretical mass	Experimental mass	Mass accuracy (ppm)	Retention time (min)	MSI level***	Halogen or Boron presence	InChIKeys	Superclass*	Class*	Subclass*	Smiles	Pubchem CID	Name by STOUT*****	2D Structure
Ac-Ile-Val-Phe-Ala-NH2	DEREPLICATOR_PLUS	12 (0)	C20H41N5O10	[M+H]+	512.285	512.293	-14.9684	25.8241	3		ADFXLFKYQTVRMJ-NHUSPQTBSA-N	Organic oxygen compounds	Organooxygen compounds	Carbohydrates and carbohydrate conjugates	CNC1C(O)C(OC2C(N)CC(N)C(OC3OC(CN)C(O)C(O)C3N)C2O)OC(CO)C1(C)O	155536769	No	#VALUE!
H-Phe-Tyr-Arg-Met-Val-Leu-Ser-Asn-Pro-Ala-Ala-OH	MOLDISCOVERY	23.9518 (1.21)	C58H91N13O20	[M+H]+	1290.64	1290.66	-14.8895	24.8233	3		CNWJKANVWPOHGS-HJUXFZRESA-N	Organic acids and derivatives	Carboxylic acids and derivatives	Amino acids, peptides, and analogues	CCC(C)CCCCC/C=C/CC(=O)NC(CC(=O)O)C(=O)N(C)C(CC(=O)O)C(=O)NC(CC(=O)O)C(=O)NCC(=O)NC(CC(=O)O)C(=O)NCC(=O)NC(C(=O)NC(C(=O)N1CCCC1C(=O)NC1C(=O)N2CCCCC2C(=O)NC1C)C(C)C)C(C)N	9855159	No	#VALUE!
(2R,3R,4S,5S)-6-(6-aminohexylsulfanyl)hexane-1,2,3,4,5-pentol	SIRIUS/CSIFinger:ID	0.051	C12H27NO5S	[M+H-H2O]+	280.154	280.158	-14.5909	11.6198	3		DPGSLZPFBQZOTO-DDHJBXDOSA-N	Organic nitrogen compounds	Organonitrogen compounds	Amines	C(CCCSCC(C(C(C(CO)O)O)O)O)CCN	90672926	No	#VALUE!
1,9-Dicyclohexylnonan-5-one	SIRIUS/CSIFinger:ID	0.107	C21H38O	[M+Na]+	329.277	329.281	-14.4787	24.6267	3		FTUUEUHLQVHFPU-UHFFFAOYSA-N	Lipids and lipid-like molecules	Fatty Acyls	Unassigned	C1CCC(CC1)CCCCC(=O)CCCCC2CCCCC2	21396643	No	#VALUE!
CID 101786516	SIRIUS/CSIFinger:ID	0.032	C15H21N2	[M+H2O+H]+	248.185	248.188	-14.2511	12.5662	3		KWUAEFDSSJYDCV-UHFFFAOYSA-N	Organic nitrogen compounds	Organonitrogen compounds	Cyclohexylamines	CCCN1C=CN([CH]1)C2=C(C=C(C=C2C)C)C	101786516	No	#VALUE!
2-amino-1-N-[(16S,17S,19S)-3-butan-2-yl-17-hydroxy-7,10,11,14,19-pentamethyl-2,5,9,12,15-pentaoxo-8-oxa-1,4,11,14-tetrazabicyclo[14.3.0]nonadecan-6-yl]-4,6-dimethyl-3-oxo-9-N-[(16S,19S)-7,11,14,19-tetramethyl-2,5,9,12,15-pentaoxo-3,10-di(propan-2-yl)-8-oxa-1,4,11,14-tetrazabicyclo[14.3.0]nonadecan-6-yl]phenoxazine-1,9-dicarboxamide	MOLDISCOVERY	35.2645 (2.04)	C63H88N12O17	[M+H]+	1285.63	1285.65	-13.85	26.2831	3			Organic acids and derivatives	Peptidomimetics	Depsipeptides	CCC(C)C1NC(=O)C(NC(=O)c2c3nc4c(C(=O)NC5C(=O)NC(C(C)C)C(=O)N6[C@@H](C)CC[C@H]6C(=O)N(C)CC(=O)N(C)C(C(C)C)C(=O)OC5C)ccc(C)c4oc-3c(C)c(=O)c2N)C(C)OC(=O)C(C)N(C)C(=O)CN(C)C(=O)[C@@H]2[C@@H](O)C[C@H](C)N2C1=O		Yes	#VALUE!
Dimethylcyanophosphine	SIRIUS/CSIFinger:ID	0.066	C3H6NP	[M+K]+	125.985	125.987	-13.8469	35.9685	3		SWRGYFFSSDOEJV-UHFFFAOYSA-N	Organoheterocyclic compounds	Phosphacyclic compounds	Unassigned	CP(C)C#N	542142	No	#VALUE!
H-Asp-Tyr-Gln-Arg-Leu-Asn-OH	MOLDISCOVERY	15.5239 (0.44)	C38H55N9O10S	[M+H]+	830.375	830.387	-13.675	19.0615	3		KEPLLFCRIRVVRF-BTNSXGMBSA-N	Organic acids and derivatives	Carboxylic acids and derivatives	Amino acids, peptides, and analogues	CC(C)CC1NC(=O)C(C(C)C)NC(=O)c2csc(n2)C(CCC(=N)O)NC(=O)C(CC(=O)O)NC(=O)C(CCCCN)NC(=O)C(Cc2ccc(O)cc2)NC1=O	444682	No	#VALUE!
2-[[2-[[16-(2-Carboxyethyl)-20-dodecyl-10,13-bis(2-methylpropyl)-2,6,9,12,15,18-hexaoxo-7-propan-2-yl-1-oxa-5,8,11,14,17-pentazacycloicosane-4-carbonyl]amino]-4-methylpentanoyl]amino]-3-methylbutanoic acid	MOLDISCOVERY	18.6073 (0.63)	C52H91N7O13	[M+H]+	1022.66	1022.67	-13.5842	23.5082	3		WJEJZYFGEGPPFE-UHFFFAOYSA-N	Organic acids and derivatives	Carboxylic acids and derivatives	Amino acids, peptides, and analogues	CCCCCCCCCCCCC1CC(=O)NC(CCC(=O)O)C(=O)NC(CC(C)C)C(=O)NC(CC(C)C)C(=O)NC(C(C)C)C(=O)NC(C(=O)NC(CC(C)C)C(=O)NC(C(=O)O)C(C)C)CC(=O)O1	162880900	No	#VALUE!
[3-(4,5-Dihydroxy-3-methoxyoxan-2-yl)oxy-6,8,16-trihydroxy-10,13-dimethyl-17-[6-methyl-5-[2-(3,4,5-trihydroxyoxan-2-yl)oxyethyl]hept-3-en-2-yl]-1,2,3,6,7,9,11,12,14,15,16,17-dodecahydrocyclopenta[a]phenanthren-15-yl] hydrogen sulfate	MOLDISCOVERY	11.0459 (0.28)	C40H66O17S	[M+H]+	851.398	851.409	-13.5491	25.505	3		DCYYJGOMBHXYQO-UHFFFAOYSA-N	Lipids and lipid-like molecules	Steroids and steroid derivatives	Stigmastanes and derivatives	COC1C(OC2C=C3C(O)CC4(O)C(CCC5(C)C(C(C)/C=C/C(CCOC6OCC(O)C(O)C6O)C(C)C)C(O)C(OS(=O)(=O)O)C54)C3(C)CC2)OCC(O)C1O	163125474	No	#VALUE!
2-Amino-2-(2-fluoroethyl)propane-1,3-diol	SIRIUS/CSIFinger:ID	0.123	C5H12FNO2	[M+H-H2O]+	120.08	120.082	-13.4976	22.8916	3	Halogen	MNEMHNABNLXFOW-UHFFFAOYSA-N	Organic acids and derivatives	Carboxylic acids and derivatives	Amino acids, peptides, and analogues	C(CF)C(CO)(CO)N	125426816	No	#VALUE!
5-(3,5-Dimethyl-4-pent-1-ynylphenyl)-1,3-dimethyl-2-pent-1-ynylbenzene	SIRIUS/CSIFinger:ID	0.093	C26H30	[M+Na]+	365.219	365.224	-13.4317	20.3685	3		DTBWVJLYZMVDTO-UHFFFAOYSA-N	Benzenoids	Unassigned	Unassigned	CCCC#CC1=C(C=C(C=C1C)C2=CC(=C(C(=C2)C)C#CCCC)C)C	42600279	No	#VALUE!
4-[[2-[[3-amino-1-[[3-methyl-1-[2-[(3-methyl-1,5-dioxo-2,3,4,7,8,9,10,10a-octahydropyrido[1,2-a][1,4]diazepin-4-yl)carbamoyl]pyrrolidin-1-yl]-1-oxobutan-2-yl]amino]-1-oxobutan-2-yl]amino]-2-oxoethyl]amino]-3-[[2-[[3-carboxy-2-[[3-carboxy-2-[[3-carboxy-2-[[(E)-10-methyldodec-3-enoyl]amino]propanoyl]-methylamino]propanoyl]amino]propanoyl]amino]acetyl]amino]-4-oxobutanoic acid	MOLDISCOVERY	13.9818 (0.38)	C58H91N13O20	[M+H]+	1290.64	1290.66	-13.3895	25.6094	3		AQZKCOXFXDOYRA-WYMLVPIESA-N	Organic acids and derivatives	Carboxylic acids and derivatives	Amino acids, peptides, and analogues	CCC(C)CCCCC/C=C/CC(=O)NC(CC(=O)O)C(=O)N(C)C(CC(=O)O)C(=O)NC(CC(=O)O)C(=O)NCC(=O)NC(CC(=O)O)C(=O)NCC(=O)NC(C(=O)NC(C(=O)N1CCCC1C(=O)NC1C(=O)N2CCCCC2C(=O)NC1C)C(C)C)C(C)N	6450196	No	#VALUE!
(1Z,5Z,9Z,13Z,17Z)-cycloicosa-1,5,9,13,17-pentaene	SIRIUS/CSIFinger:ID	0.048	C20H30	[M+H]+	271.238	271.242	-13.2913	23.1652	3		NBIGCYKXEHDWSI-KOASINAPSA-N	Lipids and lipid-like molecules	Prenol lipids	Unassigned	C1CC=CCCC=CCCC=CCCC=CCCC=C1	145800249	No	#VALUE!
1-Propanol, 2,2-dimethoxy-3-fluoro-	SIRIUS/CSIFinger:ID	0.02	C5H11FO3	[M+H-H2O]+	121.064	121.066	-13.2541	14.7821	3	Halogen	ZUKGMEYVHPXNTI-UHFFFAOYSA-N	Lipids and lipid-like molecules	Fatty Acyls	Fatty acids and conjugates	COC(CO)(CF)OC	3046828	No	#VALUE!
N'-[(Z)-[2-[2-(3,5-dimethylanilino)-2-oxoethoxy]phenyl]methylideneamino]-N-(2-methoxyphenyl)oxamide	GNPS/Spectral Match	Spectral_Match	C24H32N2O9	[M+H]+	493.212	493.218	-13.2466	26.7111	2		LVISMKMGEZHJTH-DICXZTSXSA-N	Benzenoids	Benzene and substituted derivatives	Benzoic acids and derivatives	CCC(C)C(=O)OC(C(C)OC(=O)C(\NC(=O)C1=CC=CC(NC=O)=C1O)=C\C)C(CC)C(O)=O	126165092	No	#VALUE!
(2E,4E)-2,4-Decadien-1-ol	MOLDISCOVERY	11.5795 (0.3)	C10H18O	[M+H]+	155.141	155.143	-13.2286	18.4362	3		NUBWFSDCZULDCI-BLHCBFLLSA-N	Lipids and lipid-like molecules	Fatty Acyls	Fatty alcohols	CCCCC/C=C/C=C/CO	5362696	No	#VALUE!
bis[(1S,3S,7S,10R,11S,12S,16R)-7-hydroxy-8,8,10,12-tetramethyl-3-[(E)-1-(2-methyl-1,3-thiazol-4-yl)prop-1-en-2-yl]-5,9-dioxo-4,17-dioxabicyclo[14.1.0]heptadecan-11-yl] octanedioate	MOLDISCOVERY	12.5039 (0.32)	C58H90O16S2	[M+H]+	1107.56	1107.57	-13.2219	16.5891	3		RTHILIGYFYTVCD-HUYORKIFSA-N	Lipids and lipid-like molecules	Prenol lipids	Triterpenoids	C[C@H]([C@H]1C[C@@H]2C[C@@](C)(OC2(C)C)[C@H](CC[C@@H](C)[C@H]2CCC3C4=C(CC[C@@]32C)[C@@]23CO[C@@](O)([C@@H](O)C2)C(C)(C)C3[C@@H](OS(=O)(=O)O)C4)O1)[C@H]1CCC2C3=C(CC[C@@]21C)[C@@]12CO[C@@](O)([C@@H](O)C1)C(C)(C)C2[C@@H](OS(=O)(=O)O)C3	46225785	No	#VALUE!
2-[3-[Bis(dimethylamino)methylideneamino]-2-methyl-2-pyridin-2-ylpropyl]-1,1,3,3-tetramethylguanidine	SIRIUS/CSIFinger:ID	0.03	C19H35N7	[M+H]+	362.298	362.303	-13.2018	33.8673	3		IAIUUSZWOFNCFS-UHFFFAOYSA-N	Organoheterocyclic compounds	Pyridines and derivatives	Unassigned	CC(CN=C(N(C)C)N(C)C)(CN=C(N(C)C)N(C)C)C1=CC=CC=N1	101466628	No	#VALUE!
3,4-Dihydro-2,5,7,8-tetramethyl-2-(4,8,12-trimethyltridecyl)-2H-1-benzopyran-6-yl nicotinate	MOLDISCOVERY	17.5143 (0.54)	C35H53NO3	[M+H]+	536.403	536.41	-13.1886	19.985	3		MSCCTZZBYHQMQJ-UHFFFAOYSA-N	Lipids and lipid-like molecules	Prenol lipids	Quinone and hydroquinone lipids	Cc1c(C)c2c(c(C)c1OC(=O)c1cccnc1)CCC(C)(CCCC(C)CCCC(C)CCCC(C)C)O2	5500	No	#VALUE!
cyclo(Leu-Asp-Thr-Ala-D-Pro-Phe)	SIRIUS/CSIFinger:ID	0.326	C31H44N6O9	[M+H-H2O]+	627.306	627.314	-13.0279	20.9513	3		HWFYSOUGASFGHP-LLZSXGHPSA-N	Organic acids and derivatives	Carboxylic acids and derivatives	Amino acids, peptides, and analogues	CC1C(=O)N2CCCC2C(=O)NC(C(=O)NC(C(=O)NC(C(=O)NC(C(=O)N1)C(C)O)CC(=O)O)CC(C)C)CC3=CC=CC=C3	10211589	No	#VALUE!
N,N'-Dibutan-2-yl-P-methylphosphonothioic diamide	SIRIUS/CSIFinger:ID	0.038	C9H23N2PS	[M+H2O+H]+	241.147	241.15	-13.007	24.8552	3		NAHFNGAMHVOBGK-UHFFFAOYSA-N	Organic nitrogen compounds	Organonitrogen compounds	Unassigned	CCC(C)NP(=S)(C)NC(C)CC	71334817	No	#VALUE!
Pro-Asp-Arg	SIRIUS/CSIFinger:ID	0.025	C15H26N6O6	[M+H]+	387.194	387.199	-12.9731	25.362	3		JARJPEMLQAWNBR-GUBZILKMSA-N	Organic acids and derivatives	Carboxylic acids and derivatives	Amino acids, peptides, and analogues	C1CC(NC1)C(=O)NC(CC(=O)O)C(=O)NC(CCCN=C(N)N)C(=O)O	145457412	No
2-[[4-[[(2S)-3-cyclohexyl-2-[[(2S,3S)-3-methyl-2-[[(2S)-4-methyl-2-(1-piperidylamino)pentanoyl]amino]pentanoyl]amino]propanoyl]amino]-2,3-dioxo-hept-6-enoyl]amino]pent-4-enoic acid	MOLDISCOVERY	20.1352 (0.74)	C39H71O10P	[M+H]+	731.476	731.486	-12.9727	28.1054	3		VTHIWAXNFDLWAL-SJWBJYHISA-N	Lipids and lipid-like molecules	Glycerophospholipids	Glycerophosphoglycerols	CCCCC/C=C\C/C=C\CCCCCCCC(=O)OC[C@H](COP(=O)(O)OC[C@@H](O)CO)OC(=O)CCCCCCC/C=C\CCCCC	3010310	No	#VALUE!
N-([1,1'-Biphenyl]-4-yl)-9,9-dimethyl-9H-fluoren-2-amine	SIRIUS/CSIFinger:ID	0.079	C27H23N	[M+H2O+H]+	380.196	380.201	-12.9504	23.9211	3		QRMLAMCEPKEKHS-UHFFFAOYSA-N	Benzenoids	Benzene and substituted derivatives	Diphenylmethanes	CC1(C2=CC=CC=C2C3=C1C=C(C=C3)NC4=CC=C(C=C4)C5=CC=CC=C5)C	20730584	No	#VALUE!
tert-Butyl N-(6-isothiocyanatohexyl)carbamate	SIRIUS/CSIFinger:ID	0.14	C12H22N2O2S	[M+H2O+H]+	277.154	277.158	-12.9173	17.0726	3		CAUSWASKIFYIOV-UHFFFAOYSA-N	Organic acids and derivatives	Carboxylic acids and derivatives	Amino acids, peptides, and analogues	CC(C)(C)OC(=O)NCCCCCCN=C=S	4251458	No	#VALUE!
(2S)-2-carbamoyl-2-fluoropentanoic acid	SIRIUS/CSIFinger:ID	0.087	C6H10FNO3	[M+H2O+H]+	182.08	182.082	-12.8663	16.0927	3	Halogen	ZYCPUOIGRRDURM-LURJTMIESA-N	Organic acids and derivatives	Carboxylic acids and derivatives	Amino acids, peptides, and analogues	CCCC(C(=O)N)(C(=O)O)F	92145017	No	#VALUE!
Furazolidone	SIRIUS/CSIFinger:ID	0.145	C8H7N3O5	[M+H2O+H]+	244.053	244.056	-12.5669	17.9547	3		PLHJDBGFXBMTGZ-WEVVVXLNSA-N	Organic 1,3-dipolar compounds	Allyl-type 1,3-dipolar organic compounds	Organic nitro compounds	C1COC(=O)N1N=CC2=CC=C(O2)[N+](=O)[O-]	5323714	No
H-Glu-Trp-Ala-Trp-Val-Leu-Asp-Ala-OH	MOLDISCOVERY	15.9485 (0.46)	C52H66N10O11	[M+H]+	1007.49	1007.5	-12.5203	22.8614	3		IZLYHYFLLXIAGL-BDXZKRNSSA-N	Organic acids and derivatives	Carboxylic acids and derivatives	Amino acids, peptides, and analogues	CC(C)[C@@H]1NC(=O)[C@H](C)NC(=O)[C@H](CCCCN)NC(=O)[C@H](Cc2c[nH]c3ccccc23)NC(=O)[C@H](Cc2ccccc2)NC(=O)[C@H](CC(=O)O)NC(=O)[C@H](Cc2ccc(O)cc2)NC(=O)[C@@H]2CCCN2C1=O	10147990	No	#VALUE!
2-(3,7-Dimethylnona-2,4,6,8-tetraenyl)-1,3,3-trimethylcyclohexene	SIRIUS/CSIFinger:ID	0.116	C20H28	[M+H2O+H]+	287.233	287.237	-12.5184	20.3607	3		RIFQXASRNKSVQC-UHFFFAOYSA-N	Lipids and lipid-like molecules	Prenol lipids	Diterpenoids	CC1=C(C(CCC1)(C)C)[CH+]C=C(C)C=CC=C(C)C=C	136859591	No	#VALUE!
CID 78063046	SIRIUS/CSIFinger:ID	0.028	C9H24N3Si	[M+H2O+H]+	221.189	221.192	-12.5056	21.6096	3		CVVPPNVOEKWAJL-UHFFFAOYSA-N	Organoheterocyclic compounds	Azacyclic compounds	Unassigned	CCN(C)[Si](N(C)CC)N(C)CC	78063046	No	#VALUE!
N,N'-Ethylene distearylamide	MOLDISCOVERY	12.9128 (0.34)	C43H78O	[M+H]+	611.605	611.613	-12.4765	29.5451	3		RKISUIUJZGSLEV-UHFFFAOYSA-N	Lipids and lipid-like molecules	Steroids and steroid derivatives	Cholestane steroids	CCCCCCCCCCCCCCCCO[C@H]1CC[C@@]2(C)C(=CC[C@H]3[C@@H]2CC[C@]2(C)[C@H]([C@H](C)CCCC(C)C)CC[C@H]32)C1	8044	No	#VALUE!
6-chloro-2-N-(pyrimidin-4-ylmethyl)-1,3,5-triazine-2,4-diamine	SIRIUS/CSIFinger:ID	0.061	C8H8ClN7	[M+K]+	276.013	276.016	-12.4331	33.8579	3	Halogen	FTKPEUVDCCBONC-UHFFFAOYSA-N	Organoheterocyclic compounds	Diazines	Pyrimidines and pyrimidine derivatives	C1=CN=CN=C1CNC2=NC(=NC(=N2)N)Cl	105789225	No
(2S,3R,4S,5S)-3,6-diamino-4-[(2R,3R,4S,5S,6S)-3,4-dihydroxy-6-(hydroxymethyl)-5-(propylamino)oxan-2-yl]oxyhexane-1,2,5-triol	SIRIUS/CSIFinger:ID	0.387	C15H33N3O8	[M+H]+	384.229	384.234	-12.2997	19.4525	3		SINAINGDVVIOKE-HCKMQARVSA-N	Organic oxygen compounds	Organooxygen compounds	Carbohydrates and carbohydrate conjugates	CCCNC1C(OC(C(C1O)O)OC(C(CN)O)C(C(CO)O)N)CO	90673360	No
propan-2-yl 4-[(E)-N'-nitrocarbamimidoyl]piperazine-1-carboxylate	SIRIUS/CSIFinger:ID	0.023	C9H17N5O4	[M+H2O+H]+	278.143	278.146	-12.1736	16.8874	3		LPBYNXLPYFGMPH-UHFFFAOYSA-N	Organoheterocyclic compounds	Imidazopyrimidines	Purines and purine derivatives	CC(C)OC(=O)N1CCN(CC1)C(=N[N+](=O)[O-])N	5339466	No
1-Phenazinecarboxylic acid, 6-[1-[(1-oxohexadecyl)oxy]ethyl]-	MOLDISCOVERY	17.7102 (0.56)	C31H42N2O4	[M+H]+	507.316	507.322	-12.169	27.0613	3		RNSGHLAVGOHUMX-UHFFFAOYSA-N	Organoheterocyclic compounds	Diazanaphthalenes	Benzodiazines	CCCCCCCCCCCCCCCC(=O)OC(C)c1cccc2nc3c(C(=O)O)cccc3nc12	537492	No
1-(Dichloromethylamino)ethanol	SIRIUS/CSIFinger:ID	0.014	C3H7Cl2NO	[M+H-H2O]+	125.986	125.987	-12.149	34.6755	3	Halogen	URKUACYCTQSDMD-UHFFFAOYSA-N	Organic acids and derivatives	Carboxylic acids and derivatives	Carboxylic acid derivatives	CC(NC(Cl)Cl)O	57255602	No
[[4,6-Bis[bis(methoxymethyl)amino]-1,4-dihydro-1,3,5-triazin-2-yl]-(methoxymethyl)amino]methanol	SIRIUS/CSIFinger:ID	0.006	C14H30N6O6	[M+H]+	379.225	379.23	-12.107	26.078	3		QKVDPZJIITYUSJ-UHFFFAOYSA-N	Organic acids and derivatives	Carboxylic acids and derivatives	Amino acids, peptides, and analogues	COCN(CO)C1=NC(N=C(N1)N(COC)COC)N(COC)COC	163159417	No
[(2S)-4-amino-2-(hexadecanoylamino)-4-oxobutanoyl] (2S)-4-amino-2-(hexadecanoylamino)-4-oxobutanoate	MOLDISCOVERY	11.5743 (0.3)	C50H72O2	[M+H]+	705.552	705.561	-12.0585	29.5251	3		HJSVOOLIWMOIJU-HEVIKAOCSA-N	Lipids and lipid-like molecules	Prenol lipids	Tetraterpenoids	CC1=C(/C=C/C(C)=C/C=C/C(C)=C/C=C/C=C(C)/C=C/C=C(C)/C=C/C2=C(C)CC[C@H](C/C=C(\C)CO)C2(C)C)C(C)(C)[C@@H](C/C=C(\C)CO)CC1	87396652	No
2-[3-[5-[4-[2-[4-[[2-(2,6-Dimethylcyclohexyl)-1,3-dioxo-3a,4,5,6,7,7a-hexahydroisoindol-5-yl]oxy]cyclohexyl]propan-2-yl]cyclohexyl]oxy-1,3-dioxo-3a,4,5,6,7,7a-hexahydroisoindol-2-yl]cyclohexyl]-5-methyl-3a,4,5,6,7,7a-hexahydroisoindole-1,3-dione	MOLDISCOVERY	22.4938 (0.97)	C52H84NO8P	[M+H]+	882.59	882.601	-11.9825	28.5155	3		SMCCKHVOJMPMTR-UHFFFAOYSA-N	Lipids and lipid-like molecules	Glycerophospholipids	Glycerophosphocholines	CC/C=C\C/C=C\C/C=C\C/C=C\C/C=C\C/C=C\CCC(=O)O[C@H](COC(=O)CCCCC/C=C\C/C=C\C/C=C\C/C=C\CCCCC)COP(=O)([O-])OCC[N+](C)(C)C	145732454	No
[(2R,3S,4S,5R,6R)-4-hexanoyloxy-5-hydroxy-6-(hydroxymethyl)-2-[(2R,3R,4R,5R)-2,3,4,5,6-pentahydroxyhexoxy]oxan-3-yl] octanoate	SIRIUS/CSIFinger:ID	0.686	C26H48O13	[M+H2O+H]+	587.32	587.327	-11.9814	25.8004	3		DJKHZQOSLGTNOF-HUWLHGPFSA-N	Lipids and lipid-like molecules	Saccharolipids	Unassigned	CCCCCCCC(=O)OC1C(C(C(OC1OCC(C(C(C(CO)O)O)O)O)CO)O)OC(=O)CCCCC	162648412	No
Agn-PC-0N4yaz	SIRIUS/CSIFinger:ID	0.104	C15H30O2S	[M+H2O+H]+	293.211	293.214	-11.9729	26.1653	3		ZFYRWMIDEHBHFD-UHFFFAOYSA-N	Organosulfur compounds	Sulfenyl compounds	Unassigned	CCCCCCCCCCCC[S+](C)CC(=O)O	10468607	No
1-[5-[2-[2-[2-[2-[2-(2-Azidoethoxy)ethoxy]ethoxy]ethoxy]ethoxy]ethoxy]pentoxy]-5-propoxypentane	SIRIUS/CSIFinger:ID	0.205	C25H51N3O8	[M+H-H2O]+	504.358	504.364	-11.908	28.0282	3		KXMJYCZTPHDHSL-UHFFFAOYSA-N	Organic acids and derivatives	Carboxylic acids and derivatives	Amino acids, peptides, and analogues	CCCOCCCCCOCCCCCOCCOCCOCCOCCOCCOCCN=[N+]=[N-]	132050868	No
N-[diethylamino(ethenyl)phosphanyl]-N-propan-2-ylpropan-2-amine	SIRIUS/CSIFinger:ID	0.046	C12H27N2P	[M+Na]+	253.177	253.18	-11.8968	22.7873	3		WZAIVZDGVPUAOF-UHFFFAOYSA-N	Organic nitrogen compounds	Organonitrogen compounds	Unassigned	CCN(CC)P(C=C)N(C(C)C)C(C)C	134318022	No
5-Amino-N-butyl-3-(methylsulfanyl)-1H-1,2,4-triazole-1-carbothioamide	SIRIUS/CSIFinger:ID	0.068	C8H15N5S2	[M+H]+	246.081	246.084	-11.8221	24.8713	3		CQAIWIQYHNXHMV-UHFFFAOYSA-N	Organoheterocyclic compounds	Azoles	Unassigned	CCCCNC(=S)N1C(=NC(=N1)SC)N	13055541	No
1-[(1-Methylethyl)amino]-3-[2-(2-propyn-1-yl)phenoxy]-2-propanol	SIRIUS/CSIFinger:ID	0.113	C15H21NO2	[M+H-H2O]+	230.151	230.154	-11.8209	11.331	3		HTELJYUDJNQGSH-UHFFFAOYSA-N	Benzenoids	Phenol ethers	Unassigned	CC(C)NCC(COC1=CC=CC=C1CC#C)O	163627409	No
[(2S)-1-[2-aminoethoxy(hydroxy)phosphoryl]oxy-3-[(E)-octadec-1-enoxy]propan-2-yl] tridecanoate	SIRIUS/CSIFinger:ID	0.243	C36H72NO7P	[M+H-H2O]+	644.494	644.501	-11.7812	27.5581	3		BETUQIMDJYLVJE-DIMZEJKASA-N	Organic acids and derivatives	Carboxylic acids and derivatives	Amino acids, peptides, and analogues	CCCCCCCCCCCCCCCCC=COCC(COP(=O)(O)OCCN)OC(=O)CCCCCCCCCCCC	134720670	No
1-[[4-[(dimethylamino)methyl]phenyl]methyl]-3-[[(2R)-2-methylthiolan-2-yl]methyl]urea	SIRIUS/CSIFinger:ID	0.133	C17H27N3OS	[M+H2O+H]+	340.201	340.205	-11.7475	20.6858	3		LNJROBAWASHFGK-QGZVFWFLSA-N	Organoheterocyclic compounds	Azoles	Thiazoles	CC1(CCCS1)CNC(=O)NCC2=CC=C(C=C2)CN(C)C	97090592	No
N-[3,4-di(tetradecoxy)phenyl]-1-pyridin-2-ylmethanimine	DEREPLICATOR_PLUS	12 (0)	C45H68O	[M+H]+	625.527	625.534	-11.7236	33.6984	3		POXKIHNDXVKUBQ-UHFFFAOYSA-N	Lipids and lipid-like molecules	Prenol lipids	Tetraterpenoids	CC(C)=CCC/C(C)=C/CC/C(C)=C/C=C/C(C)=C/C=C/C=C(C)/C=C/C=C(\C)CCC1C(C)=CCC(C/C=C(\C)CO)C1(C)C	91149883	No
N,N,N',N'-Tetrabutyl-P-methylphosphonic diamide	SIRIUS/CSIFinger:ID	0.089	C17H39N2OP	[M+H]+	319.284	319.287	-11.5994	27.9349	3		IKKFQBJVGHMFKM-UHFFFAOYSA-N	Organic acids and derivatives	Organic phosphoric acids and derivatives	Organic phosphoramides	CCCCN(CCCC)P(=O)(C)N(CCCC)CCCC	12618071	No
N~1~,N~3~-bis(6-methyl-5-oxo-3-thioxo-2,5-dihydro-1,2,4-triazin-4(3H)-yl)malonamide	SIRIUS/CSIFinger:ID	0.258	C11H12N8O4S2	[M+H]+	385.045	385.05	-11.4561	18.5761	3		QRBFZPHUDPQXLW-UHFFFAOYSA-N	Organic acids and derivatives	Carboxylic acids and derivatives	Amino acids, peptides, and analogues	CC1=NNC(=S)N(C1=O)NC(=O)CC(=O)NN2C(=O)C(=NNC2=S)C	9500339	No
Ac-Pro-Pro-Pro-Pro-NH2	SIRIUS/CSIFinger:ID	0.229	C22H33N5O5	[M+Na]+	470.232	470.237	-11.4356	19.0153	3		AWYJUIQLXHYLLS-XSLAGTTESA-N	Organic acids and derivatives	Carboxylic acids and derivatives	Amino acids, peptides, and analogues	CC(=O)N1CCCC1C(=O)N2CCCC2C(=O)N3CCCC3C(=O)N4CCCC4C(=O)N	46228933	No
2-Hexaprenyl-3-methyl-5-hydroxy-6-methoxy-1,4-benzoquinone	SIRIUS/CSIFinger:ID	0.139	C38H56O4	[M+Na]+	599.4	599.407	-11.4201	25.4951	3		YPBJTTYNKXYYKL-HGJBZHBGSA-N	Lipids and lipid-like molecules	Prenol lipids	Tetraterpenoids	CC1=C(C(=O)C(=C(C1=O)O)OC)CC=C(C)CCC=C(C)CCC=C(C)CCC=C(C)CCC=C(C)CCC=C(C)C	135398717	No
4-butylimino-N,N-diethyl-1,3-dimethyl-1,3,2-diazaphosphinan-2-amine	SIRIUS/CSIFinger:ID	0.075	C13H29N4P	[M+H]+	273.217	273.22	-11.3104	17.3535	3		QPDGFVNWLUNNOS-UHFFFAOYSA-N	Organoheterocyclic compounds	Azacyclic compounds	Unassigned	CCCCN=C1CCN(P(N1C)N(CC)CC)C	54239721	No
CID 59411884	SIRIUS/CSIFinger:ID	0.01	C14H28N3O2S	[M+H2O+H]+	321.204	321.208	-11.3028	19.0623	3		VDCPYZSDTWHWQW-UHFFFAOYSA-N	Organoheterocyclic compounds	Heteroaromatic compounds	Unassigned	CC(C)NC(=O)[CH]CSCCC(=O)NCCCN(C)C	59411884	No
O-methyl N-[[1-(4-amino-3-fluorophenyl)triazol-4-yl]methyl]carbamothioate	SIRIUS/CSIFinger:ID	0.156	C11H12FN5OS	[M+K]+	320.034	320.038	-11.2988	14.9125	3	Halogen	KDGXNYPORPJLAB-UHFFFAOYSA-N	Benzenoids	Benzene and substituted derivatives	Halobenzenes	COC(=S)NCC1=CN(N=N1)C2=CC(=C(C=C2)N)F	58758354	No
Sulfamic acid tetradecyl ester	SIRIUS/CSIFinger:ID	0.02	C14H31NO3S	[M+H]+	294.206	294.21	-11.2469	26.6123	3		LWZFOZFBJBTTFV-UHFFFAOYSA-N	Organic acids and derivatives	Organic sulfonic acids and derivatives	Organosulfonic acids and derivatives	CCCCCCCCCCCCCCOS(=O)(=O)N	11312414	No
3-[[Bis(2,3-dihydroxypropyl)amino]methyl-(2,3-dihydroxypropyl)amino]propane-1,2-diol	SIRIUS/CSIFinger:ID	0.031	C13H30N2O8	[M+H]+	343.204	343.207	-11.2301	14.2478	3		WQLWRLPAVBLOLQ-UHFFFAOYSA-N	Organic acids and derivatives	Carboxylic acids and derivatives	Amino acids, peptides, and analogues	C(C(CO)O)N(CC(CO)O)CN(CC(CO)O)CC(CO)O	135274621	No
Ile-Thr-Phe	SIRIUS/CSIFinger:ID	0.166	C19H29N3O5	[M+H]+	380.214	380.218	-11.2292	17.4358	3		WXLYNEHOGRYNFU-URLPEUOOSA-N	Organic acids and derivatives	Carboxylic acids and derivatives	Amino acids, peptides, and analogues	CCC(C)C(C(=O)NC(C(C)O)C(=O)NC(CC1=CC=CC=C1)C(=O)O)N	145456285	No
Ac-Aib2-L-Lys(Bz)-Aib2-L-Lys(Bz)-Aib2-NHMe	SIRIUS/CSIFinger:ID	0.013	C41H60N8O8	[M+H2O+H]+	811.462	811.471	-11.1738	23.9962	3		GQGVTIQSLZSLJD-CONSDPRKSA-N	Organic acids and derivatives	Carboxylic acids and derivatives	Amino acids, peptides, and analogues	CC(=O)NC(C)(C)C(=O)NC(CCCCNC(=O)C1=CC=CC=C1)C(=O)NC(C)(C)C(=O)NC(CCCCNC(=O)C2=CC=CC=C2)C(=O)NC(C)(C)C(=O)NC	134826798	No
FEt-DL-Val-DL-Ala-DL-Asp(OMe)-CH2F	SIRIUS/CSIFinger:ID	0.214	C16H27F2N3O5	[M+H]+	380.195	380.199	-11.139	15.9685	3	Halogen	XTHFRNOARICQER-UHFFFAOYSA-N	Organic acids and derivatives	Carboxylic acids and derivatives	Amino acids, peptides, and analogues	CC(C)C(C(=O)NC(C)C(=O)NC(CC(=O)OC)C(=O)CF)NCCF	138644985	No
[(3S,4aR,6aR,6bS,8aS,11S,12aR,14aR,14bS)-11-(2-aminoethylcarbamoyl)-4,4,6a,6b,8a,11,14b-heptamethyl-14-oxo-2,3,4a,5,6,7,8,9,10,12,12a,14a-dodecahydro-1H-picen-3-yl] acetate	SIRIUS/CSIFinger:ID	0.119	C34H54N2O4	[M+H2O+H]+	573.42	573.426	-11.1304	25.5742	3		NLLBNGODOJECHN-JYVVQSDUSA-N	Lipids and lipid-like molecules	Prenol lipids	Triterpenoids	CC(=O)OC1CCC2(C(C1(C)C)CCC3(C2C(=O)C=C4C3(CCC5(C4CC(CC5)(C)C(=O)NCCN)C)C)C)C	155526567	No
3-(Triisopropylsilyl)propiolaldehyde	SIRIUS/CSIFinger:ID	0.13	C12H22OSi	[M+H-H2O]+	193.139	193.141	-11.1159	12.4918	3		NXSXGYIMJNXQGE-UHFFFAOYSA-N	Organic oxygen compounds	Organooxygen compounds	Carbonyl compounds	CC(C)[Si](C#CC=O)(C(C)C)C(C)C	11095897	No
CID 139260286	SIRIUS/CSIFinger:ID	0.003	C17H26NO2	[M+H-H4O2]+	241.18	241.183	-11.0217	19.5059	3		KHXXMEIHCCZFHW-UHFFFAOYSA-N	Organic oxygen compounds	Organooxygen compounds	Alcohols and polyols	CCC[C]=C(CCC)OOC1=CC=C(C=C1)[N+](C)(C)C	139260286	No
3-(Morpholine-4-sulfonyl)propanoic acid	SIRIUS/CSIFinger:ID	0.058	C7H13NO5S	[M+H]+	224.056	224.059	-11.012	19.7889	3		BXZBRLVPYVFGDN-UHFFFAOYSA-N	Organic acids and derivatives	Carboxylic acids and derivatives	Amino acids, peptides, and analogues	C1COCCN1S(=O)(=O)CCC(=O)O	4962731	No
H-DL-Lys-DL-Arg-DL-Arg-DL-1Nal-DL-Lys-DL-Lys-OH	MOLDISCOVERY	10.2464 (0.26)	C49H85NO14	[M+H]+	912.594	912.604	-11.0068	26.1035	3		IQIVNPGFFGMBIW-UHFFFAOYSA-N	Organic oxygen compounds	Organooxygen compounds	Carbohydrates and carbohydrate conjugates	CCC(O)CC1CCCC2(CC3OC(=O)/C=C/C(C)(O)C(O)C(C)C(O)C(OC4CCC(N(C)C)C(C)O4)C(O)C(C)(O)CCCCC/C=C/C4CC(C)(C)OC4(O)CC(O2)C3C)O1	53462261	No
N-(3,5-dinitrophenyl)acetamide	SIRIUS/CSIFinger:ID	0.056	C8H7N3O5	[M+H2O+H]+	244.054	244.056	-11.0054	17.6401	3		ZXERTWPNZJETAC-UHFFFAOYSA-N	Benzenoids	Phenol ethers	Anisoles	CC(=O)NC1=CC(=CC(=C1)[N+](=O)[O-])[N+](=O)[O-]	181595	No
dipropan-2-yl 2-methyl-6-[(5-methyl-2-sulfanylidene-3H-benzimidazol-1-yl)methyl]-4-(2-pentadecyl-6-propan-2-yloxyphenyl)-1,4-dihydropyridine-3,5-dicarboxylate	SIRIUS/CSIFinger:ID	0.011	C47H69N3O5S	[M+H2O+H]+	806.505	806.514	-10.9947	23.9869	3		MOILDYNIVUPMQQ-UHFFFAOYSA-N	Benzenoids	Benzene and substituted derivatives	Unassigned	CCCCCCCCCCCCCCCC1=C(C(=CC=C1)OC(C)C)C2C(=C(NC(=C2C(=O)OC(C)C)CN3C4=C(C=C(C=C4)C)NC3=S)C)C(=O)OC(C)C	11765806	No
2-(Linoleoylamino)-1,3-propanediol	SIRIUS/CSIFinger:ID	0.177	C21H39NO3	[M+H-H2O]+	336.286	336.29	-10.946	16.8375	3		XGSLPUWYSJWLKG-HZJYTTRNSA-N	Lipids and lipid-like molecules	Fatty Acyls	Fatty amides	CCCCCC=CCC=CCCCCCCCC(=O)NC(CO)CO	6443855	No
1-[(4R)-3-(hydroxymethyl)-2,5-dioxoimidazolidin-4-yl]-3-[[[(4R)-3-(hydroxymethyl)-2,5-dioxoimidazolidin-4-yl]carbamoylamino]methyl]urea	SIRIUS/CSIFinger:ID	0.028	C11H16N8O8	[M+H-H2O]+	371.102	371.106	-10.8744	19.1532	3		ZCTXEAQXZGPWFG-RFZPGFLSSA-N	Organic acids and derivatives	Carboxylic acids and derivatives	Amino acids, peptides, and analogues	C(NC(=O)NC1C(=O)NC(=O)N1CO)NC(=O)NC2C(=O)NC(=O)N2CO	6604401	No
N-[(E)-(4-Fluorophenyl)methylideneamino]-2,6-dimethylquinolin-4-amine	SIRIUS/CSIFinger:ID	0.031	C18H16FN3	[M+H]+	294.137	294.14	-10.8674	11.2631	3	Halogen	IYNVAAFEWIWHER-RGVLZGJSSA-N	Organoheterocyclic compounds	Azoles	Pyrazoles	CC1=CC2=C(C=C(N=C2C=C1)C)NN=CC3=CC=C(C=C3)F	9594941	No
Bis(4-methylpent-3-en-2-yl)trisulfane	SIRIUS/CSIFinger:ID	0.094	C12H22S3	[M+Na]+	285.075	285.078	-10.7909	15.6276	3		YJSMRUVGKUSUJG-UHFFFAOYSA-N	Organosulfur compounds	Thioethers	Unassigned	CC(C=C(C)C)SSSC(C)C=C(C)C	71359608	No
N-(2-cyclohexylidene-2-fluoroethyl)-1-methylpiperidin-4-amine	SIRIUS/CSIFinger:ID	0.079	C14H25FN2	[M+H]+	241.205	241.207	-10.7771	19.9365	3	Halogen	CLTSFRSZSOBDED-UHFFFAOYSA-N	Benzenoids	Benzene and substituted derivatives	Halobenzenes	CN1CCC(CC1)NCC(=C2CCCCC2)F	44387758	No
(2S,3R)-2-amino-N-(diethoxyphosphorylmethyl)-3-hydroxybutanamide	SIRIUS/CSIFinger:ID	0.116	C9H21N2O5P	[M+H-H2O]+	251.113	251.116	-10.7573	14.4646	3			Organic acids and derivatives	Carboxylic acids and derivatives	Amino acids, peptides, and analogues	CCOP(=O)(CNC(=O)C(C(C)O)N)OCC		No
Jaeschkeanadiol	GNPS/Spectral Match	Spectral_Match	C15H26O2	[M+H-H2O]+	221.188	221.19	-10.6954	26.623	2		SUAPQGLGNKUSLY-LJISPDSOSA-N	Lipids and lipid-like molecules	Prenol lipids	Sesquiterpenoids	CC(C)[C@]1(O)CC[C@]2(C)C\C=C(\C)C[C@H](O)[C@@H]12	10125228	No
Ethyl 2-[[[2,6-di(propan-2-yl)phenoxy]-(methoxymethyl)phosphoryl]amino]acetate	SIRIUS/CSIFinger:ID	0.02	C18H30NO5P	[M+H]+	372.189	372.193	-10.6671	27.1535	3		PRZANMBXKHVQRF-UHFFFAOYSA-N	Organic acids and derivatives	Organic phosphoric acids and derivatives	Phosphate esters	CCOC(=O)CNP(=O)(COC)OC1=C(C=CC=C1C(C)C)C(C)C	130300818	No
methyl N-[(2S)-3-methyl-1-oxo-1-[(2S)-2-[5-[6-[4-[2-[(2S)-1-[(2R)-2-phenyl-2-(propanoylamino)acetyl]pyrrolidin-2-yl]-1H-imidazol-5-yl]phenyl]naphthalen-2-yl]-1H-imidazol-2-yl]pyrrolidin-1-yl]butan-2-yl]carbamate	SIRIUS/CSIFinger:ID	0.105	C48H52N8O5	[M+Na]+	843.386	843.395	-10.611	18.6305	3		GKQWTQFULLIIGU-IWXVSYPKSA-N	Organic acids and derivatives	Carboxylic acids and derivatives	Amino acids, peptides, and analogues	CCC(=O)NC(C1=CC=CC=C1)C(=O)N2CCCC2C3=NC=C(N3)C4=CC=C(C=C4)C5=CC6=C(C=C5)C=C(C=C6)C7=CN=C(N7)C8CCCN8C(=O)C(C(C)C)NC(=O)OC	67682545	No
3-[[4-Amino-6-(dimethylamino)-1,3,5-triazin-2-yl]amino]-2,2-difluoropropan-1-ol	SIRIUS/CSIFinger:ID	0.036	C8H14F2N6O	[M+H-H2O]+	231.114	231.116	-10.6091	17.8247	3	Halogen	NOMOUKPOYGPQHT-UHFFFAOYSA-N	Organoheterocyclic compounds	Triazines	Aminotriazines	CN(C)C1=NC(=NC(=N1)NCC(CO)(F)F)N	114154611	No
1-dodecanoyl-2-(8Z,11Z,14Z-eicosatrienoyl)-glycero-3-phospho-(1'-sn-glycerol)	MOLDISCOVERY	18.8841 (0.66)	C38H69O10P	[M+H]+	717.463	717.47	-10.6049	27.7089	3		QBGFKZDVLYMWAB-IIYZHQPASA-N	Lipids and lipid-like molecules	Glycerophospholipids	Glycerophosphoglycerols	CCCCC/C=C\C/C=C\C/C=C\CCCCCCC(=O)O[C@H](COC(=O)CCCCCCCCCCC)COP(=O)(O)OC[C@@H](O)CO	52926326	No
6-[(3-Hydroxypropyl)amino]hexan-1-OL	SIRIUS/CSIFinger:ID	0.311	C9H21NO2	[M+H-H2O]+	158.152	158.154	-10.5949	21.6316	3		OJRGRGOGLGVKGX-UHFFFAOYSA-N	Organic nitrogen compounds	Organonitrogen compounds	Amines	C(CCCO)CCNCCCO	20069619	No
[3-[[[[[5-(2-Ethenoxyethoxycarbonylamino)-1,3,3-trimethylcyclohexyl]methyl-formylcarbamoyl]-[(1,3,3-trimethylcyclohexyl)methyl]carbamoyl]-methylamino]methyl]-3,5,5-trimethylcyclohexyl]carbamic acid	MOLDISCOVERY	31.6812 (2.9)	C43H76NO8P	[M+H]+	766.53	766.538	-10.5511	27.2628	3		GKCVXKWITFSLHK-UHFFFAOYSA-N	Lipids and lipid-like molecules	Glycerophospholipids	Glycerophosphoethanolamines	CCCCC/C=C\C/C=C\CCCCCCCC(=O)O[C@H](COC(=O)CCC/C=C\C/C=C\C/C=C\CCCCCCCC)COP(=O)(O)OCCN	145339041	No
2-[[Hydroxy(phenyl)phosphoryl]methyl]-5-methylhex-4-enoic acid	SIRIUS/CSIFinger:ID	0.056	C14H19O4P	[M+H-H2O]+	265.096	265.099	-10.5433	13.9707	3		LLTKTHOWNHGWHN-UHFFFAOYSA-N	Benzenoids	Benzene and substituted derivatives	Unassigned	CC(=CCC(CP(=O)(C1=CC=CC=C1)O)C(=O)O)C	44480483	No
Ethyl-dimethoxy-(2-methylhexan-2-yl)silane	SIRIUS/CSIFinger:ID	0.01	C11H26O2Si	[M+H-H2O]+	201.165	201.167	-10.4308	19.9207	3		WBLIHDLHSLLYEQ-UHFFFAOYSA-N	Lipids and lipid-like molecules	Fatty Acyls	Unassigned	CCCCC(C)(C)[Si](CC)(OC)OC	152231742	No
N-Myristoyl Lysine	GNPS/Spectral Match	Spectral_Match	C20H40N2O3	[M+H]+	357.307	357.311	-10.4291	25.7651	2		DVHIYVOBSKWPJD-UHFFFAOYSA-N	Organic acids and derivatives	Carboxylic acids and derivatives	Amino acids, peptides, and analogues	CCCCCCCCCCCCCC(NC(CCCCN)C(O)=O)=O	5129092	No
3,10-Dioxa-2,11-disiladodecane, 2,2,11,11-tetramethyl-	SIRIUS/CSIFinger:ID	0.021	C12H30O2Si2	[M+H]+	263.183	263.186	-10.4	16.4172	3		SMGWFAZNSMLUHZ-UHFFFAOYSA-N	Lipids and lipid-like molecules	Fatty Acyls	Unassigned	C[Si](C)(C)OCCCCCCO[Si](C)(C)C	138692	No
N-Acetyl-S-(1-hydroxynonan-3-yl)-L-cysteine	SIRIUS/CSIFinger:ID	0.017	C14H27NO4S	[M+H]+	306.17	306.173	-10.3472	13.7838	3		BNBNGLBDONQXNQ-ABLWVSNPSA-N	Organic oxygen compounds	Organooxygen compounds	Carbonyl compounds	CCCCCCC(CCO)SCC(C(=O)O)NC(=O)C	71346857	No
4-Chlorophenyl cyclohexyl ketone	SIRIUS/CSIFinger:ID	0.255	C13H15ClO	[M+H2O+H]+	241.096	241.099	-10.3266	17.8526	3	Halogen	PTYKBHNDBXPYKO-UHFFFAOYSA-N	Benzenoids	Benzene and substituted derivatives	Halobenzenes	C1CCC(CC1)C(=O)C2=CC=C(C=C2)Cl	11579456	No
2-[Di(propan-2-yloxy)phosphorylamino]ethyl carbamimidothioate	SIRIUS/CSIFinger:ID	0.18	C9H22N3O3PS	[M+H-H2O]+	266.106	266.109	-10.3169	15.3402	3		GMOJSQQWYQDPHU-UHFFFAOYSA-N	Organic oxygen compounds	Organooxygen compounds	Carbonyl compounds	CC(C)OP(=O)(NCCSC(=N)N)OC(C)C	24841655	No
CID 153317673	SIRIUS/CSIFinger:ID	0.068	C17H20N	[M+H2O+H]+	257.175	257.177	-10.2984	25.2496	3		ASYIYNZZKOLDLH-UHFFFAOYSA-N	Lipids and lipid-like molecules	Prenol lipids	Monoterpenoids	C1CC1CC2CC[C](CC2)C3=CC=C(C=C3)C#N	153317673	No
Dodecyl bis[(2,2-dimethylaziridin-1-yl)]phosphinate	SIRIUS/CSIFinger:ID	0.039	C20H41N2O2P	[M+NH4]+	390.32	390.324	-10.2306	28.2662	3		MZJLAAXNIQLUNK-UHFFFAOYSA-N	Lipids and lipid-like molecules	Unassigned	Unassigned	CCCCCCCCCCCCOP(=O)(N1CC1(C)C)N2CC2(C)C	304648	No
7-[2-(Aminomethyl)morpholin-4-yl]-6,8-difluoro-1-(2-fluoroethyl)-4-oxoquinoline-3-carboxylic acid	SIRIUS/CSIFinger:ID	0.05	C17H18F3N3O4	[M+H-H2O]+	368.118	368.122	-10.2269	27.232	3	Halogen	UDAQSCZCHRVPLW-UHFFFAOYSA-N	Organic acids and derivatives	Carboxylic acids and derivatives	Amino acids, peptides, and analogues	C1COC(CN1C2=C(C=C3C(=C2F)N(C=C(C3=O)C(=O)O)CCF)F)CN	10068641	No
[3,7-Dimethylocta-1,6-dien-3-yloxy(dimethoxy)methyl]silane	SIRIUS/CSIFinger:ID	0.124	C13H26O3Si	[M+H2O+H]+	277.18	277.183	-10.197	26.6011	3		VIJINHQHHKZEDI-UHFFFAOYSA-N	Lipids and lipid-like molecules	Unassigned	Unassigned	CC(=CCCC(C)(C=C)OC(OC)(OC)[SiH3])C	3019422	No
PE(P-18:1(9Z)/16:1(9Z))	MOLDISCOVERY	13.5722 (0.37)	C41H72NO7P	[M+H]+	722.505	722.512	-10.162	27.2935	3		LALFTIIBOJSVNP-OBEJFMRTSA-N	Lipids and lipid-like molecules	Glycerophospholipids	Glycerophosphoethanolamines	CC/C=C\C/C=C\C/C=C\C/C=C\CCCCC(=O)OC[C@H](COP(=O)(O)OCCN)O/C=C\CCCCCCCC/C=C\CCCCCC	53480894	No
{Tris[(cyclopent-1-en-1-yl)oxy]methyl}silane	SIRIUS/CSIFinger:ID	0.006	C16H24O3Si	[M+Na]+	315.136	315.139	-10.1233	20.3592	3		UWFFVAWGAHCYSJ-UHFFFAOYSA-N	Organic acids and derivatives	Carboxylic acids and derivatives	Carboxylic acids	C1CC=C(C1)OC(OC2=CCCC2)(OC3=CCCC3)[SiH3]	71330347	No
Phosphoric acid, dibutyl 2-piperidinoethyl ester	SIRIUS/CSIFinger:ID	0.039	C15H32NO4P	[M+H]+	322.211	322.214	-10.0813	13.8875	3		VIBDOPJSVIALMP-UHFFFAOYSA-N	Organic acids and derivatives	Carboxylic acids and derivatives	Amino acids, peptides, and analogues	CCCCOP(=O)(OCCCC)OCCN1CCCCC1	205381	No
1-(1,4,12-Trihexanoyl-1,4,8,12-tetraaza-cyclopentadec-8-yl)-hexan-1-one	MOLDISCOVERY	43.6847 (4.76)	C45H68O	[M+H]+	625.528	625.534	-10.0437	29.1778	3		WQZAVPRXBSFZCW-UHFFFAOYSA-N	Lipids and lipid-like molecules	Prenol lipids	Tetraterpenoids	CC(C)=CCC/C(C)=C/CC/C(C)=C/C=C/C(C)=C/C=C/C=C(C)/C=C/C=C(\C)CCC1C(C)=CCC(C/C=C(\C)CO)C1(C)C	541416	No
benzyl N-[(2S)-4-methyl-1-[[(2S)-4-methyl-1-[[3-[[(2R)-4-methyl-2-[[(2R)-4-methyl-2-(phenylmethoxycarbonylamino)pentanoyl]amino]pentanoyl]amino]-2-oxopropyl]amino]-1-oxopentan-2-yl]amino]-1-oxopentan-2-yl]carbamate	SIRIUS/CSIFinger:ID	0.168	C43H64N6O9	[M+Na]+	831.454	831.463	-10.0253	25.2751	3		JTVCWQUNPMKMER-WHMCWMCLSA-N	Organic acids and derivatives	Carboxylic acids and derivatives	Amino acids, peptides, and analogues	CC(C)CC(C(=O)NCC(=O)CNC(=O)C(CC(C)C)NC(=O)C(CC(C)C)NC(=O)OCC1=CC=CC=C1)NC(=O)C(CC(C)C)NC(=O)OCC2=CC=CC=C2	76903099	No
2-[5-(1-Aminoethyl)-4-fluorothiophen-2-yl]propan-2-ol	SIRIUS/CSIFinger:ID	0.126	C9H14FNOS	[M+H2O+H]+	222.094	222.096	-10.0124	19.4582	3	Halogen	WLEPKYXTVKKHEL-UHFFFAOYSA-N	Benzenoids	Benzene and substituted derivatives	Halobenzenes	CC(C1=C(C=C(S1)C(C)(C)O)F)N	153589646	No
2-[[(2S)-2-[[(2S)-2-[[(2S)-6-amino-2-[[(2S,3R)-2-amino-3-hydroxy-butanoyl]amino]hexanoyl]amino]propanoyl]amino]-4-methyl-pentanoyl]amino]acetic acid	SIRIUS/CSIFinger:ID	0.148	C21H40N6O7	[M+Na]+	511.28	511.285	-10.0037	25.6993	3		HDJOQTNMMYMDJP-PFFSRIRZSA-N	Organic acids and derivatives	Carboxylic acids and derivatives	Amino acids, peptides, and analogues	CC(C)CC(C(=O)NCC(=O)O)NC(=O)C(C)NC(=O)C(CCCCN)NC(=O)C(C(C)O)N	15955864	No
Dibutyl(2-methoxyethyl)phosphoramidate	SIRIUS/CSIFinger:ID	0.017	C11H26NO4P	[M+H-H2O]+	250.154	250.157	-9.95586	14.8058	3		XENPKBZVMVEFLS-UHFFFAOYSA-N	Organic acids and derivatives	Organic phosphonic acids and derivatives	Organic phosphonic acids	CCCCOP(=O)(NCCOC)OCCCC	285083	No
N-tert-butyl-2-[4-[[(6-ethyl-5-fluoropyrimidin-4-yl)amino]methyl]piperidin-1-yl]acetamide	SIRIUS/CSIFinger:ID	0.023	C18H30FN5O	[M+H-H2O]+	334.237	334.24	-9.92919	19.9458	3	Halogen	ITWWGDLSXDBBSB-UHFFFAOYSA-N	Organic acids and derivatives	Carboxylic acids and derivatives	Amino acids, peptides, and analogues	CCC1=C(C(=NC=N1)NCC2CCN(CC2)CC(=O)NC(C)(C)C)F	133418996	No
N-[(2S,3R,4S,5S,6R)-2-[(1R,2R,3S,4R,6S)-4,6-diamino-3-[(2R,3R,5S,6R)-3-amino-6-(aminomethyl)-5-hydroxyoxan-2-yl]oxy-2-hydroxycyclohexyl]oxy-3,5-dihydroxy-6-(hydroxymethyl)oxan-4-yl]acetamide	SIRIUS/CSIFinger:ID	0.102	C20H39N5O10	[M+Na]+	532.254	532.259	-9.87743	25.5376	3		WHRNNCGBVLLCHM-DKAKBESRSA-N	Organic oxygen compounds	Organooxygen compounds	Carbohydrates and carbohydrate conjugates	CC(=O)NC1C(C(OC(C1O)OC2C(CC(C(C2O)OC3C(CC(C(O3)CN)O)N)N)N)CO)O	101478328	No
1,1'-(1,4-Dihydro-4-nonyl-3,5-pyridinediyl)bis(1-dodecanone)	SIRIUS/CSIFinger:ID	0.044	C38H69NO2	[M+K]+	610.49	610.496	-9.8344	26.422	3		CWQUIDDWEBMILK-UHFFFAOYSA-N	Lipids and lipid-like molecules	Steroids and steroid derivatives	Unassigned	CCCCCCCCCCCC(=O)C1=CNC=C(C1CCCCCCCCC)C(=O)CCCCCCCCCCC	101420523	No
1,3,5-Triacetyl-1,3,5-triazinane-2,4,6-trione	SIRIUS/CSIFinger:ID	0.018	C9H9N3O6	[M+H2O+H]+	274.064	274.067	-9.80317	22.66	3		ZDBXRGDPBFTHEC-UHFFFAOYSA-N	Benzenoids	Benzene and substituted derivatives	Nitrobenzenes	CC(=O)N1C(=O)N(C(=O)N(C1=O)C(=O)C)C(=O)C	13354600	No
Diethyl 4,4'-[hexamethylenebis(oxy)]dibenzimidate	SIRIUS/CSIFinger:ID	0.02	C24H32N2O4	[M+H-H2O]+	395.229	395.233	-9.80191	13.6403	3		MWWKZZZOWHMXBG-UHFFFAOYSA-N	Benzenoids	Benzene and substituted derivatives	Unassigned	CCOC(=N)C1=CC=C(C=C1)OCCCCCCOC2=CC=C(C=C2)C(=N)OCC	74053	No
3-Amino-1-[4-[[1-(difluoromethyl)imidazol-2-yl]methyl]piperazin-1-yl]-2-methylpropan-1-one	SIRIUS/CSIFinger:ID	0.024	C13H21F2N5O	[M+H2O+H]+	320.186	320.189	-9.79524	15.6132	3	Halogen	CRAHIDSZWDEAAT-UHFFFAOYSA-N	Benzenoids	Benzene and substituted derivatives	Halobenzenes	CC(CN)C(=O)N1CCN(CC1)CC2=NC=CN2C(F)F	121758230	No
1-[1,1-bis(dimethylamino)propoxy]-1-N,1-N,1-N',1-N'-tetramethylpropane-1,1-diamine	SIRIUS/CSIFinger:ID	0.01	C14H34N4O	[M+H-H2O]+	257.267	257.27	-9.75055	27.513	3		JSPZDXVLXYWYND-UHFFFAOYSA-N	Organic nitrogen compounds	Organonitrogen compounds	Unassigned	CCC(N(C)C)(N(C)C)OC(CC)(N(C)C)N(C)C	90917950	No
Phe-Statine-Ile-Phe-NH2	SIRIUS/CSIFinger:ID	0.179	C32H47N5O5	[M+H-H2O]+	564.349	564.354	-9.68975	25.2334	3		RPVJYTILLBNREF-VLQRUCLQSA-N	Organic acids and derivatives	Carboxylic acids and derivatives	Amino acids, peptides, and analogues	CCC(C)C(C(=O)NC(=O)C(CC1=CC=CC=C1)N)NC(=O)CC(C(CC(C)C)NC(=O)C(CC2=CC=CC=C2)N)O	44459674	No
7-(3-chlorobenzyl)-8-(4-(2,5-dimethylbenzyl)piperazin-1-yl)-3-methyl-1H-purine-2,6(3H,7H)-dione	SIRIUS/CSIFinger:ID	0.038	C26H29ClN6O2	[M+H]+	493.207	493.211	-9.64059	21.6172	3	Halogen	CJOMVLZDSOXEKF-UHFFFAOYSA-N	Organic acids and derivatives	Carboxylic acids and derivatives	Amino acids, peptides, and analogues	CC1=CC(=C(C=C1)C)CN2CCN(CC2)C3=NC4=C(N3CC5=CC(=CC=C5)Cl)C(=O)NC(=O)N4C	16618611	No
17-Amino-1-[(2-amino-2-hydroxyethoxy)methoxyamino]-17-(propan-2-ylideneamino)heptadecan-1-ol	SIRIUS/CSIFinger:ID	0.163	C23H50N4O4	[M+H-H2O]+	429.376	429.38	-9.63352	30.1297	3		CPMOIEMRQLBBPJ-UHFFFAOYSA-N	Organic acids and derivatives	Carboxylic acids and derivatives	Amino acids, peptides, and analogues	CC(=NC(CCCCCCCCCCCCCCCC(NOCOCC(N)O)O)N)C	123444289	No
2-amino-4,6-dimethyl-3-oxo-1-N,9-N-bis[(3S,6S,7S,10S,16S)-7,11,14-trimethyl-2,5,9,12,15-pentaoxo-3,10-di(propan-2-yl)-8-oxa-1,4,11,14-tetrazabicyclo[14.3.0]nonadecan-6-yl]phenoxazine-1,9-dicarboxamide	MOLDISCOVERY	47.3135 (7.14)	C62H88N12O17	[M+H]+	1273.63	1273.65	-9.62678	25.9902	3		RJURFGZVJUQBHK-XXEICVIVSA-N	Organic acids and derivatives	Peptidomimetics	Depsipeptides	Cc1c2oc3c(C)ccc(C(=O)N[C@H]4C(=O)N[C@H](C(C)C)C(=O)N5CCC[C@@H]5C(=O)N(C)CC(=O)N(C)[C@@H](C(C)C)C(=O)O[C@H]4C)c3nc-2c(C(=O)N[C@@H](C(=O)N[C@@H](C(=O)N2CCC[C@@H]2C(=O)N(C)CC(=O)N(C)[C@H](C(=O)O)C(C)C)C(C)C)[C@H](C)O)c(N)c1=O	21854522	No
1-[3-[3-(4-Chlorophenoxy)propoxy]propyl]azepane	SIRIUS/CSIFinger:ID	0.067	C18H28ClNO2	[M+H]+	326.185	326.188	-9.62	20.3585	3	Halogen	JGFWTZPEFKPIHN-UHFFFAOYSA-N	Lipids and lipid-like molecules	Fatty Acyls	Fatty amides	C1CCCN(CC1)CCCOCCCOC2=CC=C(C=C2)Cl	42629970	No
2-[3-[3-[(6-Amino-1,2-dihydropyridin-4-yl)methyl]-1-hydroxy-4-[[(1-methylcyclopentyl)amino]methyl]cyclopentyl]-1-hydroxypropyl]-7-(6-hydroxy-4-pentylcyclohex-2-en-1-yl)heptanoic acid	SIRIUS/CSIFinger:ID	0.05	C39H67N3O5	[M+H]+	658.509	658.515	-9.58104	28.0024	3		DNNXGFPONRPNOE-UHFFFAOYSA-N	Lipids and lipid-like molecules	Unassigned	Unassigned	CCCCCC1CC(C(C=C1)CCCCCC(C(CCC2(CC(C(C2)CNC3(CCCC3)C)CC4=CCNC(=C4)N)O)O)C(=O)O)O	163126570	No
4-chloro-1-methyl-N-(morpholin-4-yl)-5-(trifluoromethyl)-1H-pyrazole-3-carboxamide	SIRIUS/CSIFinger:ID	0.263	C10H12ClF3N4O2	[M+H2O+H]+	331.075	331.078	-9.57155	25.7871	3	Halogen	RFDKLVKIKFUHCQ-UHFFFAOYSA-N	Organohalogen compounds	Aryl halides	Aryl chlorides	CN1C(=C(C(=N1)C(=O)NN2CCOCC2)Cl)C(F)(F)F	4767774	No
2,2,2-trideuterio-1-[(3S,17S)-17-deuterio-3-hydroxy-10,13-dimethyl-1,2,3,4,7,8,9,11,12,14,15,16-dodecahydrocyclopenta[a]phenanthren-17-yl]ethanone	SIRIUS/CSIFinger:ID	0.174	C21H32O2	[M+H-H2O]+	299.234	299.237	-9.55573	20.5785	3		ORNBQBCIOKFOEO-JGVQJAOQSA-N	Lipids and lipid-like molecules	Steroids and steroid derivatives	Androstane steroids	CC(=O)C1CCC2C1(CCC3C2CC=C4C3(CCC(C4)O)C)C	154792788	No
(2s,3r)-2-amino-3-hydroxyhexanoic Acid	SIRIUS/CSIFinger:ID	0.274	C6H13NO3	[M+H-H2O]+	130.085	130.086	-9.54683	17.52	3		ONTYPWROJNTIRE-UHNVWZDZSA-N	Organic acids and derivatives	Carboxylic acids and derivatives	Amino acids, peptides, and analogues	CCCC(C(C(=O)O)N)O	53487132	No
2-[(1S,2S)-2-amino-1-fluoropropyl]cyclopentane-1-carbonitrile	SIRIUS/CSIFinger:ID	0.153	C9H15FN2	[M+H]+	171.128	171.129	-9.48766	11.8599	3	Halogen	HUBHOGQGFWPAFT-DFAZKQQPSA-N	Organohalogen compounds	Alkyl halides	Unassigned	CC(C(C1CCCC1C#N)F)N	90243005	No
3-amino-N-[5-cyclopropyl-4-(4-methylpiperazin-1-yl)pyridin-3-yl]-2-(5-fluoro-1,3-diazinan-2-yl)-3-nitrosopropanamide	SIRIUS/CSIFinger:ID	0.016	C20H31FN8O2	[M+H2O+H]+	453.269	453.273	-9.48532	17.8449	3	Halogen	RHODDPUHOZRBEI-UHFFFAOYSA-N	Organic acids and derivatives	Carboxylic acids and derivatives	Amino acids, peptides, and analogues	CN1CCN(CC1)C2=C(C=NC=C2C3CC3)NC(=O)C(C4NCC(CN4)F)C(N)N=O	90382401	No
2-N-[2-(2,2-difluoroethoxy)ethyl]-4-N-ethyl-6-propoxy-1,3,5-triazine-2,4-diamine	SIRIUS/CSIFinger:ID	0.012	C12H21F2N5O2	[M+H2O+H]+	324.181	324.184	-9.4802	17.1637	3	Halogen	LSQFOYVCECUFPJ-UHFFFAOYSA-N	Benzenoids	Benzene and substituted derivatives	Halobenzenes	CCCOC1=NC(=NC(=N1)NCCOCC(F)F)NCC	105922304	No
9,9-Dibutyl-9H-fluorene-2-carbonitrile	SIRIUS/CSIFinger:ID	0.045	C22H25N	[M+H2O+H]+	322.213	322.217	-9.46733	11.4915	3		HOTXKENOHKMNFL-UHFFFAOYSA-N	Organoheterocyclic compounds	Indoles and derivatives	Indoles	CCCCC1(C2=CC=CC=C2C3=C1C=C(C=C3)C#N)CCCC	60153974	No
cyclo[N(Me)Ala-D-Phe-xiIle-D-Pip-Pip-D-N(Me)Phe]	SIRIUS/CSIFinger:ID	0.22	C41H56N6O6	[M+H]+	729.427	729.433	-9.46662	20.4281	3		MPUGMRKHMBWWSJ-DQQYYTOKSA-N	Organic acids and derivatives	Carboxylic acids and derivatives	Amino acids, peptides, and analogues	CCC(C)C1C(=O)N2CCCCC2C(=O)N3CCCCC3C(=O)N(C(C(=O)N(C(C(=O)NC(C(=O)N1)CC4=CC=CC=C4)C)C)CC5=CC=CC=C5)C	10101452	No
CID 87335153	SIRIUS/CSIFinger:ID	0.015	C10H26N3Si	[M+H2O+H]+	235.205	235.207	-9.43899	22.2783	3		MIRZOAVMDHNXMB-UHFFFAOYSA-N	Organoheterocyclic compounds	Azacyclic compounds	Unassigned	CCN[Si](N(CC)CC)N(CC)CC	87335153	No
1,1',1''-Phosphanetriyltris(2,2-dimethylpropan-1-one)	SIRIUS/CSIFinger:ID	0.016	C15H27O3P	[M+H-H2O]+	269.164	269.166	-9.42214	18.3963	3		OUZLNWNUOXWGHN-UHFFFAOYSA-N	Organic oxygen compounds	Organooxygen compounds	Alcohols and polyols	CC(C)(C)C(=O)P(C(=O)C(C)(C)C)C(=O)C(C)(C)C	12847216	No
N-(dichloromethyl)ethanimine	SIRIUS/CSIFinger:ID	0.277	C3H5Cl2N	[M+C2H3N+H]+	167.012	167.014	-9.40051	34.6761	3	Halogen	AFZTYWPLYVWUNL-UHFFFAOYSA-N	Organohalogen compounds	Alkyl halides	Alkyl chlorides	CC=NC(Cl)Cl	74013904	No
N-(3-methylbutylcarbamoyl)-2-[[5-(3-methylphenyl)-4-propyl-1,2,4-triazol-3-yl]sulfanyl]acetamide	SIRIUS/CSIFinger:ID	0.071	C20H29N5O2S	[M+H]+	404.208	404.211	-9.36474	21.0478	3		SLYOMAIOKDLOEM-UHFFFAOYSA-N	Organosulfur compounds	Thioethers	Aryl thioethers	CCCN1C(=NN=C1SCC(=O)NC(=O)NCCC(C)C)C2=CC=CC(=C2)C	7528410	No
3-(3-Cyano-5-fluorophenyl)-5-(2-Pyridyl)-1,2,4-oxadiazole	SIRIUS/CSIFinger:ID	0.104	C14H7FN4O	[M+H2O+H]+	285.076	285.078	-9.34664	14.5565	3	Halogen	WZPADMVXGDUSLR-UHFFFAOYSA-N	Benzenoids	Benzene and substituted derivatives	Halobenzenes	C1=CC=NC(=C1)C2=NC(=NO2)C3=CC(=CC(=C3)C#N)F	21942491	No
3,5-Pyridinedicarboxylic acid, 1,4-dihydro-4-(2-(difluoromethoxy)phenyl)-2,6-dimethyl-, bis(2-methylpropyl) ester	SIRIUS/CSIFinger:ID	0.076	C24H31F2NO5	[M+K]+	490.176	490.18	-9.33645	22.5279	3	Halogen	ZBGSZKIIHJVPIT-UHFFFAOYSA-N	Benzenoids	Benzene and substituted derivatives	Unassigned	CC1=C(C(C(=C(N1)C)C(=O)OCC(C)C)C2=CC=CC=C2OC(F)F)C(=O)OCC(C)C	3066562	No
H-DL-Leu-DL-Ser-DL-Val-DL-Leu-OH	SIRIUS/CSIFinger:ID	0.096	C20H38N4O6	[M+H2O+H]+	449.293	449.297	-9.2837	24.3781	3		AZMIJMPYAZKVFL-UHFFFAOYSA-N	Organic acids and derivatives	Carboxylic acids and derivatives	Amino acids, peptides, and analogues	CC(C)CC(C(=O)NC(CO)C(=O)NC(C(C)C)C(=O)NC(CC(C)C)C(=O)O)N	18300722	No
DG(i-19:0/20:4(7E,9E,11Z,13E)-3OH(5S,6R,15S)/0:0)	SIRIUS/CSIFinger:ID	0.161	C42H74O8	[M+H]+	707.539	707.546	-9.258	33.8222	3		IIZZNTNHVUKQAQ-UZWYWOANSA-N	Lipids and lipid-like molecules	Glycerolipids	Triradylcglycerols	CCCCCC(C=CC=CC=CC=CC(C(CCCC(=O)OC(CO)COC(=O)CCCCCCCCCCCCCCCC(C)C)O)O)O	157007950	No
5-(2-Fluoropropan-2-yl)-4-methyl-1,2,4-triazole-3-sulfonamide	SIRIUS/CSIFinger:ID	0.146	C6H11FN4O2S	[M+H]+	223.064	223.066	-9.24847	26.0449	3	Halogen	XVBUGQOTDFSWMC-UHFFFAOYSA-N	Organosulfur compounds	Thioethers	Aryl thioethers	CC(C)(C1=NN=C(N1C)S(=O)(=O)N)F	130561827	No
N-[2-[2-[2-[8-(5,6-diaminohept-6-enylamino)non-8-enylamino]prop-2-enoxy]ethoxy]ethyl]octadecanamide	SIRIUS/CSIFinger:ID	0.098	C41H81N5O3	[M+H-H2O]+	674.624	674.631	-9.24129	32.8287	3		RJRLVUVVAXQVGK-UHFFFAOYSA-N	Organic acids and derivatives	Carboxylic acids and derivatives	Amino acids, peptides, and analogues	CCCCCCCCCCCCCCCCCC(=O)NCCOCCOCC(=C)NCCCCCCCC(=C)NCCCCC(C(=C)N)N	143018711	No
4-piperazin-1-ylspiro[6,7-dihydro-5H-quinazoline-8,1'-cyclohexane]-2-amine	SIRIUS/CSIFinger:ID	0.023	C17H27N5	[M+H2O+H]+	320.242	320.244	-9.22585	17.8171	3		IBHXJPGHTAGSCB-UHFFFAOYSA-N	Lipids and lipid-like molecules	Prenol lipids	Unassigned	C1CCC2(CC1)CCCC3=C2N=C(N=C3N4CCNCC4)N	46881970	No
2-[3-[2-[Bis(2-aminoethyl)amino]ethylamino]propylamino]acetic acid	SIRIUS/CSIFinger:ID	0.025	C11H27N5O2	[M+H2O+H]+	280.232	280.234	-9.18383	25.5833	3		GKCPYCXGYQEWOG-UHFFFAOYSA-N	Organic acids and derivatives	Carboxylic acids and derivatives	Amino acids, peptides, and analogues	C(CNCCN(CCN)CCN)CNCC(=O)O	91062032	No
1-phenyl-N-[[(3R)-1-(2-pyrrolidin-1-ylacetyl)piperidin-3-yl]methyl]methanesulfonamide	SIRIUS/CSIFinger:ID	0.098	C19H29N3O3S	[M+H2O+H]+	398.207	398.211	-9.13972	16.1337	3		IMRDGFXKKLSOBW-SFHVURJKSA-N	Organic acids and derivatives	Carboxylic acids and derivatives	Amino acids, peptides, and analogues	C1CCN(C1)CC(=O)N2CCCC(C2)CNS(=O)(=O)CC3=CC=CC=C3	97278423	No
(2S)-4-(ethylamino)-1-[4-[4-(ethylamino)butylamino]butylamino]butan-2-ol	SIRIUS/CSIFinger:ID	0.181	C16H38N4O	[M+H-H2O]+	285.299	285.301	-9.13183	28.3768	3		FGGXBKRTHOBSGT-INIZCTEOSA-N	Organic nitrogen compounds	Organonitrogen compounds	Amines	CCNCCCCNCCCCNCC(CCNCC)O	155469178	No
2-[[6-(2-Hydroxyethoxymethyl)-1,1,5-trioxo-1,2,6-thiadiazin-2-yl]methoxy]ethyl acetate	SIRIUS/CSIFinger:ID	0.013	C11H18N2O8S	[M+H]+	339.083	339.086	-9.12492	33.7856	3		DTZKOHKSWJNFGA-UHFFFAOYSA-N	Organic acids and derivatives	Carboxylic acids and derivatives	Amino acids, peptides, and analogues	CC(=O)OCCOCN1C=CC(=O)N(S1(=O)=O)COCCO	3009806	No
1-(azepan-1-ylsulfonyl)-N-(2-methylcyclohexyl)piperidine-4-carboxamide	SIRIUS/CSIFinger:ID	0.049	C19H35N3O3S	[M+H-H2O]+	368.233	368.237	-9.11759	24.36	3		BQNRGKURXRLXES-UHFFFAOYSA-N	Organic acids and derivatives	Carboxylic acids and derivatives	Amino acids, peptides, and analogues	CC1CCCCC1NC(=O)C2CCN(CC2)S(=O)(=O)N3CCCCCC3	3242481	No
2-Cyclohexen-1-one, 6-(4-fluorophenyl)-3-(trans-4-propylcyclohexyl)-	SIRIUS/CSIFinger:ID	0.061	C21H27FO	[M+H2O+H]+	333.219	333.222	-9.11712	18.5251	3	Halogen	SVPGQAYJXGMIQN-UHFFFAOYSA-N	Benzenoids	Benzene and substituted derivatives	Halobenzenes	CCCC1CCC(CC1)C2=CC(=O)C(CC2)C3=CC=C(C=C3)F	12064708	No
8-[5-[5-[5-[5-[3,4-Dihydroxy-6-(hydroxymethyl)-5-[3,4,5-trihydroxy-6-(hydroxymethyl)oxan-2-yl]oxyoxan-2-yl]oxy-4-methoxy-6-methyloxan-2-yl]oxy-4-methoxy-6-methyloxan-2-yl]oxy-4-methoxy-6-methyloxan-2-yl]oxy-4-methoxy-6-methyloxan-2-yl]oxy-5,19-dimethyl-15,18,20-trioxapentacyclo[14.5.1.04,13.05,10.019,22]docosa-1(21),10-dien-14-one	DEREPLICATOR_PLUS	13 (0)	C61H96O27	[M+2H]2+	631.308	631.314	-9.09429	21.34	3		WYCDWQMQZSACSK-UHFFFAOYSA-N	Organic oxygen compounds	Organooxygen compounds	Carbohydrates and carbohydrate conjugates	COC1CC(OC2CCC3(C)C(=CCC4C(=O)OC5COC6(C)OC=C(CCC43)C56)C2)OC(C)C1OC1CC(OC)C(OC2CC(OC)C(OC3CC(OC)C(OC4OC(CO)C(OC5OC(CO)C(O)C(O)C5O)C(O)C4O)C(C)O3)C(C)O2)C(C)O1	163046196	No
CID 10630665	SIRIUS/CSIFinger:ID	0.083	C9H9NO	[M+H]+	148.074	148.076	-9.07585	15.1519	3		YWPMKTWUFVOFPL-QBZHADDCSA-N	Organoheterocyclic compounds	Isoquinolines and derivatives	Isoquinolones and derivatives	C1CNC(=O)C2=CC=CC=C21	10630665	No
cyclo[N(Me)Leu-D-Leu-D-Phe-Leu-Val]	SIRIUS/CSIFinger:ID	0.037	C33H53N5O5	[M+H]+	600.406	600.412	-9.07102	25.5784	3		LXSLYZPVFFYIPD-VFHRMQJUSA-N	Organic acids and derivatives	Carboxylic acids and derivatives	Amino acids, peptides, and analogues	CC(C)CC1C(=O)NC(C(=O)N(C(C(=O)NC(C(=O)NC(C(=O)N1)CC2=CC=CC=C2)CC(C)C)CC(C)C)C)C(C)C	52946640	No
N,N-dimethyl-2-tetradecylsulfinylethanamine	SIRIUS/CSIFinger:ID	0.067	C18H39NOS	[M+H2O+H]+	336.29	336.293	-9.06539	15.4973	3		ULRWSYLJAXQKAF-UHFFFAOYSA-N	Benzenoids	Thiophenol ethers	Unassigned	CCCCCCCCCCCCCCS(=O)CCN(C)C	121392409	No
1,4-Phenylenedioxamic acid	SIRIUS/CSIFinger:ID	0.07	C10H8N2O6	[M+H2O+H]+	271.054	271.056	-9.05909	24.0555	3		PWSZAKSRZUQGCK-UHFFFAOYSA-N	Benzenoids	Benzene and substituted derivatives	Nitrobenzenes	C1=CC(=CC=C1NC(=O)C(=O)O)NC(=O)C(=O)O	12126690	No
4-Thiazolemethanol, 2-fluoro-	SIRIUS/CSIFinger:ID	0.061	C4H4FNOS	[M+H2O+H]+	152.016	152.018	-9.0543	19.8341	3	Halogen	CEAWEMNLTYCRFZ-UHFFFAOYSA-N	Organohalogen compounds	Aryl halides	Aryl fluorides	C1=C(N=C(S1)F)CO	20086739	No
Tetradeca-4,6,13-trien-1-ol	SIRIUS/CSIFinger:ID	0.05	C14H24O	[M+Na]+	231.17	231.172	-9.04616	23.3412	3		BMUOQNDSVXIXIV-UHFFFAOYSA-N	Lipids and lipid-like molecules	Unassigned	Unassigned	C=CCCCCCC=CC=CCCCO	163082580	No
Luminmide B	SIRIUS/CSIFinger:ID	0.707	C29H53N5O5	[M+H]+	552.407	552.412	-9.04279	28.4433	3		TXHTYHRJOLWFNL-URYYLNOGSA-N	Organic acids and derivatives	Carboxylic acids and derivatives	Amino acids, peptides, and analogues	CC(C)CC1C(=O)NC(C(=O)NC(C(=O)NC(C(=O)NC(C(=O)N1)CC(C)C)CC(C)C)C(C)C)CC(C)C	101582539	No
1-Ethylsulfinyloctadecane	SIRIUS/CSIFinger:ID	0.05	C20H42OS	[M+H2O+H]+	349.31	349.313	-9.02607	24.4029	3		SFGBNHXCUKJPJH-UHFFFAOYSA-N	Organic acids and derivatives	Carbothioic S-esters	Unassigned	CCCCCCCCCCCCCCCCCCS(=O)CC	12141202	No
2-(4-chlorophenyl)-N-methyl-N-[(1R,2S)-2-pyrrolidin-1-ylcyclohexyl]acetamide	SIRIUS/CSIFinger:ID	0.099	C19H27ClN2O	[M+H2O+H]+	353.196	353.199	-9.00605	21.9272	3	Halogen	CSVWEZDKEMVZHC-MSOLQXFVSA-N	Benzenoids	Benzene and substituted derivatives	Halobenzenes	CN(C1CCCCC1N2CCCC2)C(=O)CC3=CC=C(C=C3)Cl	46878005	No
N-[(3S,4R)-4-[(dimethylamino)methyl]-1-(methylsulfonyl)tetrahydro-1H-pyrrol-3-yl]-2-(1-isopropyl-4-piperidyl)acetamide	SIRIUS/CSIFinger:ID	0.07	C18H36N4O3S	[M+H2O+H]+	407.265	407.269	-9.00298	15.6898	3		NTIXPHOSXLRJCB-IAGOWNOFSA-N	Organic acids and derivatives	Carboxylic acids and derivatives	Amino acids, peptides, and analogues	CC(C)N1CCC(CC1)CC(=O)NC2CN(CC2CN(C)C)S(=O)(=O)C	91923122	No
5-chloro-3-fluoro-1-[2-(2-hydroxyethoxy)ethyl]-6H-pyrazolo[4,3-d]pyrimidin-7-one	SIRIUS/CSIFinger:ID	0.168	C9H10ClFN4O3	[M+H2O+H]+	295.058	295.06	-8.99858	16.976	3	Halogen	CIKBLPDYSYBAAN-UHFFFAOYSA-N	Organic acids and derivatives	Carboxylic acids and derivatives	Amino acids, peptides, and analogues	C(COCCO)N1C2=C(C(=N1)F)N=C(NC2=O)Cl	154606943	No
Peroxydicarbonic acid, dicyclododecyl ester	SIRIUS/CSIFinger:ID	0.206	C26H46O6	[M+H]+	455.333	455.337	-8.97037	21.8326	3		JFNHDKNAAJADSF-UHFFFAOYSA-N	Lipids and lipid-like molecules	Fatty Acyls	Fatty acid esters	C1CCCCCC(CCCCC1)OC(=O)OOC(=O)OC2CCCCCCCCCCC2	53952677	No
[4-Cyano-3-[4-[(4-tetradecoxyphenyl)diazenyl]benzoyl]oxyphenyl] 4-[(4-tetradecoxyphenyl)diazenyl]benzoate	MOLDISCOVERY	24.2882 (1.23)	C49H83N7O14	[M+H]+	994.598	994.607	-8.94683	25.7684	3		OVNAQFDMUWXGPC-UHFFFAOYSA-N	Organic acids and derivatives	Peptidomimetics	Depsipeptides	CC[C@H](C)C[C@H]1CC[C@](O)(C(C)(C)C(=O)N[C@@H]2C(=O)N3NCCC[C@H]3C(=O)N(O)[C@@H](C)C(=O)N3NC[C@](C)(O)C[C@@H]3C(=O)[C@@H]3CC[C@](C)(O)[C@@H]3C(=O)N(O)[C@@H](C(C)C)C(=O)O[C@H]2C(C)C)O[C@]1(C)CC	102224693	No
Dihexyl hexane-1,6-diylbiscarbamate	SIRIUS/CSIFinger:ID	0.257	C20H40N2O4	[M+H]+	373.303	373.306	-8.92975	20.9205	3		SJKILKFUOWJLHT-UHFFFAOYSA-N	Organic acids and derivatives	Carboxylic acids and derivatives	Amino acids, peptides, and analogues	CCCCCCOC(=O)NCCCCCCNC(=O)OCCCCCC	235147	No
(3R)-non-5-yn-3-ol	SIRIUS/CSIFinger:ID	0.041	C9H16O	[M+H-H2O]+	123.116	123.117	-8.92656	24.7662	3		UWQZATMGBARJPE-SECBINFHSA-N	Lipids and lipid-like molecules	Prenol lipids	Monoterpenoids	CCCC#CCC(CC)O	7010449	No
N-[2-[[(2S)-1-[[(3R,4R)-4-[[(3S)-1-[[2-[[2-(dimethylamino)-2-oxoethyl]amino]-2-oxoethyl]amino]-1,2-dioxohexan-3-yl]carbamoyl]pyrrolidin-3-yl]amino]-1-oxopentan-2-yl]amino]-2-oxoethyl]pyrazine-2-carboxamide	SIRIUS/CSIFinger:ID	0.399	C29H44N10O8	[M+H-H2O]+	643.325	643.331	-8.91384	25.6539	3		CYSCUZMYEVCGKP-FYQPLNBISA-N	Organic acids and derivatives	Carboxylic acids and derivatives	Amino acids, peptides, and analogues	CCCC(C(=O)C(=O)NCC(=O)NCC(=O)N(C)C)NC(=O)C1CNCC1NC(=O)C(CCC)NC(=O)CNC(=O)C2=NC=CN=C2	70296873	No
Dibenzyl(trihydroxy)-lambda5-phosphane	SIRIUS/CSIFinger:ID	0.072	C14H17O3P	[M+H]+	265.096	265.099	-8.90582	13.6767	3		WLBDQJJEKXDLFL-UHFFFAOYSA-N	Benzenoids	Benzene and substituted derivatives	Unassigned	C1=CC=C(C=C1)CP(CC2=CC=CC=C2)(O)(O)O	57004711	No
1-Fluorotetradecane-1,14-diol	SIRIUS/CSIFinger:ID	0.032	C14H29FO2	[M+H2O+H]+	267.231	267.233	-8.89419	26.5067	3	Halogen	CVUDFTVXPYNBLO-UHFFFAOYSA-N	Lipids and lipid-like molecules	Fatty Acyls	Unassigned	C(CCCCCCC(O)F)CCCCCCO	142692046	No
2-[(4-Chlorophenyl)methyl-pyridin-1-ium-2-ylamino]ethyl-dimethylazanium	SIRIUS/CSIFinger:ID	0.034	C16H20ClN3	[M+H2O+H]+	308.15	308.152	-8.88951	14.6634	3	Halogen	ICKFFNBDFNZJSX-UHFFFAOYSA-P	Benzenoids	Benzene and substituted derivatives	Halobenzenes	CN(C)CCN(CC1=CC=C(C=C1)Cl)C2=CC=CC=N2	6921731	No
4,6(1H,5H)-Pyrimidinedione, dihydro-1-(3-chloro-2-oxo-4-phenyl-1-azetidinyl)-3-(((2,3-dihydro-1,5-dimethyl-3-oxo-2-phenyl-1H-pyrazol-4-yl)amino)acetyl)-2-thioxo-	SIRIUS/CSIFinger:ID	0.042	C26H23ClN6O5S	[M+K]+	605.072	605.077	-8.88787	14.5498	3	Halogen	XDBGMCYNXUNRAG-UHFFFAOYSA-N	Benzenoids	Phenol ethers	Anisoles	CC1=C(C(=O)N(N1C)C2=CC=CC=C2)NCC(=O)N3C(=O)CC(=O)N(C3=S)N4C(C(C4=O)Cl)C5=CC=CC=C5	3073735	No
LacCer(d18:1/18:1(9Z))	SIRIUS/CSIFinger:ID	0.202	C48H89NO13	[M+Na]+	910.615	910.623	-8.88224	32.8581	3		YVBUQOZKCCPFCZ-HSVHIEHGSA-N	Lipids and lipid-like molecules	Sphingolipids	Glycosphingolipids	CCCCCCCCCCCCCC=CC(C(COC1C(C(C(C(O1)CO)OC2C(C(C(C(O2)CO)O)O)O)O)O)NC(=O)CCCCCCCC=CCCCCCCCC)O	53480999	No
(1-Cyanocyclohexyl)-[2-[(1-cyanocyclohexyl)azaniumyl]ethyl]azanium	DEREPLICATOR_PLUS	17 (0)	C17H28O4	[M+H]+	297.203	297.206	-8.88146	22.8829	3		RIVIGDFKNYTMGB-UHFFFAOYSA-P	Lipids and lipid-like molecules	Prenol lipids	Sesquiterpenoids	CC(=O)OCC(C)(O)C1/C=C/C(C)(O)CC/C=C(/C)CC1	2113321	No
3-(1-aminoethenyl)-6-N-(2-aminopropyl)-2-N-[6-ethyl-5-(triazol-1-yl)pyridin-3-yl]-5-fluoropyridine-2,6-diamine	SIRIUS/CSIFinger:ID	0.447	C19H24FN9	[M+H2O+H]+	416.228	416.232	-8.86557	20.5345	3	Halogen	ZDHQJQRZOFURCG-UHFFFAOYSA-N	Benzenoids	Benzene and substituted derivatives	Halobenzenes	CCC1=C(C=C(C=N1)NC2=NC(=C(C=C2C(=C)N)F)NCC(C)N)N3C=CN=N3	134187998	No
3-(5-Chloropyridin-2-yl)-[1,2,4]triazolo[4,3-a]pyridine-7-carbonitrile	SIRIUS/CSIFinger:ID	0.168	C12H6ClN5	[M+H2O+H]+	274.047	274.049	-8.81602	16.0696	3	Halogen	BUXZKBKQPUQWQH-UHFFFAOYSA-N	Benzenoids	Benzene and substituted derivatives	Halobenzenes	C1=CC(=NC=C1Cl)C2=NN=C3N2C=CC(=C3)C#N	105392954	No
(Z)-diethylamino-[2-[(Z)-[diethylamino(oxido)azaniumylidene]amino]oxyethoxyimino]-oxidoazanium	SIRIUS/CSIFinger:ID	0.004	C10H24N6O4	[M+H]+	293.191	293.193	-8.81099	11.2596	3		FFXLBDZDNAVFNA-NFLUSIDLSA-N	Organic acids and derivatives	Carboxylic acids and derivatives	Amino acids, peptides, and analogues	CCN(CC)[N+](=NOCCON=[N+](N(CC)CC)[O-])[O-]	15047839	No
1,1,1,6,6,6-Hexafluoro-2-phenyl-5-methylhex-3-yne-2,5-diol	SIRIUS/CSIFinger:ID	0.044	C13H10F6O2	[M+Na]+	335.045	335.048	-8.80808	33.9678	3	Halogen	CVXQUYAMFLGBFJ-UHFFFAOYSA-N	Organohalogen compounds	Alkyl halides	Alkyl fluorides	CC(C#CC(C1=CC=CC=C1)(C(F)(F)F)O)(C(F)(F)F)O	53441281	No
3,3-diamino-N-[4-[4-(cyclopropanecarbonyl)piperazin-1-yl]-5-fluoropiperidin-3-yl]-2-(11-fluoro-9-azaspiro[5.6]dodec-9-en-8-yl)propanamide	SIRIUS/CSIFinger:ID	0.402	C27H45F2N7O2	[M+H-H2O]+	520.352	520.357	-8.74254	23.7852	3	Halogen	MOXHFNUCFCQNFT-UHFFFAOYSA-N	Benzenoids	Benzene and substituted derivatives	Halobenzenes	C1CCC2(CC1)CC(C=NC(C2)C(C(N)N)C(=O)NC3CNCC(C3N4CCN(CC4)C(=O)C5CC5)F)F	123631166	No
N,N-bis(cyclopropylmethyl)-4-(methylaminomethyl)benzenesulfonamide	SIRIUS/CSIFinger:ID	0.118	C16H24N2O2S	[M+H2O+H]+	327.171	327.174	-8.7196	22.2271	3		FOUPEHAQOGCFGX-UHFFFAOYSA-N	Benzenoids	Benzene and substituted derivatives	Benzenesulfonamides	CNCC1=CC=C(C=C1)S(=O)(=O)N(CC2CC2)CC3CC3	64214129	No
N-(2,4,6-tribromophenyl)piperidine-4-sulfonamide	SIRIUS/CSIFinger:ID	0.167	C11H13Br3N2O2S	[M+H-H2O]+	456.818	456.821	-8.71683	24.6922	3	Both	PRTFQQFEKMSXLL-UHFFFAOYSA-N	Benzenoids	Benzene and substituted derivatives	Benzenesulfonamides	C1CNCCC1S(=O)(=O)NC2=C(C=C(C=C2Br)Br)Br	61549334	No
2-Pyridinecarboxylic acid, 3-amino-6-[3-(trifluoromethoxy)phenyl]-, methyl ester	SIRIUS/CSIFinger:ID	0.024	C14H11F3N2O3	[M+H2O+H]+	331.087	331.09	-8.7116	15.2179	3	Halogen	FCOOALXBAPMWCL-UHFFFAOYSA-N	Benzenoids	Phenol ethers	Unassigned	COC(=O)C1=C(C=CC(=N1)C2=CC(=CC=C2)OC(F)(F)F)N	133086896	No
4-[4-(2-Methylprop-2-enoyloxy)butoxy-propylphosphoryl]oxybutyl 2-methylprop-2-enoate	SIRIUS/CSIFinger:ID	0.067	C19H33O7P	[M+H-H2O]+	387.19	387.193	-8.70813	23.9149	3		KWWIMXMWTYKNMO-UHFFFAOYSA-N	Organic acids and derivatives	Organic phosphonic acids and derivatives	Phosphonic acid diesters	CCCP(=O)(OCCCCOC(=O)C(=C)C)OCCCCOC(=O)C(=C)C	140135202	No
1-prop-2-enoxy-2-[(E)-4-(2-prop-2-enoxyphenoxy)but-2-enoxy]benzene	SIRIUS/CSIFinger:ID	0.072	C22H24O4	[M+C2H3N+H]+	394.198	394.201	-8.70451	15.7312	3		RWOQZWOFAHFXQI-MDZDMXLPSA-N	Benzenoids	Benzene and substituted derivatives	Benzoic acids and derivatives	C=CCOC1=CC=CC=C1OCC=CCOC2=CC=CC=C2OCC=C	102001600	No
(2R,3S,4S,5R,6R)-2-[2-[[(1S)-1-(hydroxymethyl)propyl]amino]ethyl]-6-[(2R,3R,4S,5S,6R)-3,4,5-trihydroxy-6-[2-[[(1S)-1-(hydroxymethyl)propyl]amino]ethyl]tetrahydropyran-2-yl]oxy-tetrahydropyran-3,4,5-triol	SIRIUS/CSIFinger:ID	0.044	C22H44N2O11	[M+H-H2O]+	495.287	495.291	-8.69314	25.204	3		CNBZKTNWZZABHM-OKQCWHBESA-N	Organic oxygen compounds	Organooxygen compounds	Carbohydrates and carbohydrate conjugates	CCC(CO)NCCC1C(C(C(C(O1)OC2C(C(C(C(O2)CCNC(CC)CO)O)O)O)O)O)O	15954069	No
tert-butyl N-[2-[[7-hydroxy-2-[2-[(2-methylpropan-2-yl)oxycarbonylamino]ethylcarbamoyl]heptanoyl]amino]ethyl]carbamate	SIRIUS/CSIFinger:ID	0.024	C22H42N4O7	[M+Na]+	497.29	497.295	-8.64847	25.6832	3		BIAYPYFIHCUXCC-UHFFFAOYSA-N	Organic acids and derivatives	Carboxylic acids and derivatives	Amino acids, peptides, and analogues	CC(C)(C)OC(=O)NCCNC(=O)C(CCCCCO)C(=O)NCCNC(=O)OC(C)(C)C	101088569	No
[3-[[(E)-4-(3-aminopropylamino)but-2-enyl]amino]propylamino]-oxido-oxophosphanium	SIRIUS/CSIFinger:ID	0.084	C10H23N4O2P	[M+H2O+H]+	281.171	281.174	-8.63602	22.6519	3		HJQBPGWMTPDYFY-OWOJBTEDSA-N	Organoheterocyclic compounds	Azacyclic compounds	Unassigned	C(CN)CNCC=CCNCCCN[P+](=O)[O-]	140968509	No
Phosphoric acid, dibutyl 2-piperidinoethyl ester	SIRIUS/CSIFinger:ID	0.035	C15H32NO4P	[M+H]+	322.211	322.214	-8.61763	13.1926	3		VIBDOPJSVIALMP-UHFFFAOYSA-N	Organic nitrogen compounds	Organonitrogen compounds	Amines	CCCCOP(=O)(OCCCC)OCCN1CCCCC1	205381	No
cyclo[Gly-DL-Trp-DL-Pro-Gly-DL-Val-Gly-DL-Tyr(tBu)]	SIRIUS/CSIFinger:ID	0.13	C40H52N8O8	[M+H-H2O]+	755.381	755.388	-8.59937	28.3235	3		GEUTULBNCCZHKU-UHFFFAOYSA-N	Organic acids and derivatives	Carboxylic acids and derivatives	Amino acids, peptides, and analogues	CC(C)C1C(=O)NCC(=O)NC(C(=O)NCC(=O)NC(C(=O)N2CCCC2C(=O)NCC(=O)N1)CC3=CNC4=CC=CC=C43)CC5=CC=C(C=C5)OC(C)(C)C	21587927	No
(NE)-N-[(3E,4Z)-3,4-bis(methoxyimino)pentan-2-ylidene]hydroxylamine	SIRIUS/CSIFinger:ID	0.032	C7H13N3O3	[M+K]+	226.057	226.059	-8.59651	21.2569	3		YOGJZLKUPIXSQD-BLDFQLBKSA-N	Organic acids and derivatives	Carboxylic acids and derivatives	Unassigned	CC(=NO)C(=NOC)C(=NOC)C	154007746	No
[(2R)-2-acetoxy-2-[(2R,3R,4R,5R)-3,4-diacetoxy-5-(4-amino-2-oxo-pyrimidin-1-yl)-3-ethynyl-tetrahydrofuran-2-yl]ethyl] acetate	SIRIUS/CSIFinger:ID	0.028	C20H23N3O10	[M+H2O+H]+	484.152	484.156	-8.59069	11.1873	3		UNSQDBBTSLLVCA-UVNCQSPWSA-N	Benzenoids	Benzene and substituted derivatives	Benzoic acids and derivatives	CC(=O)OCC(C1C(C(C(O1)N2C=CC(=NC2=O)N)OC(=O)C)(C#C)OC(=O)C)OC(=O)C	5276965	No
Civetone	SIRIUS/CSIFinger:ID	0.046	C17H30O	[M+H2O+H]+	269.245	269.248	-8.58883	26.8445	3		ZKVZSBSZTMPBQR-UPHRSURJSA-N	Lipids and lipid-like molecules	Fatty Acyls	Unassigned	C1CCCC=CCCCCCCCC(=O)CCC1	5315941	No
2-(3-Decylsulfanylpropanoylamino)-2-methylpropane-1-sulfonic acid	SIRIUS/CSIFinger:ID	0.113	C17H35NO4S2	[M+H-H2O]+	364.194	364.197	-8.56795	19.9288	3		UQEMXZGTGPFZJM-UHFFFAOYSA-N	Lipids and lipid-like molecules	Fatty Acyls	Fatty acids and conjugates	CCCCCCCCCCSCCC(=O)NC(C)(C)CS(=O)(=O)O	88832564	No
Benzyloxycarbonylarginyl-arginine 4-methylcoumarin-7-ylamide	SIRIUS/CSIFinger:ID	0.023	C30H39N9O6	[M+H]+	622.304	622.31	-8.56382	25.3066	3		MPTXQKPPFWMRPT-GOTSBHOMSA-N	Organic acids and derivatives	Carboxylic acids and derivatives	Amino acids, peptides, and analogues	CC1=CC(=O)OC2=C1C=CC(=C2)NC(CCCN=C(N)N)C(=O)NC(=O)C(CCCN=C(N)N)NC(=O)OCC3=CC=CC=C3	128921	No
[(2R)-2,3-dihydroxypropyl] (3S)-3-hydroxytetradecanoate	SIRIUS/CSIFinger:ID	0.181	C17H34O5	[M+H]+	319.245	319.248	-8.55957	17.566	3		YQORPGJDFBRUFL-JKSUJKDBSA-N	Lipids and lipid-like molecules	Fatty Acyls	Fatty acids and conjugates	CCCCCCCCCCCC(CC(=O)OCC(CO)O)O	93473177	No
(1S,9aR)-1-[[2-(cyclopenten-1-ylmethyl)-5-(trifluoromethyl)benzimidazol-1-yl]methyl]-2,3,4,6,7,8,9,9a-octahydro-1H-quinolizine	SIRIUS/CSIFinger:ID	0.074	C24H30F3N3	[M+H2O+H]+	436.253	436.257	-8.52876	20.4616	3	Halogen	GRJAVIPYBIICTR-GHTZIAJQSA-N	Benzenoids	Benzene and substituted derivatives	Trifluoromethylbenzenes	C1CCN2CCCC(C2C1)CN3C4=C(C=C(C=C4)C(F)(F)F)N=C3CC5=CCCC5	101609851	No
2-[bis[2-[2-(dimethylamino)ethylamino]-2-oxoethyl]amino]-N-[2-(dimethylamino)ethyl]acetamide	SIRIUS/CSIFinger:ID	0.004	C18H39N7O3	[M+K]+	440.271	440.275	-8.52861	25.3262	3		PTSHRZKXQVIXSS-UHFFFAOYSA-N	Organoheterocyclic compounds	Azoles	Tetrazoles	CN(C)CCNC(=O)CN(CC(=O)NCCN(C)C)CC(=O)NCCN(C)C	15315016	No
N-[(Oxolan-3-YL)methyl]-4-(propan-2-YL)-N-propylbenzene-1-sulfonamide	SIRIUS/CSIFinger:ID	0.077	C17H27NO3S	[M+H2O+H]+	344.186	344.189	-8.51429	14.5587	3		MPWMSEYDXWZUFJ-UHFFFAOYSA-N	Benzenoids	Phenol ethers	Unassigned	CCCN(CC1CCOC1)S(=O)(=O)C2=CC=C(C=C2)C(C)C	91905710	No
(E)-8,11-dihydroxyoctadec-9-enoic acid	SIRIUS/CSIFinger:ID	0.338	C18H34O4	[M+H-H4O2]+	279.229	279.232	-8.50125	21.0205	3		GSDSZZZUMHELIE-CCEZHUSRSA-N	Lipids and lipid-like molecules	Fatty Acyls	Fatty acids and conjugates	CCCCCCCC(C=CC(CCCCCCC(=O)O)O)O	15799579	No
CID 13690718	SIRIUS/CSIFinger:ID	0.188	C8H6	[M+H2O+H]+	121.064	121.065	-8.50048	20.5183	3		PFKPMTCERMDCPC-UHFFFAOYSA-N	Benzenoids	Benzene and substituted derivatives	Unassigned	C=[C+]C1=CC=CC=C1	13690718	No
(1S)-1-[3-[(1Z,2S,4aR,8aS)-7-cyano-2,5,5,8a-tetramethyl-6-oxo-1-(2-oxopropylidene)-4,4a-dihydro-3H-naphthalen-2-yl]-3-methylbutyl]-N-methoxy-2,4,4-trimethylcyclohexane-1-carboxamide	SIRIUS/CSIFinger:ID	0.079	C34H52N2O4	[M+H2O+H]+	571.406	571.411	-8.49344	25.7468	3		ZRTJDDQTSAIFHL-ZYXYYVBXSA-N	Lipids and lipid-like molecules	Prenol lipids	Triterpenoids	CC1CC(CCC1(CCC(C)(C)C2(CCC3C(C(=O)C(=CC3(C2=CC(=O)C)C)C#N)(C)C)C)C(=O)NOC)(C)C	89561918	No
2-(3-Hexadecylimidazol-3-ium-1-yl)ethylphosphonic acid	SIRIUS/CSIFinger:ID	0.045	C21H41N2O3P	[M+H]+	401.289	401.293	-8.49113	27.0048	3		DOOHARIYVRKNTL-UHFFFAOYSA-O	Lipids and lipid-like molecules	Fatty Acyls	Fatty amides	CCCCCCCCCCCCCCCC[N+]1=CN(C=C1)CCP(=O)(O)O	87318843	No
(2S)-2-[(2R,3R)-2-[(2S)-2-{[(2S)-1-[(2R,3R)-2-amino-3-methylpentanoyl]pyrrolidin-2-yl]formamido}-3-(4-hydroxyphenyl)propanamido]-3-methylpentanamido]-4-methylpentanoic acid	SIRIUS/CSIFinger:ID	0.056	C32H51N5O7	[M+H2O+H]+	636.391	636.397	-8.48047	27.0153	3		NSLIVCMCAULZET-WFJLUAAKSA-N	Organic acids and derivatives	Carboxylic acids and derivatives	Amino acids, peptides, and analogues	CCC(C)C(C(=O)N1CCCC1C(=O)NC(CC2=CC=C(C=C2)O)C(=O)NC(C(C)CC)C(=O)NC(CC(C)C)C(=O)O)N	53481583	No
N-butyl-4-[17-(2,5-dihydro-1H-triazol-4-yl)-2-oxoheptadecyl]sulfonylbutanamide	SIRIUS/CSIFinger:ID	0.014	C27H52N4O4S	[M+H]+	529.374	529.378	-8.46113	26.4027	3		YXROULKSXZZWKB-UHFFFAOYSA-N	Organoheterocyclic compounds	Biotin and derivatives	Unassigned	CCCCNC(=O)CCCS(=O)(=O)CC(=O)CCCCCCCCCCCCCCCC1=NNNC1	160968083	No
CID 156841338	SIRIUS/CSIFinger:ID	0.016	C22H31N2O	[M+H2O+H]+	358.258	358.261	-8.44697	16.127	3		YXBINWNTWNXLSB-UHFFFAOYSA-N	Benzenoids	Unassigned	Unassigned	CC(C)N(CCNC(=O)C1=CC2=C3CCCCC3=CC2=C[CH]1)C(C)C	156841338	No
[1-(2-Pyridin-4-yl-2,8-diaza-spiro[4.5]decane-8-carbonyl)-piperidin-4-yloxy]-acetic acid	SIRIUS/CSIFinger:ID	0.031	C21H30N4O4	[M+H2O+H]+	421.241	421.245	-8.41229	13.7659	3		AXUWUSOLQCOXEX-UHFFFAOYSA-N	Organic acids and derivatives	Carboxylic acids and derivatives	Amino acids, peptides, and analogues	C1CN(CCC1OCC(=O)O)C(=O)N2CCC3(CC2)CCN(C3)C4=CC=NC=C4	9844061	No
2-(Cyclododecylamino)acetic acid	SIRIUS/CSIFinger:ID	0.141	C14H27NO2	[M+H]+	242.209	242.211	-8.39976	15.2779	3		RDLWRTMITWVDLV-UHFFFAOYSA-N	Organic acids and derivatives	Carboxylic acids and derivatives	Amino acids, peptides, and analogues	C1CCCCCC(CCCCC1)NCC(=O)O	21941160	No
N-[(4,5-dimethyl-1,2,4-triazol-3-yl)methyl]-2-methyl-5-(2-methylpropyl)thieno[2,3-d]pyrimidin-4-amine	SIRIUS/CSIFinger:ID	0.059	C16H22N6S	[M+H2O+H]+	349.178	349.181	-8.39659	17.4922	3		TXGMHTMPUGGBTD-UHFFFAOYSA-N	Benzenoids	Benzene and substituted derivatives	Unassigned	CC1=NC(=C2C(=CSC2=N1)CC(C)C)NCC3=NN=C(N3C)C	53608230	No
H-Leu-Ile-Gly-Arg-Thr-al	SIRIUS/CSIFinger:ID	0.037	C24H46N8O6	[M+H]+	543.357	543.361	-8.38547	20.6862	3		CRPSNJXUZUEBLY-LERJKICOSA-N	Organic acids and derivatives	Carboxylic acids and derivatives	Amino acids, peptides, and analogues	CCC(C)C(C(=O)NCC(=O)NC(CCCN=C(N)N)C(=O)NC(C=O)C(C)O)NC(=O)C(CC(C)C)N	4369574	No
N-(2-Hydroxyethyl)pentacosa-10,12-diynamide	SIRIUS/CSIFinger:ID	0.313	C27H47NO2	[M+H-H2O]+	400.354	400.357	-8.38408	14.4872	3		KMKKLXMLBOQSCV-UHFFFAOYSA-N	Benzenoids	Phenols	1-hydroxy-2-unsubstituted benzenoids	CCCCCCCCCCCCC#CC#CCCCCCCCCC(=O)NCCO	44264802	No
Urea, 1-(2-fluoroethyl)-3-(4-isopropylcyclohexyl)-1-nitroso-	SIRIUS/CSIFinger:ID	0.023	C12H22FN3O2	[M+H2O+H]+	278.185	278.187	-8.36278	14.6791	3	Halogen	PPHTXWDQYFRGKI-UHFFFAOYSA-N	Organic acids and derivatives	Carboxylic acids and derivatives	Amino acids, peptides, and analogues	CC(C)C1CCC(CC1)NC(=O)N(CCF)N=O	97554	No
Ac-D-Tyr-Hyp-Dap(CONH2)(CONH2)-Thr-Phe-Gly-Leu-Arg(Me)(Me)-Trp-NH2	MOLDISCOVERY	38.1525 (2.5)	C62H88N12O16	[M+H]+	1257.64	1257.65	-8.36169	26.8343	3		KPBHUMLOWBVBOL-SSCYZNRHSA-N	Organic acids and derivatives	Peptidomimetics	Depsipeptides	CCC(C)C1NC(=O)C(NC(=O)c2c3nc4c(C(=O)NC5C(=O)NC(C(C)CC)C(=O)N6CCCC6C(=O)N(C)CC(=O)N(C)C(C(C)C)C(=O)OC5C)ccc(C)c4oc-3c(C)c(=O)c2N)C(C)OC(=O)C(C(C)C)N(C)C(=O)CN(C)C(=O)CN(C)C1=O	57829131	No
3-{[(1R,5S)-3-{2-[(tert-butylcarbamoyl)amino]-3,3-dimethylbutanoyl}-6,6-dimethyl-3-azabicyclo[3.1.0]hexan-2-yl]formamido}-3-cyclopropyl-2-oxopropanamide	DEREPLICATOR_PLUS	12 (0)	C27H39N5O5	[M+H]+	514.298	514.302	-8.35799	25.3706	3		JPHRUHASJNNYHD-RSOWUBFDSA-N	Organic acids and derivatives	Peptidomimetics	Hybrid peptides	CC1NC(=O)C(C(C)C)NC(=O)C(C)C(C/C=C/CCC(=N)O)NC(=O)C(Cc2ccccc2)NC1=O	23647806	No
2-[6-oxo-4-(trifluoromethyl)-1H-pyrimidin-2-yl]guanidine	SIRIUS/CSIFinger:ID	0.067	C6H6F3N5O	[M+H2O+H]+	240.068	240.07	-8.3043	17.6964	3	Halogen	ZIVZMHDVHGUYQS-UHFFFAOYSA-N	Organoheterocyclic compounds	Diazines	Pyrimidines and pyrimidine derivatives	C1=C(N=C(NC1=O)N=C(N)N)C(F)(F)F	136501118	No
3-(2-Cyclohexylethyl)-6-methyl-1,4-dihydroquinazoline-2-thione	SIRIUS/CSIFinger:ID	0.081	C17H24N2S	[M+H2O+H]+	307.181	307.184	-8.28989	25.4748	3		SXTJIECCPGFZFS-UHFFFAOYSA-N	Benzenoids	Benzene and substituted derivatives	Unassigned	CC1=CC2=C(C=C1)NC(=S)N(C2)CCC3CCCCC3	46232701	No
H-DL-Pro-DL-xiThr-DL-Leu-DL-Pro-OH	SIRIUS/CSIFinger:ID	0.085	C20H34N4O6	[M+H-H2O]+	409.241	409.245	-8.23866	15.6888	3		ANYCUXZERXNOMB-UHFFFAOYSA-N	Organic acids and derivatives	Carboxylic acids and derivatives	Amino acids, peptides, and analogues	CC(C)CC(C(=O)N1CCCC1C(=O)O)NC(=O)C(C(C)O)NC(=O)C2CCCN2	20016026	No
O,O-Dimethyl phosphoramidothioate	SIRIUS/CSIFinger:ID	0.045	C2H8NO2PS	[M+Na]+	163.989	163.991	-8.23713	34.5598	3		NKYPKIVMIGIWOB-UHFFFAOYSA-N	Organic nitrogen compounds	Organonitrogen compounds	Unassigned	COP(=S)(N)OC	87048	No
[(2S)-1-(4,5-dihydro-1,2-oxazol-3-yl)pentan-2-yl]-[[(2S)-1-(4,5-dihydro-1,2-oxazol-3-yl)pentan-2-yl]-dimethylsilyl]oxy-dimethylsilane	SIRIUS/CSIFinger:ID	0.025	C20H40N2O3Si2	[M+H]+	413.262	413.265	-8.18416	16.439	3		VUQVIOXPMQQAGN-PMACEKPBSA-N	Organic acids and derivatives	Carboxylic acids and derivatives	Amino acids, peptides, and analogues	CCCC(CC1=NOCC1)[Si](C)(C)O[Si](C)(C)C(CCC)CC2=NOCC2	10811649	No
N-[5-[(2S)-2-amino-3-hydroxypropoxy]-3-methoxypyrazin-2-yl]-2,3-dichlorobenzenesulfonamide	SIRIUS/CSIFinger:ID	0.021	C14H16Cl2N4O5S	[M+Na]+	445.007	445.011	-8.18323	21.8735	3	Halogen	YRNRYPYUKLSBPV-QMMMGPOBSA-N	Benzenoids	Benzene and substituted derivatives	Benzenesulfonyl compounds	COC1=NC(=CN=C1NS(=O)(=O)C2=C(C(=CC=C2)Cl)Cl)OCC(CO)N	69153220	No
1-Cyclopentyl-3-[2-(pyridin-2-ylamino)ethyl]urea	SIRIUS/CSIFinger:ID	0.016	C13H20N4O	[M+Na]+	271.151	271.153	-8.18143	23.518	3		QDGMJYONDZADAG-UHFFFAOYSA-N	Organic nitrogen compounds	Organonitrogen compounds	Amines	C1CCC(C1)NC(=O)NCCNC2=CC=CC=N2	38234800	No
Diaminomethylidene(2-phenylethyl)azanium	SIRIUS/CSIFinger:ID	0.236	C9H13N3	[M+H]+	164.117	164.118	-8.16552	13.9911	3		GWKLNCUXOUHWLL-UHFFFAOYSA-O	Organic nitrogen compounds	Organonitrogen compounds	Guanidines	C1=CC=C(C=C1)CCN=C(N)N	6992326	No
I+/--(Aminomethyl)-4-(hydroxymethyl)benzeneethanol	SIRIUS/CSIFinger:ID	0.064	C10H15NO2	[M+H-H2O]+	164.106	164.107	-8.16486	17.7565	3		WFASQDRXDUTXMW-UHFFFAOYSA-N	Organic nitrogen compounds	Organonitrogen compounds	Amines	C1=CC(=CC=C1CC(CN)O)CO	165348728	No
l]-5-[(Z)-(3-ethenyl-4-methyl-5-oxo-pyrrol-2-ylidene)methyl]-4-methyl-1H-pyrrol-3-yl]propanoic acid	DEREPLICATOR_PLUS	14 (0)	C54H84O25S	[M+2H]2+	583.254	583.258	-8.14928	25.1807	3		DYCAOLIPNSSRHA-BGSBWKAWSA-N	Lipids and lipid-like molecules	Prenol lipids	Triterpenoids	C=C(C)CCC(=O)C1(C)OC(=O)C23CCC4C(=CCC5C(C)(C)C(OC6OCC(OS(=O)(=O)O)C(O)C6OC6OC(C)C(OC7OC(CO)C(O)C(OC8OC(CO)C(O)C(OC)C8O)C7O)C(O)C6O)CCC45C)C2(C)CCC13	14768424	No
2-Methylundeca-2,9-dien-6-one	GNPS/Spectral Match	Spectral_Match	C12H21N	M+H-NH3	163.147	163.148	-8.14726	24.807	2		DIOZPUMXVCCDGN-UHFFFAOYSA-N	Organic nitrogen compounds	Organonitrogen compounds	Amines	CC12CC3CC(C1)(CC(C3)(C2)N)C	141270660	No
3-[[(3R)-3-amino-2-ethoxy-4-ethylsulfanylpentanoyl]amino]-3-ethoxybutanoic acid	SIRIUS/CSIFinger:ID	0.022	C15H30N2O5S	[M+H-H2O]+	333.182	333.184	-8.1322	17.5171	3		LVAURYBDXNIIHZ-CSAFNITMSA-N	Organic acids and derivatives	Carboxylic acids and derivatives	Amino acids, peptides, and analogues	CCOC(C(C(C)SCC)N)C(=O)NC(C)(CC(=O)O)OCC	117652212	No
4-hydrazinyl-N,N-dimethyl-6-(3-methylbutylsulfanyl)-1,3,5-triazin-2-amine	SIRIUS/CSIFinger:ID	0.21	C10H20N6S	[M+H2O+H]+	275.163	275.165	-8.12683	16.5794	3		YWNNSONVQGQMPK-UHFFFAOYSA-N	Organosulfur compounds	Thioethers	Aryl thioethers	CC(C)CCSC1=NC(=NC(=N1)N(C)C)NN	107766447	No
1-Ethenyl-1-methyl-4-(6-methylhepta-1,3,5-trien-2-yl)-2-prop-1-en-2-ylcyclohexane	DEREPLICATOR_PLUS	14 (0)	C20H30	[M+H]+	271.24	271.242	-8.12528	26.3574	3		VGHJWKDOMDFMPV-UHFFFAOYSA-N	Lipids and lipid-like molecules	Prenol lipids	Diterpenoids	C=CC1(C)CCC(C(=C)/C=C/C=C(C)C)CC1C(=C)C	73193630	No
[2-oxo-2-(3-oxo-4H-1,4-benzoxazin-6-yl)ethyl] 4-fluoro-1-benzothiophene-2-carboxylate	SIRIUS/CSIFinger:ID	0.009	C19H12FNO5S	[M+H2O+H]+	404.057	404.06	-8.12312	17.3832	3	Halogen	QRMAVEZUEDDLJU-UHFFFAOYSA-N	Benzenoids	Benzene and substituted derivatives	Halobenzenes	C1C(=O)NC2=C(O1)C=CC(=C2)C(=O)COC(=O)C3=CC4=C(C=CC=C4S3)F	8353526	No
1-(4-Tert-butylphenyl)-3-[2-methoxy-3-(2-piperidin-1-ylethylamino)quinoxalin-6-yl]urea	SIRIUS/CSIFinger:ID	0.113	C27H36N6O2	[M+Na]+	499.275	499.279	-8.12177	11.0948	3		UDNCNBGVKQIMOL-UHFFFAOYSA-N	Organoheterocyclic compounds	Triazines	Aminotriazines	CC(C)(C)C1=CC=C(C=C1)NC(=O)NC2=CC3=C(C=C2)N=C(C(=N3)NCCN4CCCCC4)OC	52944338	No
(2S,3S,4S,5R)-6-carbamoyloxy-3,4,5-trihydroxyoxane-2-carboxylic acid	SIRIUS/CSIFinger:ID	0.022	C7H11NO8	[M+H2O+H]+	256.064	256.066	-8.1089	16.1363	3		OTVSQNDYFGSYSL-AQKNRBDQSA-N	Organic acids and derivatives	Carboxylic acids and derivatives	Amino acids, peptides, and analogues	C1(C(C(OC(C1O)OC(=O)N)C(=O)O)O)O	20760303	No
6-chloro-N-cyclopentyl-5-methoxy-2-(4-methylpiperazin-1-yl)pyrimidin-4-amine	SIRIUS/CSIFinger:ID	0.058	C15H24ClN5O	[M+H2O+H]+	344.182	344.185	-8.10531	16.4155	3	Halogen	ILJZSVIOWUNDKO-UHFFFAOYSA-N	Organic acids and derivatives	Carboxylic acids and derivatives	Amino acids, peptides, and analogues	CN1CCN(CC1)C2=NC(=C(C(=N2)Cl)OC)NC3CCCC3	13636859	No
(2R)-N-[(2S)-1-[4-(benzylamino)piperidin-1-yl]-3,3-dimethyl-1-oxobutan-2-yl]-2-(cyclopentylmethyl)-3-[formyl(hydroxy)amino]propanamide	SIRIUS/CSIFinger:ID	0.403	C28H44N4O4	[M+Na]+	523.321	523.325	-8.09407	23.1808	3		VYGDVMFFLIASKU-ILBGXUMGSA-N	Organic acids and derivatives	Carboxylic acids and derivatives	Amino acids, peptides, and analogues	CC(C)(C)C(C(=O)N1CCC(CC1)NCC2=CC=CC=C2)NC(=O)C(CC3CCCC3)CN(C=O)O	127044598	No
N-(2-aminoethyl)-3,5,6-triiodocyclohexa-1,5-diene-1-carboxamide	DEREPLICATOR_PLUS	14 (0)	C52H85N5O22	[M+2H]2+	566.787	566.792	-8.09069	21.4915	3		HPNNRCOMXUMTRZ-UHFFFAOYSA-N	Organic acids and derivatives	Carboxylic acids and derivatives	Amino acids, peptides, and analogues	CCCCCCCCCCCCC(CC(=O)OC1CN(C)C(C(OC2OC(CN)C(O)C2O)C2OC(n3ccc(=O)[nH]c3=O)C(O)C2O)C(=O)N(C)C1C(=O)O)OC(=O)CC(C)CC(=O)OC1OC(C)C(OC)C(OC)C1OC	89821034	No
H-DL-Leu-DL-Trp-DL-xiThr-DL-Leu-OH	SIRIUS/CSIFinger:ID	0.038	C27H41N5O6	[M+H]+	532.309	532.313	-8.07783	25.5418	3		AOHUGHYJKOYJOQ-UHFFFAOYSA-N	Organic acids and derivatives	Carboxylic acids and derivatives	Amino acids, peptides, and analogues	CC(C)CC(C(=O)NC(CC1=CNC2=CC=CC=C21)C(=O)NC(C(C)O)C(=O)NC(CC(C)C)C(=O)O)N	18301461	No
N,N-bis[1-(4-methoxyphenyl)propan-2-yl]formamide	SIRIUS/CSIFinger:ID	0.185	C21H27NO3	[M+H]+	342.204	342.206	-8.07414	16.0317	3		CWWHXEAWFRUBIB-UHFFFAOYSA-N	Benzenoids	Phenol ethers	Anisoles	CC(CC1=CC=C(C=C1)OC)N(C=O)C(C)CC2=CC=C(C=C2)OC	91367314	No
2-Methyl-3-(octane-1-sulfonyl)propanoic acid	SIRIUS/CSIFinger:ID	0.26	C12H24O4S	[M+H2O+H]+	283.155	283.157	-8.07155	19.0592	3		VYAZKWOHOKUTRP-UHFFFAOYSA-N	Lipids and lipid-like molecules	Fatty Acyls	Fatty acids and conjugates	CCCCCCCCS(=O)(=O)CC(C)C(=O)O	64916519	No
6-Methoxy-2-octaprenyl-1,4-benzoquinone	SIRIUS/CSIFinger:ID	0.066	C47H70O3	[M+H]+	683.534	683.54	-8.04583	28.7157	3		AFTBILPWMUSGIN-MYCGWMCTSA-N	Benzenoids	Benzene and substituted derivatives	Unassigned	CC(=CCCC(=CCCC(=CCCC(=CCCC(=CCCC(=CCCC(=CCCC(=CCC1=CC(=O)C=C(C1=O)OC)C)C)C)C)C)C)C)C	5280835	No
4-[2-[5-[5-(2-aminoethyl)decyl]-4-(hydroxymethyl)furan-2-yl]ethyl]-2-[2-hydroxy-2-[9-[(2-hydroxypropylamino)methyl]-4,5,5a,6,7,8,8a,9-octahydro-3H-azuleno[6,5-b]pyrrol-2-yl]ethoxy]phenol	MOLDISCOVERY	12.0214 (0.31)	C41H72NO7P	[M+H]+	722.506	722.512	-8.0337	26.4143	3		RBPDOCIEWOUIPF-UHFFFAOYSA-N	Lipids and lipid-like molecules	Glycerophospholipids	Glycerophosphoethanolamines	CC/C=C\C/C=C\C/C=C\C/C=C\C/C=C\CCCC(=O)O[C@H](CO/C=C\CCCCCCCCCCCCCC)COP(=O)(O)OCCN	162863947	No
3-(Diaminophosphinoyl)-p-menthane	SIRIUS/CSIFinger:ID	0.028	C10H23N2OP	[M+H-H2O]+	201.15	201.152	-7.98509	17.889	3		LGJFCPZGTLBRGG-UHFFFAOYSA-N	Organophosphorus compounds	Organic phosphines and derivatives	Organophosphine oxides	CC1CCC(C(C1)P(=O)(N)N)C(C)C	129687863	No
Phosphatidylethanolamine alkenyl 16:0-20:0	SIRIUS/CSIFinger:ID	0.436	C41H82NO7P	[M+H-H2O]+	714.574	714.58	-7.94054	29.2645	3		LGFRBARRRZCSBV-PKUSAGTQSA-N	Lipids and lipid-like molecules	Glycerophospholipids	Glycerophosphoethanolamines	CCCCCCCCCCCCCCCCCCCC(=O)OC(COC=CCCCCCCCCCCCCCC)COP(=O)(O)OCCN	134746452	No
[(Z)-[1-[di(propan-2-yl)amino]-2-phenylethylidene]amino]phosphonic acid	SIRIUS/CSIFinger:ID	0.026	C14H23N2O3P	[M+NH4]+	316.176	316.178	-7.93767	12.9608	3		HZTNKFIVKHRBBK-PFONDFGASA-N	Organic acids and derivatives	Carboxylic acids and derivatives	Carboxylic acid derivatives	CC(C)N(C(C)C)C(=NP(=O)(O)O)CC1=CC=CC=C1	46225479	No
N-(Cyclopentanecarbonyl)-2-methyl-L-leucylglycinamide	SIRIUS/CSIFinger:ID	0.171	C15H27N3O3	[M+H-H2O]+	280.2	280.202	-7.9272	25.6003	3		PIYLRVWDAXUMPJ-HNNXBMFYSA-N	Organic acids and derivatives	Carboxylic acids and derivatives	Amino acids, peptides, and analogues	CC(C)CC(C)(C(=O)NCC(=O)N)NC(=O)C1CCCC1	13687238	No
4-(4-Fluorophenyl)-2-(2-imidazol-1-ylethyl)phthalazin-1-one	SIRIUS/CSIFinger:ID	0.154	C19H15FN4O	[M+H2O+H]+	353.138	353.141	-7.92693	27.4214	3	Halogen	SNMSQLYCIANFQA-UHFFFAOYSA-N	Benzenoids	Benzene and substituted derivatives	Halobenzenes	C1=CC=C2C(=C1)C(=NN(C2=O)CCN3C=CN=C3)C4=CC=C(C=C4)F	10449539	No
H-Phe-Leu-Leu-Arg-NH2	SIRIUS/CSIFinger:ID	0.215	C27H46N8O4	[M+H-H2O]+	529.357	529.361	-7.92471	21.5226	3		XYPLCUKJTSGWBA-CMOCDZPBSA-N	Organic acids and derivatives	Carboxylic acids and derivatives	Amino acids, peptides, and analogues	CC(C)CC(C(=O)NC(CC(C)C)C(=O)NC(CCCN=C(N)N)C(=O)N)NC(=O)C(CC1=CC=CC=C1)N	10415062	No
(1S,4R,5R,9S,10R,13R,16R)-13-ethoxy-4-(hydroxyamino)-16-[[5-hydroxy-6-(hydroxymethyl)-3,4-bis[[3,4,5-trihydroxy-6-(hydroxymethyl)oxan-2-yl]oxy]oxan-2-yl]methyl]-5,9,14-trimethyltetracyclo[11.2.1.01,10.04,9]hexadecane-5-carbaldehyde	SIRIUS/CSIFinger:ID	0.382	C41H69NO18	[M+H-H2O]+	846.441	846.448	-7.90179	25.0178	3		VLOBEHXTKQFLGV-OOKXPNGGSA-N	Lipids and lipid-like molecules	Steroids and steroid derivatives	Steroidal alkaloids	CCOC12CCC3C4(CCCC(C4(CCC3(C1CC5C(C(C(C(O5)CO)O)OC6C(C(C(C(O6)CO)O)O)O)OC7C(C(C(C(O7)CO)O)O)O)CC2C)NO)(C)C=O)C	129162784	No
[1-anilino-3-[(9Z,12Z)-octadeca-9,12-dienoyl]oxypropan-2-yl] (E)-icos-8-enoate	SIRIUS/CSIFinger:ID	0.092	C47H79NO4	[M+Na]+	744.584	744.59	-7.89984	28.7455	3		CYVPZEIIGIXTLH-LFUXZTLXSA-N	Lipids and lipid-like molecules	Glycerolipids	Triradylcglycerols	CCCCCCCCCCCC=CCCCCCCC(=O)OC(CNC1=CC=CC=C1)COC(=O)CCCCCCCC=CCC=CCCCCC	102505628	No
1-(3,5-Difluoro-benzyl)-1,3-dihydro-benzoimidazole-2-thione	SIRIUS/CSIFinger:ID	0.119	C14H10F2N2S	[M+H2O+H]+	295.069	295.071	-7.87782	16.5237	3	Halogen	VRGMNTIKHQXQNO-UHFFFAOYSA-N	Benzenoids	Benzene and substituted derivatives	Halobenzenes	C1=CC=C2C(=C1)NC(=S)N2CC3=CC(=CC(=C3)F)F	14054683	No
2,4-Pentanedione, 3-[(diethylamino)methylene]-1,1,1,5,5,5-hexafluoro-	SIRIUS/CSIFinger:ID	0.028	C10H11F6NO2	[M+H-H2O]+	274.064	274.066	-7.84963	16.3825	3	Halogen	YUKOPCJPNQEHAE-UHFFFAOYSA-N	Benzenoids	Benzene and substituted derivatives	Halobenzenes	CCN(CC)C=C(C(=O)C(F)(F)F)C(=O)C(F)(F)F	11022643	No
(1R,3S,9R,10S,13R,15E,17E,19E,21E,25S,26R,27S)-23-[(2R,3S,4S,5S,6R)-4-amino-3,5-dihydroxy-6-methyloxan-2-yl]oxy-10-ethyl-1,3,9,27-tetrahydroxy-13-methyl-7,11-dioxo-12,29-dioxabicyclo[23.3.1]nonacosa-15,17,19,21-tetraene-26-carboxylic acid	SIRIUS/CSIFinger:ID	0.751	C37H57NO14	[M+H2O+H]+	758.39	758.396	-7.83726	27.1287	3		WENZSKRHIWIHNO-QAMQXQBXSA-N	Organic oxygen compounds	Organooxygen compounds	Carbohydrates and carbohydrate conjugates	CCC1C(CC(=O)CCCC(CC2(CC(C(C(O2)CC(C=CC=CC=CC=CCC(OC1=O)C)OC3C(C(C(C(O3)C)O)N)O)C(=O)O)O)O)O)O	118689575	No
5,6-dimethyl-2-[(1S)-1-(3-propan-2-yl-1,2,4-oxadiazol-5-yl)ethyl]sulfanylthieno[2,3-d]pyrimidin-4-amine	SIRIUS/CSIFinger:ID	0.038	C15H19N5OS2	[M+H2O+H]+	368.118	368.121	-7.82358	26.6808	3		OBBQNJIFDWDRHH-VIFPVBQESA-N	Organoheterocyclic compounds	Azoles	Thiazoles	CC1=C(SC2=NC(=NC(=C12)N)SC(C)C3=NC(=NO3)C(C)C)C	52193276	No
3-(3,5-Difluorophenyl)-2-methoxybenzoic acid	SIRIUS/CSIFinger:ID	0.047	C14H10F2O3	[M+H-H2O]+	247.055	247.057	-7.81973	17.683	3	Halogen	TYVQQXUSDWKDML-UHFFFAOYSA-N	Benzenoids	Benzene and substituted derivatives	Biphenyls and derivatives	COC1=C(C=CC=C1C(=O)O)C2=CC(=CC(=C2)F)F	53225904	No
Diethyl N-(benzenecarbothioyl)phosphoramidate	SIRIUS/CSIFinger:ID	0.069	C11H16NO3PS	[M+H2O+H]+	292.074	292.077	-7.81376	16.3723	3		CCCGJEMEMYVXLW-UHFFFAOYSA-N	Benzenoids	Benzene and substituted derivatives	Unassigned	CCOP(=O)(NC(=S)C1=CC=CC=C1)OCC	12483827	No
Gnf-5837	SIRIUS/CSIFinger:ID	0.035	C28H21F4N5O2	[M+H]+	536.166	536.17	-7.79273	29.6921	3	Halogen	YYDUWLSETXNJJT-MTJSOVHGSA-N	Benzenoids	Benzene and substituted derivatives	Halobenzenes	CC1=C(C=C(C=C1)NC(=O)NC2=C(C=CC(=C2)C(F)(F)F)F)NC3=CC4=C(C=C3)C(=CC5=CC=CN5)C(=O)N4	59397065	No
L-Valyl-L-prolyl-L-tryptophyl-L-phenylalanyl-L-phenylalanyl-L-glutamic acid	SIRIUS/CSIFinger:ID	0.204	C44H53N7O9	[M+H2O+H]+	842.402	842.408	-7.78785	21.1338	3		DAHMFCHUIVNMQV-WUNUBKHMSA-N	Organic acids and derivatives	Carboxylic acids and derivatives	Amino acids, peptides, and analogues	CC(C)C(C(=O)N1CCCC1C(=O)NC(CC2=CNC3=CC=CC=C32)C(=O)NC(CC4=CC=CC=C4)C(=O)NC(CC5=CC=CC=C5)C(=O)NC(CCC(=O)O)C(=O)O)N	71418311	No
(2R,3R,4S,5S,6R)-2-[[(3S,9R,11R,13R,14S)-17-[(2R,5R)-5-[(2S,3R,4S,5S,6R)-4,5-dihydroxy-3-[(2R,3S,4R,5R,6S)-3,4,5-trihydroxy-6-(hydroxymethyl)oxan-2-yl]oxy-6-[[(2S,3R,4S,5R)-3,4,5-trihydroxyoxan-2-yl]oxymethyl]oxan-2-yl]oxy-6-hydroxy-6-methylheptan-2-yl]-11-hydroxy-4,4,9,13,14-pentamethyl-2,3,7,8,10,11,12,15,16,17-decahydro-1H-cyclopenta[a]phenanthren-3-yl]oxy]-6-(hydroxymethyl)oxane-3,4,5-triol	SIRIUS/CSIFinger:ID	0.108	C53H90O23	[M+Na]+	1117.57	1117.58	-7.77939	24.9225	3		HROCPWXGUIPBGL-OGYWVFCTSA-N	Lipids and lipid-like molecules	Prenol lipids	Triterpenoids	CC(CCC(C(C)(C)O)OC1C(C(C(C(O1)COC2C(C(C(CO2)O)O)O)O)O)OC3C(C(C(C(O3)CO)O)O)O)C4CCC5(C4(CC(C6(C5CC=C7C6CCC(C7(C)C)OC8C(C(C(C(O8)CO)O)O)O)C)O)C)C	129096642	No
Acetamide, N-[2-[(4-amino-2-bromophenyl)amino]ethyl]-	SIRIUS/CSIFinger:ID	0.335	C10H14BrN3O	[M+Na]+	294.019	294.021	-7.76991	33.8909	3	Both	NPYZUOLURLWEEW-UHFFFAOYSA-N	Organic acids and derivatives	Carboxylic acids and derivatives	Amino acids, peptides, and analogues	CC(=O)NCCNC1=C(C=C(C=C1)N)Br	61719643	No
N-[3-[3,6-bis[3-[acetyl(hydroxy)amino]propyl]-15-(hydroxymethyl)-2,5,8,11,14,17-hexaoxo-1,4,7,13-tetrazacyclooctadec-9-yl]propyl]-N-hydroxyacetamide	SIRIUS/CSIFinger:ID	0.062	C30H49N7O13	[M+K]+	754.296	754.302	-7.76485	14.9756	3		VIJIECKQECJTOE-UHFFFAOYSA-N	Organic acids and derivatives	Carboxylic acids and derivatives	Amino acids, peptides, and analogues	CC(=O)N(CCCC1CC(=O)CNC(=O)C(CC(=O)CNC(=O)C(NC(=O)C(NC1=O)CCCN(C(=O)C)O)CCCN(C(=O)C)O)CO)O	157495502	No
Pyrimido(4,5-d)pyrimidine-2,4,5(1H,3H,6H)-trione, 6-(2-fluorophenyl)-1,3,7-trimethyl-	SIRIUS/CSIFinger:ID	0.089	C15H13FN4O3	[M+Na]+	339.084	339.086	-7.75531	34.0214	3	Halogen	GFAPAWSXLIQKML-UHFFFAOYSA-N	Benzenoids	Benzene and substituted derivatives	Halobenzenes	CC1=NC2=C(C(=O)N(C(=O)N2C)C)C(=O)N1C3=CC=CC=C3F	3049072	No
DG(22:1(13Z)/19:2(10Z,13Z)/0:0)	SIRIUS/CSIFinger:ID	0.117	C44H80O5	[M+K]+	727.558	727.564	-7.7499	28.726	3		JMDJHJDRTJAUFD-WDKRCEJPSA-N	Lipids and lipid-like molecules	Glycerolipids	Triradylcglycerols	CCCCCCCCC=CCCCCCCCCCCCC(=O)OCC(CO)OC(=O)CCCCCCCCC=CCC=CCCCCC	131823104	No
2-Sulfanyldodecanoic acid	SIRIUS/CSIFinger:ID	0.051	C12H24O2S	[M+H-H2O]+	215.145	215.146	-7.74502	16.2576	3		REFZTFPICLNNPM-UHFFFAOYSA-N	Benzenoids	Unassigned	Unassigned	CCCCCCCCCCC(C(=O)O)S	14647270	No
2-hexadecyl-3H-1,2,4-triazol-4-amine	SIRIUS/CSIFinger:ID	0.222	C18H38N4	[M+H]+	311.315	311.317	-7.73269	28.4174	3		JSUBMUHRCIBSKC-UHFFFAOYSA-N	Organoheterocyclic compounds	Azacyclic compounds	Unassigned	CCCCCCCCCCCCCCCCN1CN(C=N1)N	71442602	No
(1R,3R)-3-[[(1S,4S)-4-hydroxy-2-methylcyclopent-2-en-1-yl]methyl]-4,4-dimethyl-2-methylidenecyclopentan-1-ol	SIRIUS/CSIFinger:ID	0.094	C15H24O2	[M+H-H2O]+	219.173	219.174	-7.72815	19.9113	3		FJECUPOJMUFFHN-YIYPIFLZSA-N	Lipids and lipid-like molecules	Unassigned	Unassigned	CC1=CC(CC1CC2C(=C)C(CC2(C)C)O)O	21593939	No
N-[[2-(2-propylsulfonylethyl)cycloheptyl]methyl]propan-1-amine	SIRIUS/CSIFinger:ID	0.027	C16H33NO2S	[M+H2O+H]+	322.239	322.241	-7.72254	23.457	3		BZDTUDSHWARZPK-UHFFFAOYSA-N	Lipids and lipid-like molecules	Unassigned	Unassigned	CCCNCC1CCCCCC1CCS(=O)(=O)CCC	106735553	No
(2E,4E,6Z)-7-(3,5-dimethylphenyl)-3,6-dimethylocta-2,4,6-trienoyl chloride	SIRIUS/CSIFinger:ID	0.087	C18H21ClO	[M+H2O+H]+	307.144	307.146	-7.70226	27.184	3	Halogen	HFEJKAULJGTWPN-YHDNNUJXSA-N	Benzenoids	Benzene and substituted derivatives	Unassigned	CC1=CC(=CC(=C1)C(=C(C)C=CC(=CC(=O)Cl)C)C)C	59972063	No
1-Amino-11-trimethoxysilylundecan-4-ol	SIRIUS/CSIFinger:ID	0.027	C14H33NO4Si	[M+H]+	308.223	308.225	-7.69249	15.0998	3		GRHMZNKONKKMHG-UHFFFAOYSA-N	Benzenoids	Phenol ethers	Anisoles	CO[Si](CCCCCCCC(CCCN)O)(OC)OC	91162697	No
11-amino-N-[(1S)-2-[[(1S)-5-amino-1-(isopentylcarbamoyl)pentyl]amino]-1-(hydroxymethyl)-2-oxo-ethyl]undecanamide	GNPS/Spectral Match	Spectral_Match	C28H51N3O	[M+Na]+	468.389	468.392	-7.69211	27.7895	2		QJVNRLYXNNNSHE-VXKWHMMOSA-N	Lipids and lipid-like molecules	Fatty Acyls	Fatty amides	O=C(NCCC1=NC=CN1)CCCCCCCCCCCCC=CCCCCCCCC	462475	No
1,1,1-Trifluoro-2-hydroxy-14-(3-octylimidazol-1-ium-1-yl)tetradec-2-en-4-one	SIRIUS/CSIFinger:ID	0.007	C25H41F3N2O2	[M+H-H2O]+	441.305	441.309	-7.68674	14.2397	3	Halogen	JLJDZBKZBJSUOI-UHFFFAOYSA-O	Organic nitrogen compounds	Organonitrogen compounds	Amines	CCCCCCCCN1C=C[N+](=C1)CCCCCCCCCCC(=O)C=C(C(F)(F)F)O	101961559	No
2-[(E)-5-hydroxypent-2-enoxy]sulfonyloxy-3-methylbut-3-enoic acid	SIRIUS/CSIFinger:ID	0.016	C10H16O7S	[M+H-H2O]+	263.056	263.058	-7.68048	21.2602	3		VQDHAASRCCSROW-HWKANZROSA-N	Organic acids and derivatives	Carboxylic acids and derivatives	Dicarboxylic acids and derivatives	CC(=C)C(C(=O)O)OS(=O)(=O)OCC=CCCO	88704835	No
2-[6-Amino-3-[4-amino-3,5-dihydroxy-6-(hydroxymethyl)oxan-2-yl]oxy-2-hydroxy-4-(methylamino)cyclohexyl]oxy-6-(hydroxymethyl)oxane-3,4,5-triol	SIRIUS/CSIFinger:ID	0.021	C19H37N3O12	[M+H]+	500.241	500.245	-7.6785	12.7598	3		HYPBTKMNMPACKF-UHFFFAOYSA-N	Organic acids and derivatives	Carboxylic acids and derivatives	Amino acids, peptides, and analogues	CNC1CC(C(C(C1OC2C(C(C(C(O2)CO)O)N)O)O)OC3C(C(C(C(O3)CO)O)O)O)N	162935076	No
2-[methyl(4,5,6,7-tetrahydro-1,3-benzothiazol-2-ylmethyl)amino]-N-(2,2,2-trifluoroethyl)acetamide	SIRIUS/CSIFinger:ID	0.044	C13H18F3N3OS	[M+H2O+H]+	340.127	340.13	-7.67595	14.8711	3	Halogen	XOVRPEDNYOEXJI-UHFFFAOYSA-N	Organoheterocyclic compounds	Azoles	Unassigned	CN(CC1=NC2=C(S1)CCCC2)CC(=O)NCC(F)(F)F	71981581	No
3-(3-{4-[(4-Tetradecylpiperazin-1-yl)carbonyl]phenyl}propyl)-4,5-dihydro-1,2,4-oxadiazol-5-one	SIRIUS/CSIFinger:ID	0.005	C30H48N4O3	[M+H2O+H]+	531.386	531.39	-7.67182	21.5017	3		KVCPGCYYXWYSBS-UHFFFAOYSA-N	Organic acids and derivatives	Carboxylic acids and derivatives	Amino acids, peptides, and analogues	CCCCCCCCCCCCCCN1CCN(CC1)C(=O)C2=CC=C(C=C2)CCCC3=NOC(=O)N3	135899025	No
7-[4-(2-butoxyethoxy)phenyl]-N-[4-[[methyl(tetrahydropyran-4-yl)amino]methyl]phenyl]-1,1-dioxo-2,3-dihydro-1$l^{6}-benzothiepine-4-carboxamide	SIRIUS/CSIFinger:ID	0.021	C36H44N2O6S	[M+H2O+H]+	651.305	651.31	-7.66016	26.1342	3		NGTYGRWMUBDBIP-UHFFFAOYSA-N	Benzenoids	Benzene and substituted derivatives	Unassigned	CCCCOCCOC1=CC=C(C=C1)C2=CC3=C(C=C2)S(=O)(=O)CCC(=C3)C(=O)NC4=CC=C(C=C4)CN(C)C5CCOCC5	3009397	No
Azido-PEG8-amine	SIRIUS/CSIFinger:ID	0.016	C18H38N4O8	[M+H2O+H]+	457.283	457.287	-7.64778	26.2768	3		ZSFGTBJYBWJOLZ-UHFFFAOYSA-N	Organic oxygen compounds	Organooxygen compounds	Carbohydrates and carbohydrate conjugates	C(COCCOCCOCCOCCOCCOCCOCCOCCN=[N+]=[N-])N	3309402	No
(8S,11R,12S)-12-N-hydroxy-3-methyl-11-(2-methylpropyl)-2,10-dioxo-8-N-(2-oxo-2-pyrrolidin-1-ylethyl)-1-oxa-3,9-diazacyclopentadecane-8,12-dicarboxamide	SIRIUS/CSIFinger:ID	0.071	C25H43N5O7	[M+Na]+	548.301	548.305	-7.63175	28.5422	3		RGHUNDCFCQQHBP-ZCNNSNEGSA-N	Organic acids and derivatives	Carboxylic acids and derivatives	Amino acids, peptides, and analogues	CC(C)CC1C(CCCOC(=O)N(CCCCC(NC1=O)C(=O)NCC(=O)N2CCCC2)C)C(=O)NO	10864327	No
1-(cyanomethyl)-3-(trifluoromethyl)-1H-pyrazole-4-carbonitrile	SIRIUS/CSIFinger:ID	0.154	C7H3F3N4	[M+H2O+H]+	219.047	219.049	-7.61845	20.731	3	Halogen	BIXCDURHFHLMDB-UHFFFAOYSA-N	Organoheterocyclic compounds	Azoles	Unassigned	C1=C(C(=NN1CC#N)C(F)(F)F)C#N	121213417	No
(2S)-2-[[ethyl-[3-[ethyl-[[(2S)-1-(methylamino)-1-oxo-3-phenylpropan-2-yl]carbamoyl]amino]propyl]carbamoyl]amino]-N-methyl-3-phenylpropanamide	SIRIUS/CSIFinger:ID	0.058	C29H42N6O4	[M+H]+	539.33	539.334	-7.61556	22.9821	3		VAZQOWUWGHSGEI-DQEYMECFSA-N	Organic acids and derivatives	Carboxylic acids and derivatives	Amino acids, peptides, and analogues	CCN(CCCN(CC)C(=O)NC(CC1=CC=CC=C1)C(=O)NC)C(=O)NC(CC2=CC=CC=C2)C(=O)NC	393241	No
[1-[(Z)-C-tert-butyl-N-(dimethylamino)carbonimidoyl]oxysiletan-1-yl] (1Z)-N,N,2,2-tetramethylpropanehydrazonate	SIRIUS/CSIFinger:ID	0.007	C17H36N4O2Si	[M+H]+	357.265	357.268	-7.61311	24.0425	3		GWPACIMGVJIQHC-DJTQBEGKSA-N	Organic acids and derivatives	Carboxylic acids and derivatives	Amino acids, peptides, and analogues	CC(C)(C)C(=NN(C)C)O[Si]1(CCC1)OC(=NN(C)C)C(C)(C)C	101776710	No
(2S)-2-[[(2S)-2-[[(2S,3S)-2-[[(2S)-6-amino-2-[(2,5-dihydroxybenzoyl)amino]hexanoyl]amino]-3-methylpentanoyl]amino]-5-(diaminomethylideneamino)pentanoyl]amino]butanoic acid	SIRIUS/CSIFinger:ID	0.072	C29H48N8O8	[M+Na]+	659.344	659.349	-7.60969	14.6971	3		GXSFDCINBOQYAD-BQSWGBOTSA-N	Organic acids and derivatives	Carboxylic acids and derivatives	Amino acids, peptides, and analogues	CCC(C)C(C(=O)NC(CCCN=C(N)N)C(=O)NC(CC)C(=O)O)NC(=O)C(CCCCN)NC(=O)C1=C(C=CC(=C1)O)O	73348724	No
CID 134983190	SIRIUS/CSIFinger:ID	0.176	C17H27O4	[M+H-H2O]+	278.186	278.188	-7.60284	13.9864	3		TUBZNHCJCDTKJK-PJYQYBKYSA-N	Lipids and lipid-like molecules	Fatty Acyls	Unassigned	CCCCCC([CH]C=CC(=O)C(C)C(C=CC)O)OC=O	134983190	No
[(2S,3S)-3-(butylcarbamoyloxy)-2-(octadecanoylamino)-3-phenylpropyl] N-butylcarbamate	SIRIUS/CSIFinger:ID	0.27	C37H65N3O5	[M+H-H2O]+	614.484	614.489	-7.60231	28.0133	3		YYKFLVPSOUCBFZ-LRHLLKFHSA-N	Organic acids and derivatives	Carboxylic acids and derivatives	Amino acids, peptides, and analogues	CCCCCCCCCCCCCCCCCC(=O)NC(COC(=O)NCCCC)C(C1=CC=CC=C1)OC(=O)NCCCC	101019099	No
(E)-2-hydroxy-4-phenylbut-3-enoate	SIRIUS/CSIFinger:ID	0.187	C10H10O3	[M+H-H2O]+	161.058	161.06	-7.59414	16.5437	3		ZGGWKQRHPWUSNY-VOTSOKGWSA-M	Phenylpropanoids and polyketides	Phenylpropanoic acids	Unassigned	C1=CC=C(C=C1)C=CC(C(=O)O)O	23212808	No
ethyl 7-[(1R,2S)-2-(5,5-dimethyloctyl)-5-oxocyclopentyl]-2-fluoro-3-oxoheptanoate	SIRIUS/CSIFinger:ID	0.073	C24H41FO4	[M+H2O+H]+	431.313	431.317	-7.58312	27.5491	3	Halogen	CNQRGZNHKPETSB-ZKTCVHQMSA-N	Lipids and lipid-like molecules	Fatty Acyls	Fatty acid esters	CCCC(C)(C)CCCCC1CCC(=O)C1CCCCC(=O)C(C(=O)OCC)F	53730662	No
Hydroxypalmitoyl sphinganine	SIRIUS/CSIFinger:ID	0.16	C34H69NO4	[M+H-H2O]+	538.515	538.519	-7.56135	27.5462	3		NQXMVCBJWMTLGK-XIWRNSNHSA-N	Lipids and lipid-like molecules	Sphingolipids	Ceramides	CCCCCCCCCCCCCCCC(C(CO)NC(=O)C(CCCCCCCCCCCCCC)O)O	9959390	No
5-Amino-1-methyl-3-(2,2,2-trifluoroethylamino)pyrazole-4-carbonitrile	SIRIUS/CSIFinger:ID	0.135	C7H8F3N5	[M+H2O+H]+	238.089	238.091	-7.54633	18.7631	3	Halogen	DRIGAQIWOIXVOO-UHFFFAOYSA-N	Organoheterocyclic compounds	Azoles	Unassigned	CN1C(=C(C(=N1)NCC(F)(F)F)C#N)N	102795425	No
Scytonemide A	MOLDISCOVERY	13.3355 (0.36)	C39H58O16	[M+H]+	783.374	783.38	-7.54467	26.2052	3		HJKXQQVDTIEFDD-ADDJGAGCSA-N	Lipids and lipid-like molecules	Steroids and steroid derivatives	Steroid lactones	COC1C(OC2C(CO)OC(OC3CCC4(C)C(C3)C(OC(C)=O)CC3(O)C4CCC4(C)C(c5ccc(=O)oc5)CCC43O)C(O)C2O)OC(C)C(O)C1O	50900680	No
3,3-Diethoxy-2-fluorohex-1-ene	SIRIUS/CSIFinger:ID	0.018	C10H19FO2	[M+H2O+H]+	209.153	209.155	-7.53515	20.061	3	Halogen	DAJAUSLQRAVOED-UHFFFAOYSA-N	Lipids and lipid-like molecules	Fatty Acyls	Fatty acids and conjugates	CCCC(C(=C)F)(OCC)OCC	12786236	No
Methyl-tris[2-[4-(methylamino)-2-nitroanilino]ethyl]azanium	SIRIUS/CSIFinger:ID	0.002	C28H38N10O6	[M+H2O+H]+	629.311	629.315	-7.5284	25.64	3		AQHLKTQNMQOQDA-UHFFFAOYSA-N	Organic acids and derivatives	Carboxylic acids and derivatives	Amino acids, peptides, and analogues	CNC1=CC(=C(C=C1)NCC[N+](C)(CCNC2=C(C=C(C=C2)NC)[N+](=O)[O-])CCNC3=C(C=C(C=C3)NC)[N+](=O)[O-])[N+](=O)[O-]	157068405	No
Ethenyl-hydroxy-bis[(2-methylpropan-2-yl)oxy]-phenyl-lambda5-phosphane	SIRIUS/CSIFinger:ID	0.022	C16H27O3P	[M+H2O+H]+	317.185	317.188	-7.52683	18.8625	3		MWLVATIVNAHHTH-UHFFFAOYSA-N	Organic oxygen compounds	Organooxygen compounds	Unassigned	CC(C)(C)OP(C=C)(C1=CC=CC=C1)(O)OC(C)(C)C	57288457	No
2,4-dimethyl-N-[(1R,2R)-2-[[2-[[3-(trifluoromethyl)benzoyl]amino]acetyl]amino]cyclohexyl]benzamide	SIRIUS/CSIFinger:ID	0.164	C25H28F3N3O3	[M+H2O+H]+	494.222	494.226	-7.52414	26.6405	3	Halogen	ORBLZICCCDMNSL-NHCUHLMSSA-N	Organic acids and derivatives	Carboxylic acids and derivatives	Amino acids, peptides, and analogues	CC1=CC(=C(C=C1)C(=O)NC2CCCCC2NC(=O)CNC(=O)C3=CC(=CC=C3)C(F)(F)F)C	129120925	No
2-cyclopropyl-N,4-diphenyl-1,3-thiazole-5-carboxamide	SIRIUS/CSIFinger:ID	0.198	C19H16N2OS	[M+H2O+H]+	339.114	339.116	-7.52108	21.3153	3		MIWFZFLRUMDEJS-UHFFFAOYSA-N	Benzenoids	Benzene and substituted derivatives	Unassigned	C1CC1C2=NC(=C(S2)C(=O)NC3=CC=CC=C3)C4=CC=CC=C4	35618973	No
4-N-(6-aminohexyl)-6-[4-[3-[4-(3,5-difluorophenyl)piperazin-1-yl]prop-1-enyl]-5-methylpyrazol-1-yl]pyrimidine-2,4-diamine	SIRIUS/CSIFinger:ID	0.753	C27H37F2N9	[M+H2O+H]+	544.328	544.332	-7.50265	25.2129	3	Halogen	ZZIDQMCANHLVRX-UHFFFAOYSA-N	Organoheterocyclic compounds	Diazines	Pyrimidines and pyrimidine derivatives	CC1=C(C=NN1C2=NC(=NC(=C2)NCCCCCCN)N)C=CCN3CCN(CC3)C4=CC(=CC(=C4)F)F	70010507	No
(Z)-7-[(1R,2S)-2-[(E,3R,7S)-3,7-dihydroxyoct-1-enyl]-5-oxocyclopent-3-en-1-yl]hept-5-enoic acid	SIRIUS/CSIFinger:ID	0.171	C20H30O5	[M+H-H2O]+	333.204	333.206	-7.50202	17.0832	3		RXYQCXVUMLSFHM-YDJVRDNKSA-N	Lipids and lipid-like molecules	Fatty Acyls	Eicosanoids	CC(CCCC(C=CC1C=CC(=O)C1CC=CCCCC(=O)O)O)O	95065541	No
4-ethoxy-N-[2-(4-sulfamoylphenyl)ethyl]benzamide	SIRIUS/CSIFinger:ID	0.1	C17H20N2O4S	[M+Na]+	371.101	371.104	-7.49096	18.8356	3		XXWAGDZBZJLKJK-UHFFFAOYSA-N	Benzenoids	Benzene and substituted derivatives	Unassigned	CCOC1=CC=C(C=C1)C(=O)NCCC2=CC=C(C=C2)S(=O)(=O)N	884236	No
(1E)-1-[amino-[3-(4-fluorophenoxy)propoxyamino]methylidene]-2-propan-2-ylguanidine	SIRIUS/CSIFinger:ID	0.055	C14H22FN5O2	[M+H-H2O]+	294.17	294.172	-7.49056	13.6458	3	Halogen	FPSWDSTTZCFWBV-UHFFFAOYSA-N	Benzenoids	Phenol ethers	Unassigned	CC(C)N=C(N)N=C(N)NOCCCOC1=CC=C(C=C1)F	17759997	No
1-Fluorodecane-1,1-diol	SIRIUS/CSIFinger:ID	0.008	C10H21FO2	[M+H2O+H]+	211.169	211.17	-7.48927	20.7771	3	Halogen	UYQFPQYRHPYCKF-UHFFFAOYSA-N	Lipids and lipid-like molecules	Fatty Acyls	Unassigned	CCCCCCCCCC(O)(O)F	140145938	No
tert-butyl N-(2-amino-3-{[(tert-butoxy)carbonyl]amino}propyl)carbamate	SIRIUS/CSIFinger:ID	0.081	C13H27N3O4	[M+H]+	290.205	290.207	-7.46713	14.675	3		QYVFEFFJTQKDTK-UHFFFAOYSA-N	Organic acids and derivatives	Carboxylic acids and derivatives	Amino acids, peptides, and analogues	CC(C)(C)OC(=O)NCC(CNC(=O)OC(C)(C)C)N	15186003	No
4-Methyl-5-(2-phos-phoethyl)-thiazole	SIRIUS/CSIFinger:ID	0.092	C6H10NO3PS	[M+H-H2O]+	190.007	190.009	-7.43814	19.6366	3		PGJPFNVZFAKNOJ-UHFFFAOYSA-N	Organic acids and derivatives	Organic phosphonic acids and derivatives	Organic phosphonic acids	CC1=C(SC=N1)CCP(=O)(O)O	23615464	No
ethyl N-[bis[(Z)-3-chloroprop-2-enyl]amino]carbamate	SIRIUS/CSIFinger:ID	0.018	C9H14Cl2N2O2	[M+Na]+	275.03	275.032	-7.42645	26.3299	3	Halogen	LHKUBUXTEPQWEM-GLIMQPGKSA-N	Organic acids and derivatives	Organic carbonic acids and derivatives	Unassigned	CCOC(=O)NN(CC=CCl)CC=CCl	5380378	No
3-[[(Z)-4-oxo-4-[4-(4-phenylphenyl)piperazin-1-yl]but-2-enoyl]amino]benzamide	SIRIUS/CSIFinger:ID	0.074	C27H26N4O3	[M+H-H2O]+	437.194	437.197	-7.41524	27.3849	3		AOHKATYJFHGYRV-YPKPFQOOSA-N	Organic acids and derivatives	Carboxylic acids and derivatives	Amino acids, peptides, and analogues	C1CN(CCN1C2=CC=C(C=C2)C3=CC=CC=C3)C(=O)C=CC(=O)NC4=CC=CC(=C4)C(=O)N	137660379	No
2-[2-(Azaniumylmethyl)phenyl]acetate	SIRIUS/CSIFinger:ID	0.037	C9H11NO2	[M+H-H2O]+	148.075	148.076	-7.41316	17.4578	3		VLOIVYPDUSVCLZ-UHFFFAOYSA-N	Organic acids and derivatives	Carboxylic acids and derivatives	Amino acids, peptides, and analogues	C1=CC=C(C(=C1)CC(=O)O)CN	40479075	No
N-[(Oxolan-3-YL)methyl]-4-(propan-2-YL)-N-propylbenzene-1-sulfonamide	SIRIUS/CSIFinger:ID	0.054	C17H27NO3S	[M+H2O+H]+	344.186	344.189	-7.40848	13.7212	3		MPWMSEYDXWZUFJ-UHFFFAOYSA-N	Organic nitrogen compounds	Organonitrogen compounds	Amines	CCCN(CC1CCOC1)S(=O)(=O)C2=CC=C(C=C2)C(C)C	91905710	No
CID 38357082	SIRIUS/CSIFinger:ID	0.337	C21H39NO7	[M+Na]+	440.259	440.262	-7.40633	25.541	3		UKUPHONHODZPDA-RPQNWQSJSA-N	Organic acids and derivatives	Carboxylic acids and derivatives	Amino acids, peptides, and analogues	CCCCCCC(=O)CCCCCCC=CC(C(C(C(CO)(C(=O)O)N)O)O)O	38357082	No
(E)-3-methoxy-N-[3-(4-methoxyphenyl)-1-[[(2S)-1-[[3-(4-methoxyphenyl)-1-oxo-1-[[(1S)-1-(1,3-thiazol-2-yl)ethyl]amino]propan-2-yl]-methylamino]-3-methyl-1-oxobutan-2-yl]-methylamino]-1-oxopropan-2-yl]-N-methylpent-2-enamide	SIRIUS/CSIFinger:ID	0.072	C39H53N5O7S	[M+Na]+	758.35	758.356	-7.40067	23.6914	3		BFEYGASJARPMCI-XQHZJZSVSA-N	Organic acids and derivatives	Carboxylic acids and derivatives	Amino acids, peptides, and analogues	CCC(=CC(=O)N(C)C(CC1=CC=C(C=C1)OC)C(=O)N(C)C(C(C)C)C(=O)N(C)C(CC2=CC=C(C=C2)OC)C(=O)NC(C)C3=NC=CS3)OC	21776645	No
2,4-Diamino-7-(tert-butylamino)-5,8-difluoroquinazoline-6-carbonitrile	SIRIUS/CSIFinger:ID	0.04	C13H14F2N6	[M+H2O+H]+	311.14	311.143	-7.40052	14.9811	3	Halogen	ARTXVEWLNNYGFK-UHFFFAOYSA-N	Benzenoids	Benzene and substituted derivatives	Halobenzenes	CC(C)(C)NC1=C(C(=C2C(=C1F)N=C(N=C2N)N)F)C#N	49862130	No
N1-((1-benzylpiperidin-4-yl)methyl)-N2-(2-morpholinoethyl)oxalamide	SIRIUS/CSIFinger:ID	0.056	C21H32N4O3	[M+Na]+	411.234	411.237	-7.39093	22.6253	3		IPEMNHWGLPLQJA-UHFFFAOYSA-N	Organic acids and derivatives	Carboxylic acids and derivatives	Amino acids, peptides, and analogues	C1CN(CCC1CNC(=O)C(=O)NCCN2CCOCC2)CC3=CC=CC=C3	16886850	No
[3-[[6-[(5-ethyl-1H-1,2,4-triazol-3-yl)amino]-1,2,4,5-tetrazin-3-yl]amino]-1H-1,2,4-triazol-5-yl]methanol	SIRIUS/CSIFinger:ID	0.45	C9H12N12O	[M+H2O+H]+	323.141	323.144	-7.39058	19.3095	3		WUDMCZSPCWFLBU-UHFFFAOYSA-N	Organoheterocyclic compounds	Diazines	Pyrimidines and pyrimidine derivatives	CCC1=NC(=NN1)NC2=NN=C(N=N2)NC3=NNC(=N3)CO	130311391	No
2-[6-(1,3-Benzodioxol-5-yl)hexyl]-1-methylquinolin-4-one	MOLDISCOVERY	21.0868 (0.84)	C23H25NO3	[M+H]+	364.188	364.191	-7.35252	21.3899	3		NTOLOAOKRJSWIN-UHFFFAOYSA-N	Organoheterocyclic compounds	Quinolines and derivatives	Quinolones and derivatives	Cn1c(CCCCCCc2ccc3c(c2)OCO3)cc(=O)c2ccccc21	11824628	No
3-[4-[3-[(E)-3-(3,4,5-trimethoxyphenyl)prop-2-enoyl]oxypropyl]piperazin-1-yl]propyl (E)-3-(3,4,5-trimethoxyphenyl)prop-2-enoate	DEREPLICATOR_PLUS	13 (0)	C63H88N12O17	[M+2H]2+	643.322	643.327	-7.34857	25.2576	3		YYAMPGLGDCKJIK-WGDLNXRISA-N	Organic acids and derivatives	Peptidomimetics	Depsipeptides	CC[C@H](C)[C@H]1NC(=O)[C@@H](NC(=O)c2c3nc4c(C(=O)N[C@@H]5C(=O)N[C@H](C(C)C)C(=O)N6CCC[C@H]6C(=O)N(C)CC(=O)N(C)[C@@H](C(C)C)C(=O)O[C@@H]5C)ccc(C)c4oc-3c(C)c(=O)c2N)[C@@H](C)OC(=O)[C@H](C(C)C)N(C)C(=O)CN(C)C(=O)[C@@H]2C[C@@H](O)CN2C1=O	11527488	No
(2R,3S,4R,5R,6S)-5-amino-6-[(2R,4S,5S)-5-amino-2-(hydroxymethyl)azepan-4-yl]oxy-2-(hydroxymethyl)oxane-3,4-diol	SIRIUS/CSIFinger:ID	0.054	C13H27N3O6	[M+Na]+	344.177	344.179	-7.34565	15.7577	3		KHDABOQVVZMTHB-GFULLKHYSA-N	Organic acids and derivatives	Carboxylic acids and derivatives	Amino acids, peptides, and analogues	C1CNC(CC(C1N)OC2C(C(C(C(O2)CO)O)O)N)CO	44375700	No
3-[[2-[(2-Aminoethyl)amino]ethyl]amino]-2-hydroxypropyl neodecanoate	SIRIUS/CSIFinger:ID	0.041	C17H37N3O3	[M+H]+	332.288	332.291	-7.34392	27.3788	3		IVWNWZQVYIWMRA-UHFFFAOYSA-N	Lipids and lipid-like molecules	Fatty Acyls	Fatty amides	CC(C)(C)CCCCCC(=O)OCC(CNCCNCCN)O	44148342	No
2-({2-methoxy-4-[4-(4-methylpiperazin-1-yl)piperidine-1-carbonyl]phenyl}amino)-5-methyl-11-(propan-2-yl)-5,11-dihydro-6H-pyrimido[4,5-b][1,4]benzodiazepin-6-one	SIRIUS/CSIFinger:ID	0.152	C33H42N8O3	[M+H]+	599.341	599.345	-7.3399	12.468	3		MARFRTLFUBVKOT-UHFFFAOYSA-N	Organic acids and derivatives	Carboxylic acids and derivatives	Amino acids, peptides, and analogues	CC(C)N1C2=CC=CC=C2C(=O)N(C3=CN=C(N=C31)NC4=C(C=C(C=C4)C(=O)N5CCC(CC5)N6CCN(CC6)C)OC)C	134812656	No
N-tert-butyl-1-({5-[(1E)-2-(dimethylamino)ethenyl]-3-methyl-1,2-oxazol-4-yl}sulfonyl)piperidine-4-carboxamide	SIRIUS/CSIFinger:ID	0.044	C18H30N4O4S	[M+H2O+H]+	417.214	417.217	-7.32718	14.4571	3		KHOXAKIFFCCKCU-MDZDMXLPSA-N	Organic acids and derivatives	Carboxylic acids and derivatives	Amino acids, peptides, and analogues	CC1=NOC(=C1S(=O)(=O)N2CCC(CC2)C(=O)NC(C)(C)C)C=CN(C)C	20876112	No
Capped tripeptide aldehyde inhibitor, 3	SIRIUS/CSIFinger:ID	0.23	C26H44N8O4	[M+H-H2O]+	515.341	515.345	-7.3233	19.7171	3		ZMSTVGUFIJRBJG-FKBYEOEOSA-N	Organic acids and derivatives	Carboxylic acids and derivatives	Amino acids, peptides, and analogues	C1=CC=C(C=C1)CC(=O)NC(CCCCN)C(=O)NC(CCCCN)C(=O)NC(CCCN=C(N)N)C=O	24971347	No
(1,1-Dimethylheptyl)urea	GNPS/Spectral Match	Spectral_Match	C15H26O	[M+H-H2O]+	205.194	205.195	-7.31992	26.5073	2		CAFAJXJNVURQRO-UHFFFAOYSA-N	Lipids and lipid-like molecules	Prenol lipids	Sesquiterpenoids	C[C@@]12CCCC(=C)C1C[C@H](CC2)C(C)(C)O	219628	No
1-[Tert-butyl(dimethyl)silyl]-3,3-bis(pent-4-enyl)azetidin-2-one	SIRIUS/CSIFinger:ID	0.032	C19H35NOSi	[M+H2O+H]+	340.264	340.267	-7.31814	25.9146	3		HYZXTLZHUOREOC-UHFFFAOYSA-N	Lipids and lipid-like molecules	Fatty Acyls	Fatty amides	CC(C)(C)[Si](C)(C)N1CC(C1=O)(CCCC=C)CCCC=C	44560661	No
4-Pyrimidinamine, N-ethyl-6-(1-methylethyl)-2-(4-pyridinyl)-	SIRIUS/CSIFinger:ID	0.318	C14H18N4	[M+NH4]+	260.185	260.187	-7.29827	23.6054	3		MLBHHPMTJAVDMR-UHFFFAOYSA-N	Benzenoids	Unassigned	Unassigned	CCNC1=NC(=NC(=C1)C(C)C)C2=CC=NC=C2	62191819	No
(2S)-N-[11-[(7R,8R,9S,13S,14S,17S)-3,17-dihydroxy-13-methyl-6,7,8,9,11,12,14,15,16,17-decahydrocyclopenta[a]phenanthren-7-yl]undecyl]-2-(hexanoylamino)-3-methylpentanamide	SIRIUS/CSIFinger:ID	0.024	C41H68N2O4	[M+NH4]+	670.547	670.552	-7.29479	29.3719	3		SIXUSBPQEVCJAP-CWAAGNOFSA-N	Lipids and lipid-like molecules	Steroids and steroid derivatives	Unassigned	CCCCCC(=O)NC(C(C)CC)C(=O)NCCCCCCCCCCCC1CC2=C(C=CC(=C2)O)C3C1C4CCC(C4(CC3)C)O	15895818	No
Dipropyl hexanediimidate	SIRIUS/CSIFinger:ID	0.04	C12H24N2O2	[M+H]+	229.189	229.191	-7.28786	18.7107	3		LCSIIJHSPNZZJR-UHFFFAOYSA-N	Organic nitrogen compounds	Organonitrogen compounds	Unassigned	CCCOC(=N)CCCCC(=N)OCCC	104923	No
1-(1-benzylpiperidin-4-yl)-N-methyl-N-{[3-(3-methylbutyl)-1,2,4-oxadiazol-5-yl]methyl}methanamine	SIRIUS/CSIFinger:ID	0.072	C22H34N4O	[M+H2O+H]+	389.288	389.291	-7.27122	26.1277	3		MTRLGKUTELNIMU-UHFFFAOYSA-N	Lipids and lipid-like molecules	Prenol lipids	Unassigned	CC(C)CCC1=NOC(=N1)CN(C)CC2CCN(CC2)CC3=CC=CC=C3	16189955	No
(2S,3R,4S,5S,6R)-2-[(2R,3R,4S,5S,6R)-4,5-dihydroxy-2-[[(3S,5R,8R,9R,10R,12R,13R,14R,17S)-12-hydroxy-17-[(2S)-6-hydroxy-6-methyl-2-[(2S,3R,4S,5S,6R)-3,4,5-trihydroxy-6-[[(2S,3R,4S,5S)-3,4,5-trihydroxyoxan-2-yl]oxymethyl]oxan-2-yl]oxyheptan-2-yl]-4,4,8,10,14-pentamethyl-2,3,5,6,7,9,11,12,13,15,16,17-dodecahydro-1H-cyclopenta[a]phenanthren-3-yl]oxy]-6-(hydroxymethyl)oxan-3-yl]oxy-6-(hydroxymethyl)ox…	MOLDISCOVERY	13.1132 (0.35)	C53H92O23	[M+H]+	1097.6	1097.61	-7.26857	27.644	3		VCLMVARHXXRHDF-JAWUMCESSA-N	Lipids and lipid-like molecules	Saccharolipids		CCCCCCCCCC(CCCCCCCC(C)=O)OC1OC(CO)C(O)C(O)C1OC1OC(COC2OC(C)C(O)C(O)C2O)C(OC(C)=O)C(OC(=O)CCC)C1OC1OC(C)C(O)C(OC(=O)CCC)C1O	101600906	No
(2S,5R)-4-hydroxy-2,7-dimethyl-5-[[(2R)-3-methyl-2-(3-methylbutanoylamino)butanoyl]amino]-N-[(2S)-1-(2-methylpropylamino)-1-oxopropan-2-yl]octanamide	SIRIUS/CSIFinger:ID	0.043	C27H52N4O5	[M+H2O+H]+	531.408	531.412	-7.2641	29.5537	3		OGKHJBZUNISZCS-BZUAMEFQSA-N	Organic acids and derivatives	Carboxylic acids and derivatives	Amino acids, peptides, and analogues	CC(C)CC(C(CC(C)C(=O)NC(C)C(=O)NCC(C)C)O)NC(=O)C(C(C)C)NC(=O)CC(C)C	44324766	No
N-[1-cyclopentyl-2-(3-methoxypropylsulfinyl)ethyl]propan-1-amine	SIRIUS/CSIFinger:ID	0.202	C14H29NO2S	[M+H2O+H]+	294.208	294.21	-7.2578	24.8146	3		FBIDXBKWGVJKHG-UHFFFAOYSA-N	Organic nitrogen compounds	Organonitrogen compounds	Amines	CCCNC(CS(=O)CCCOC)C1CCCC1	104754340	No
Hexamethylolmelamine pentamethyl ether (putative)	SIRIUS/CSIFinger:ID	0.045	C14H28N6O6	[M+K]+	415.167	415.17	-7.23179	15.4092	3		JQALNNOQTGZTJZ-UHFFFAOYSA-O	Nucleosides, nucleotides, and analogues	Purine nucleosides	Unassigned	COCN(CO)C1=NC(=NC(=N1)N(COC)COC)N(COC)COC	145740415	No
(2S)-2-(4,8-dimethylnona-3,7-dienyl)-2,5,7,8-tetramethyl-3,4-dihydrochromen-6-ol	MOLDISCOVERY	14.073 (0.38)	C24H36O2	[M+H]+	357.276	357.279	-7.2227	26.3861	3		ABWKPQNPNVWXDB-DEOSSOPVSA-N	Lipids and lipid-like molecules	Prenol lipids	Monoterpenoids	CC(C)=CCCC(C)=CCC[C@@]1(C)CCc2c(C)c(O)c(C)c(C)c2O1	162997712	No
L-Leucine, L-leucyl-L-leucyl-L-seryl-L-leucyl-	SIRIUS/CSIFinger:ID	0.196	C27H51N5O7	[M+H]+	558.382	558.386	-7.218	19.216	3		CWWXSYHPKADBPP-YFNVTMOMSA-N	Organic acids and derivatives	Carboxylic acids and derivatives	Amino acids, peptides, and analogues	CC(C)CC(C(=O)NC(CC(C)C)C(=O)NC(CO)C(=O)NC(CC(C)C)C(=O)NC(CC(C)C)C(=O)O)N	10175072	No
2-Phenyl-1,3-dioxa-2lambda~5~-phosphacyclopentadecan-2-one	SIRIUS/CSIFinger:ID	0.07	C18H29O3P	[M+H-H2O]+	307.18	307.182	-7.2075	17.5376	3		ASQRWIYKJYGDFF-UHFFFAOYSA-N	Organic oxygen compounds	Organooxygen compounds	Unassigned	C1CCCCCCOP(=O)(OCCCCC1)C2=CC=CC=C2	71350013	No
N-[(3R,9S,10S)-9-[[cyclopropylmethyl(methyl)amino]methyl]-12-[(2R)-1-hydroxypropan-2-yl]-3,10-dimethyl-13-oxo-2,8-dioxa-12-azabicyclo[12.4.0]octadeca-1(14),15,17-trien-16-yl]-4,4,4-trifluorobutanamide	SIRIUS/CSIFinger:ID	0.041	C30H46F3N3O5	[M+H]+	586.342	586.346	-7.19751	15.2489	3	Halogen	PHMVYNHJMOYKRN-HRGDABNKSA-N	Organic acids and derivatives	Carboxylic acids and derivatives	Amino acids, peptides, and analogues	CC1CCCCOC(C(CN(C(=O)C2=C(O1)C=CC(=C2)NC(=O)CCC(F)(F)F)C(C)CO)C)CN(C)CC3CC3	44501766	No
2-[(3-Fluoropyrrolidin-1-yl)sulfonyl]propanoic acid	SIRIUS/CSIFinger:ID	0.029	C7H12FNO4S	[M+H-H2O]+	208.042	208.044	-7.19133	17.3242	3	Halogen	KFKCZPRKEROGDK-UHFFFAOYSA-N	Organic acids and derivatives	Carboxylic acids and derivatives	Amino acids, peptides, and analogues	CC(C(=O)O)S(=O)(=O)N1CCC(C1)F	164659340	No
CID 74218985	SIRIUS/CSIFinger:ID	0.059	C38H65N3O4	[M+H]+	628.5	628.505	-7.18743	28.4519	3		SKCPQFBKUSHKQV-UHFFFAOYSA-N	Organic acids and derivatives	Carboxylic acids and derivatives	Amino acids, peptides, and analogues	CCCCCCCCCCCCCCCCOC(=O)C1C2CCC3N2C(=NC14CCCC(O4)C)NC5(C3)CCC=CC(O5)CC	74218985	No
[1-Hydroxy-2-(hydroxyamino)-2-oxoethyl]phosphonic acid	SIRIUS/CSIFinger:ID	0.023	C2H6NO6P	[M+H]+	171.999	172.001	-7.15003	15.9861	3		UQOREZNFZIFLRH-UHFFFAOYSA-N	Organic acids and derivatives	Organic phosphoric acids and derivatives	Phosphate esters	C(C(=O)NO)(O)P(=O)(O)O	44290191	No
4-N-(2-ethylhexyl)-5-fluoro-2-N-propylpyrimidine-2,4-diamine	SIRIUS/CSIFinger:ID	0.022	C15H27FN4	[M+H]+	283.227	283.229	-7.14938	19.2486	3	Halogen	XSDIXOLVIFRBNY-UHFFFAOYSA-N	Benzenoids	Benzene and substituted derivatives	Halobenzenes	CCCCC(CC)CNC1=NC(=NC=C1F)NCCC	107819033	No
3-Hydroxyphenethyl alcohol	SIRIUS/CSIFinger:ID	0.139	C8H10O2	[M+H-H2O]+	121.064	121.065	-7.14664	11.4507	3		AMQIPHZFLIDOCB-UHFFFAOYSA-N	Benzenoids	Phenols	1-hydroxy-2-unsubstituted benzenoids	C1=CC(=CC(=C1)O)CCO	83404	No
5-chloro-N-(4-methylpiperazin-4-ium-1-yl)thiophene-2-sulfonamide	SIRIUS/CSIFinger:ID	0.073	C9H14ClN3O2S2	[M+Na]+	318.009	318.011	-7.1083	16.8853	3	Halogen	GLJYINKBCJAIRN-UHFFFAOYSA-O	Organohalogen compounds	Aryl halides	Aryl chlorides	CN1CCN(CC1)NS(=O)(=O)C2=CC=C(S2)Cl	7123914	No
(7S,9R,10R)-9-ethyl-4,6,9,10,11-pentahydroxy-7-[(2R,4S,5S,6S)-4-hydroxy-5-[(2S,5S,6S)-5-[(2S,5S,6S)-5-[(5S,6S)-5-hydroxy-6-methyloxan-2-yl]oxy-6-methyloxan-2-yl]oxy-6-methyloxan-2-yl]oxy-6-methyloxan-2-yl]oxy-8,10-dihydro-7H-tetracene-5,12-dione	SIRIUS/CSIFinger:ID	0.093	C44H58O17	[M+Na]+	881.35	881.357	-7.08753	11.9173	3		FDNRCVCAQXADHY-NUPGPWPMSA-N	Organic oxygen compounds	Organooxygen compounds	Carbohydrates and carbohydrate conjugates	CCC1(CC(C2=C(C1O)C(=C3C(=C2O)C(=O)C4=C(C3=O)C=CC=C4O)O)OC5CC(C(C(O5)C)OC6CCC(C(O6)C)OC7CCC(C(O7)C)OC8CCC(C(O8)C)O)O)O	145951779	No
(3Z)-3-methyl-6-prop-1-en-2-yldeca-3,9-dien-1-ol	MOLDISCOVERY	19.448 (0.69)	C14H24O	[M+H]+	209.189	209.19	-7.08595	26.6815	3		BOOBJSIZYLHKKZ-JYRVWZFOSA-N	Lipids and lipid-like molecules	Prenol lipids	Monoterpenoids	C=CCCC(C/C=C(/C)CCO)C(=C)C	23256564	No
(2S)-N-((1S)-2-Hydroxy-1-phenylethyl)-2-({(3S,2R)-3-[(tert-butoxy)carbonylamino]-2-hydroxy-4-phenylbutyl}amino)-3-phenylpropanamide	SIRIUS/CSIFinger:ID	0.089	C32H41N3O5	[M+H2O+H]+	566.318	566.322	-7.08206	14.4444	3		HRSKRFLJBFZQHV-QUAHOIDUSA-N	Organic acids and derivatives	Carboxylic acids and derivatives	Amino acids, peptides, and analogues	CC(C)(C)OC(=O)NC(CC1=CC=CC=C1)C(CNC(CC2=CC=CC=C2)C(=O)NC(CO)C3=CC=CC=C3)O	468416	No
N-[3-[2-[3-(morpholine-4-carbonyl)anilino]-2-oxoethyl]phenyl]-1-(3-phenylpropanoyl)piperidine-4-carboxamide	SIRIUS/CSIFinger:ID	0.136	C34H38N4O5	[M+H2O+H]+	601.298	601.302	-7.0717	19.3298	3		DGHXQRNKSZTSLZ-UHFFFAOYSA-N	Organic acids and derivatives	Carboxylic acids and derivatives	Amino acids, peptides, and analogues	C1CN(CCC1C(=O)NC2=CC=CC(=C2)CC(=O)NC3=CC=CC(=C3)C(=O)N4CCOCC4)C(=O)CCC5=CC=CC=C5	44825727	No
N-[[(2S,4R)-4-[tert-butyl(dimethyl)silyl]oxypyrrolidin-2-yl]methyl]-2-fluoro-2-methylpropanamide	SIRIUS/CSIFinger:ID	0.073	C15H31FN2O2Si	[M+H2O+H]+	337.229	337.232	-7.06967	18.8278	3	Halogen	ZITYOTFSZSSGLU-NWDGAFQWSA-N	Organic acids and derivatives	Carboxylic acids and derivatives	Amino acids, peptides, and analogues	CC(C)(C)[Si](C)(C)OC1CC(NC1)CNC(=O)C(C)(C)F	143638651	No
US9205085, Msx-198	SIRIUS/CSIFinger:ID	0.278	C17H17N5	[M+H2O+H]+	310.164	310.166	-7.06852	14.1429	3		ZSHZNJGIOQBAML-UHFFFAOYSA-N	Benzenoids	Benzene and substituted derivatives	Unassigned	C1=CC=NC(=C1)NCC2=CC=C(C=C2)CNC3=NC=CC=N3	49857289	No
(4R)-4-[[(2S)-2-[[(2S)-2-[[(2R)-2-acetamido-3-phenyl-propanoyl]amino]-4-methyl-pentanoyl]amino]-3-(1H-imidazol-4-yl)propanoyl]amino]-5-[[(1R,2S)-2-methyl-1-[[(3S)-2-oxoazepan-3-yl]carbamoyl]butyl]amino]-5-oxo-pentanoic acid	SIRIUS/CSIFinger:ID	0.116	C40H59N9O9	[M+Na]+	832.427	832.433	-7.06224	25.5757	3		IWFLVMKSFVNVFK-GGJLSIIISA-N	Organic acids and derivatives	Carboxylic acids and derivatives	Amino acids, peptides, and analogues	CCC(C)C(C(=O)NC1CCCCNC1=O)NC(=O)C(CCC(=O)O)NC(=O)C(CC2=CN=CN2)NC(=O)C(CC(C)C)NC(=O)C(CC3=CC=CC=C3)NC(=O)C	71456018	No
[3-[bis[3-(dimethylamino)propyl]amino]propyl-methylamino]methanol	SIRIUS/CSIFinger:ID	0.053	C15H36N4O	[M+H-H2O]+	271.284	271.286	-7.04871	27.7033	3			Organoheterocyclic compounds	Azacyclic compounds	Unassigned	CN(C)CCCN(CCCN(C)C)CCCN(C)CO		Yes
9-Hydroxynonanoate	SIRIUS/CSIFinger:ID	0.498	C9H18O3	[M+H-H4O2]+	139.111	139.112	-7.03181	15.9862	3		AFZMICRBFKZNIH-UHFFFAOYSA-M	Organic acids and derivatives	Hydroxy acids and derivatives	Medium-chain hydroxy acids and derivatives	C(CCCCO)CCCC(=O)O	7021029	No
H-Ala-Lys-Ala-Ile-Ala-al	SIRIUS/CSIFinger:ID	0.065	C21H40N6O5	[M+H2O+H]+	475.321	475.324	-7.02663	22.9253	3		PQUKXEKYKDGYTM-UYLCUJDWSA-N	Organic acids and derivatives	Carboxylic acids and derivatives	Amino acids, peptides, and analogues	CCC(C)C(C(=O)NC(C)C=O)NC(=O)C(C)NC(=O)C(CCCCN)NC(=O)C(C)N	5496766	No
3-Amino-4-(2-aminoethoxy)-3,4-bis(carboxymethyl)hexanedioic acid	SIRIUS/CSIFinger:ID	0.045	C12H20N2O9	[M+H-H2O]+	319.111	319.114	-7.01229	20.2175	3		OBNIVJWPBWJPKS-UHFFFAOYSA-N	Organic acids and derivatives	Carboxylic acids and derivatives	Amino acids, peptides, and analogues	C(COC(CC(=O)O)(CC(=O)O)C(CC(=O)O)(CC(=O)O)N)N	23289122	No
1,1'-(But-2-yne-1,4-diyl)dicyclopropane	SIRIUS/CSIFinger:ID	0.094	C10H14	[M+H2O+H]+	153.126	153.127	-7.0099	18.7656	3		OJZCNGBMCAPETO-UHFFFAOYSA-N	Hydrocarbons	Unsaturated hydrocarbons	Branched unsaturated hydrocarbons	C1CC1CC#CCC2CC2	71369547	No
Cyclododecanol, 1-(3-hydroxy-1-propynyl)-	SIRIUS/CSIFinger:ID	0.094	C15H26O2	[M+H-H4O2]+	203.178	203.179	-7.00322	21.4774	3		MMOBLLHELROJBY-UHFFFAOYSA-N	Lipids and lipid-like molecules	Prenol lipids	Unassigned	C1CCCCCC(CCCCC1)(C#CCO)O	10944491	No
(5R)-3-[4-[4-(aminomethyl)phenyl]-3-fluorophenyl]-5-[(4-hydroxytriazol-1-yl)methyl]-1,3-oxazolidin-2-one	SIRIUS/CSIFinger:ID	0.053	C19H18FN5O3	[M+H]+	384.144	384.147	-6.99425	16.757	3	Halogen	LGBFJNQAKCBGEU-HNNXBMFYSA-N	Benzenoids	Benzene and substituted derivatives	Halobenzenes	C1C(OC(=O)N1C2=CC(=C(C=C2)C3=CC=C(C=C3)CN)F)CN4C=C(N=N4)O	145977800	No
2,2-Dimethyl-4-(4-methylsulfonylphenyl)-5-propoxyfuran-3-one	SIRIUS/CSIFinger:ID	0.448	C16H20O5S	[M+H2O+H]+	343.119	343.121	-6.94366	18.6263	3		NXDIJCMISUCNAE-UHFFFAOYSA-N	Organic acids and derivatives	Carboxylic acids and derivatives	Carboxylic acid derivatives	CCCOC1=C(C(=O)C(O1)(C)C)C2=CC=C(C=C2)S(=O)(=O)C	54135119	No
(6E,9E,12E)-pentadeca-6,9,12-trien-2-one	MOLDISCOVERY	11.144 (0.28)	C15H24O	[M+H]+	221.188	221.19	-6.94069	25.2358	3		CDLUQRUBQHRFDS-JSIPCRQOSA-N	Organic oxygen compounds	Organooxygen compounds	Carbonyl compounds	CC/C=C/C/C=C/C/C=C/CCCC(C)=O	14269424	No
N-[(4Z,5Z)-4-[(Z,2E)-2-ethylidene-3-[methyl-[(E)-pent-2-en-2-yl]amino]pent-3-enylidene]-5-propylidenepyridin-2-yl]-3,3-difluorocyclobutane-1-carboxamide	SIRIUS/CSIFinger:ID	0.006	C26H35F2N3O	[M+H-H2O]+	426.269	426.272	-6.92896	17.3986	3	Halogen	FORIHEDNYOIUPE-GCKIRSHKSA-N	Benzenoids	Benzene and substituted derivatives	Halobenzenes	CCC=C1C=NC(=CC1=CC(=CC)C(=CC)N(C)C(=CCC)C)NC(=O)C2CC(C2)(F)F	142583892	No
1-[2-(Ethylsulfonylamino)ethyl]-3-[3-(2-methoxyethoxy)propyl]-2-methylguanidine	SIRIUS/CSIFinger:ID	0.03	C12H28N4O4S	[M+H2O+H]+	343.199	343.201	-6.92398	12.2075	3		QTBOPBBFWQPNFA-UHFFFAOYSA-N	Organoheterocyclic compounds	Azacyclic compounds	Unassigned	CCS(=O)(=O)NCCNC(=NC)NCCCOCCOC	111405853	No
N-[3-methyl-1-[4-(trifluoromethoxy)anilino]butan-2-yl]-4-morpholin-4-yl-4-oxo-2-(2-phenylethyl)butanamide	SIRIUS/CSIFinger:ID	0.025	C28H36F3N3O4	[M+H-H2O]+	518.259	518.263	-6.91913	12.2205	3	Halogen	JPFKZQDIUQZZNY-UHFFFAOYSA-N	Organic acids and derivatives	Carboxylic acids and derivatives	Amino acids, peptides, and analogues	CC(C)C(CNC1=CC=C(C=C1)OC(F)(F)F)NC(=O)C(CCC2=CC=CC=C2)CC(=O)N3CCOCC3	44566072	No
3,5-Bis[(butane-1-sulfonyl)methyl]-4H-1,2,4-triazol-4-amine	SIRIUS/CSIFinger:ID	0.043	C12H24N4O4S2	[M+H-H2O]+	335.118	335.121	-6.89548	16.2353	3		IFJVLNZHYKFKLB-UHFFFAOYSA-N	Organosulfur compounds	Sulfonyls	Unassigned	CCCCS(=O)(=O)CC1=NN=C(N1N)CS(=O)(=O)CCCC	13059083	No
4-(2-{4-[2-(2-Amino-3-phenyl-propionylamino)-hexanoylamino]-3-hydroxy-6-methyl-heptanoylamino}-propionylamino)-3-hydroxy-6-methyl-heptanoic acid methyl ester	MOLDISCOVERY	16.1569 (0.46)	C35H61N5O9	[M+H]+	696.449	696.454	-6.88507	28.0208	3		WZHKLEDIWDFXHV-RQKKIUEJSA-N	Organic acids and derivatives	Peptidomimetics	Depsipeptides	CCCCCCCC/C=C\CCCC(=O)N[C@@H]1C(=O)N[C@H](CO)C(=O)N[C@@H](CO)C(=O)N[C@H](C(C)C)C(=O)NC([C@@H](C)CC)C(=O)O[C@@H]1C	90663159	No
N~1~-Ethyl-N~2~-[2-(ethylamino)ethyl]ethane-1,2-diamine	SIRIUS/CSIFinger:ID	0.011	C8H21N3	[M+Na]+	182.162	182.163	-6.88071	24.6317	3		TYWRTWIDTAHEEU-UHFFFAOYSA-N	Organic nitrogen compounds	Organonitrogen compounds	Unassigned	CCNCCNCCNCC	15523788	No
N-(6-Aminohexanoyl)-L-leucyl-L-valyl-L-glutaminyl-L-alaninamide	SIRIUS/CSIFinger:ID	0.089	C25H47N7O6	[M+H]+	542.362	542.366	-6.87308	22.4947	3		GQGNJHURQGFOGL-NTLWEQJWSA-N	Organic acids and derivatives	Carboxylic acids and derivatives	Amino acids, peptides, and analogues	CC(C)CC(C(=O)NC(C(C)C)C(=O)NC(CCC(=O)N)C(=O)NC(C)C(=O)N)NC(=O)CCCCCN	71445675	No
(2R,3S,4R,5R,6R)-5-amino-2-(aminomethyl)-6-[(1R,2R,3S,4R,6S)-4,6-diamino-3-heptoxy-2-hydroxycyclohexyl]oxyoxane-3,4-diol	SIRIUS/CSIFinger:ID	0.051	C19H40N4O6	[M+Na]+	443.281	443.284	-6.86698	27.5082	3		QNVGVJCLBKGYIY-QPKWBWRMSA-N	Lipids and lipid-like molecules	Fatty Acyls	Fatty amides	CCCCCCCOC1C(CC(C(C1O)OC2C(C(C(C(O2)CN)O)O)N)N)N	145980237	No
Ac-N(BuNH2)Gly-N(iBu)Gly-N(BuNH2)Gly-N(BuNH2)Gly-Me	SIRIUS/CSIFinger:ID	0.013	C27H53N7O5	[M+Na]+	578.396	578.4	-6.8626	26.9056	3		VLTRJRGAMHHISX-UHFFFAOYSA-N	Organic acids and derivatives	Carboxylic acids and derivatives	Amino acids, peptides, and analogues	CC(C)CN(CC(=O)N(CCCCN)CC(=O)N(CCCCN)CC(=O)C)C(=O)CN(CCCCN)C(=O)C	118650046	No
N-mesityl-2-((1-(2-morpholinoethyl)-2-oxo-2,5,6,7-tetrahydro-1H-cyclopenta[d]pyrimidin-4-yl)thio)acetamide	SIRIUS/CSIFinger:ID	0.02	C24H32N4O3S	[M+H]+	457.224	457.227	-6.85944	25.5331	3		SZWWIWXVLMBQRG-UHFFFAOYSA-N	Benzenoids	Phenol ethers	Unassigned	CC1=CC(=C(C(=C1)C)NC(=O)CSC2=NC(=O)N(C3=C2CCC3)CCN4CCOCC4)C	18578511	No
N-[2-[4-[[[(Cyclohexylamino)carbonyl]amino]sulfonyl]phenyl]ethyl]-5,6-dimethyl-2-pyrazinecarboxamide	SIRIUS/CSIFinger:ID	0.007	C22H29N5O4S	[M+H-H2O]+	442.188	442.191	-6.85885	19.9316	3		SCVRWTXFSCDHBC-UHFFFAOYSA-N	Benzenoids	Phenol ethers	Anisoles	CC1=NC=C(N=C1C)C(=O)NCCC2=CC=C(C=C2)S(=O)(=O)NC(=O)NC3CCCCC3	165340393	No
3-(1-Butoxy-3-cyclopropyl-1-trifluoromethyl-prop-2-ynyl)-5-ethyl-6-methyl-1H-pyridin-2-one	SIRIUS/CSIFinger:ID	0.039	C19H24F3NO2	[M+H-H2O]+	338.17	338.173	-6.85365	20.4685	3	Halogen	WSKKQJCILNSNFW-UHFFFAOYSA-N	Organoheterocyclic compounds	Piperidines	Unassigned	CCCCOC(C#CC1CC1)(C2=CC(=C(NC2=O)C)CC)C(F)(F)F	21147780	No
2-[2-(2-butoxyethoxy)ethoxy]-N-[(3-chlorocyclobutyl)methyl]-N-methylethanamine	SIRIUS/CSIFinger:ID	0.059	C16H32ClNO3	[M+H]+	322.212	322.214	-6.82532	12.3425	3	Halogen	ZEQVIZOVHKYWSI-UHFFFAOYSA-N	Lipids and lipid-like molecules	Fatty Acyls	Fatty amides	CCCCOCCOCCOCCN(C)CC1CC(C1)Cl	104567231	No
2-[1-(2-Ethoxyphenyl)tetrazol-5-yl]sulfanylacetate	SIRIUS/CSIFinger:ID	0.186	C11H12N4O3S	[M+H-H2O]+	263.058	263.06	-6.81865	17.3751	3		PMSIUZJIDLHYNY-UHFFFAOYSA-M	Benzenoids	Unassigned	Unassigned	CCOC1=CC=CC=C1N2C(=NN=N2)SCC(=O)O	6969793	No
6,6'-(1,2-Ethynediyl)bis-2(1h)-pyridinone	SIRIUS/CSIFinger:ID	0.046	C12H8N2O2	[M+CH2O2+H]+	259.07	259.071	-6.78775	20.6657	3		YPTBDFFENORZQC-UHFFFAOYSA-N	Benzenoids	Unassigned	Unassigned	C1=CC(=O)NC(=C1)C#CC2=CC=CC(=O)N2	91263625	No
(2S)-2-[[(2S)-2-[[(2S)-2-amino-3,3-dimethylbutanoyl]amino]-3,3-dimethylbutanoyl]amino]-N-[(2S)-3,3-dihydroxy-4-oxo-4-[[(1R)-1-phenylpropyl]amino]butan-2-yl]-N',N'-dimethylbutanediamide	MOLDISCOVERY	14.2602 (0.39)	C37H54O9	[M+H]+	643.38	643.384	-6.74811	26.7233	3		LWNNJYVYBACJHE-AQTBKIRRSA-N	Lipids and lipid-like molecules	Prenol lipids	Triterpenoids	COC(=O)C12CCC(C)C(C)C1C1=CC(=O)C3C4(C)CC(OC(C)=O)C(OC(C)=O)C(C)(COC(C)=O)C4CCC3(C)C1(C)CC2	70679447	No
1-dicyclohexylphosphanyl-N,N'-di(propan-2-yl)methanediamine	SIRIUS/CSIFinger:ID	0.078	C19H39N2P	[M+H2O+H]+	345.301	345.303	-6.74774	27.7094	3		SHNDTIBNLKGNOO-UHFFFAOYSA-N	Organoheterocyclic compounds	Azacyclic compounds	Unassigned	CC(C)NC(NC(C)C)P(C1CCCCC1)C2CCCCC2	153313860	No
N-[(2S,3R)-2-[[(4-fluorophenyl)carbamoyl-methylamino]methyl]-5-[(2R)-1-hydroxypropan-2-yl]-3-methyl-6-oxo-2,3,4,7-tetrahydro-1,5-benzoxazonin-9-yl]cyclohexanecarboxamide	SIRIUS/CSIFinger:ID	0.104	C31H41FN4O5	[M+H]+	569.31	569.313	-6.73518	26.1044	3	Halogen	KWOBPQGHYDHVIO-UMQWNRPGSA-N	Organic acids and derivatives	Carboxylic acids and derivatives	Amino acids, peptides, and analogues	CC1CN(C(=O)CC2=C(C=CC(=C2)NC(=O)C3CCCCC3)OC1CN(C)C(=O)NC4=CC=C(C=C4)F)C(C)CO	44500767	No
6-[5-(6-fluoropyridin-2-yl)-1H-pyrazol-4-yl]-3-isocyanoimidazo[1,2-a]pyridine	SIRIUS/CSIFinger:ID	0.177	C16H9FN6	[M+H2O+H]+	323.103	323.105	-6.7087	21.6695	3	Halogen	BNESRVKSHJYVNX-UHFFFAOYSA-N	Benzenoids	Benzene and substituted derivatives	Halobenzenes	[C-]#[N+]C1=CN=C2N1C=C(C=C2)C3=C(NN=C3)C4=NC(=CC=C4)F	153434224	No
(2S)-2-[(2R,3R,5S,6S)-6-[(2S,3S,4S,6R)-6-[(2S,3S,5S)-5-[(2R,3R,5R)-5-ethyl-2-hydroxy-5-(1-hydroxyethyl)-3-methyloxolan-2-yl]-3,5-dimethyloxolan-2-yl]-3-hydroxy-4-methyl-5-oxooctan-2-yl]-2-hydroxy-3,5-dimethyloxan-2-yl]propanoic acid	SIRIUS/CSIFinger:ID	0.165	C34H60O10	[M+H-H4O2]+	593.401	593.405	-6.69952	25.0955	3		KBMHUXNBEGGVEI-ADSUOKRVSA-N	Lipids and lipid-like molecules	Unassigned	Unassigned	CCC(C1C(CC(O1)(C)C2(C(CC(O2)(CC)C(C)O)C)O)C)C(=O)C(C)C(C(C)C3C(CC(C(O3)(C(C)C(=O)O)O)C)C)O	101280804	No
N-(2-fluorophenyl)[1,2,5]oxadiazolo[3,4-b]pyrazine-5,6-diamine	SIRIUS/CSIFinger:ID	0.042	C10H7FN6O	[M+H2O+H]+	265.083	265.084	-6.69754	26.6954	3	Halogen	YNAIQYPDHJRCBH-UHFFFAOYSA-N	Benzenoids	Benzene and substituted derivatives	Halobenzenes	C1=CC=C(C(=C1)NC2=NC3=NON=C3N=C2N)F	578901	No
N,N'-(Hexane-1,6-diyl)bis(2,5-dimethyl-4-oxopiperidine-1-carboxamide)	SIRIUS/CSIFinger:ID	0.009	C22H38N4O4	[M+H-H2O]+	405.283	405.286	-6.67015	19.0854	3		ZJUVBCLWIVIVSG-UHFFFAOYSA-N	Organic acids and derivatives	Carboxylic acids and derivatives	Amino acids, peptides, and analogues	CC1CC(=O)C(CN1C(=O)NCCCCCCNC(=O)N2CC(C(=O)CC2C)C)C	12381254	No
2-Methylidenedodecanoate	SIRIUS/CSIFinger:ID	0.108	C13H24O2	[M+H-H2O]+	195.173	195.174	-6.66793	25.6299	3		YWZKHUXXEKYLCD-UHFFFAOYSA-M	Lipids and lipid-like molecules	Fatty Acyls	Fatty acids and conjugates	CCCCCCCCCCC(=C)C(=O)O	21880498	No
N-(2-aminoethyl)-2-butoxybenzamide	SIRIUS/CSIFinger:ID	0.024	C13H20N2O2	[M+H-H2O]+	219.148	219.149	-6.63069	16.9097	3		TXTJACNUPZMFPH-UHFFFAOYSA-N	Organic acids and derivatives	Carboxylic acids and derivatives	Amino acids, peptides, and analogues	CCCCOC1=CC=CC=C1C(=O)NCCN	25576	No
2-[2-[4-(4-fluorobenzoyl)piperazine-1-carbonyl]pyrrol-1-yl]-N-propan-2-ylacetamide	SIRIUS/CSIFinger:ID	0.023	C21H25FN4O3	[M+H]+	401.196	401.198	-6.6247	23.5928	3	Halogen	LJEFDSPPHFKSHE-UHFFFAOYSA-N	Organic acids and derivatives	Carboxylic acids and derivatives	Amino acids, peptides, and analogues	CC(C)NC(=O)CN1C=CC=C1C(=O)N2CCN(CC2)C(=O)C3=CC=C(C=C3)F	44051806	No
1-Nonadecanoyl-glycero-3-phosphoethanolamine	SIRIUS/CSIFinger:ID	0.209	C24H50NO7P	[M+H]+	496.336	496.34	-6.61386	27.5604	3		GEWUBFCXNZWHKH-HSZRJFAPSA-N	Organic acids and derivatives	Carboxylic acids and derivatives	Amino acids, peptides, and analogues	CCCCCCCCCCCCCCCCCCC(=O)OCC(COP(=O)(O)OCCN)O	52925147	No
2-(3-cyano-6-methylquinolin-2-yl)sulfanyl-N-(2,4-dimethylphenyl)acetamide	SIRIUS/CSIFinger:ID	0.039	C21H19N3OS	[M+H2O+H]+	380.14	380.143	-6.5952	21.3671	3		QBGUDNGNENLHKB-UHFFFAOYSA-N	Benzenoids	Benzene and substituted derivatives	Unassigned	CC1=CC(=C(C=C1)NC(=O)CSC2=C(C=C3C=C(C=CC3=N2)C)C#N)C	3167293	No
Cyclopropanecarboxylic acid, 1-amino-2-fluoro-2-(1-methylethyl)-, (1R,2S)-rel-	SIRIUS/CSIFinger:ID	0.022	C7H12FNO2	[M+H2O+H]+	180.102	180.103	-6.59516	21.5303	3	Halogen	VJIOBLQUGZELHN-RQJHMYQMSA-N	Organohalogen compounds	Alkyl halides	Alkyl fluorides	CC(C)C1(CC1(C(=O)O)N)F	71528634	No
1-[4-(4-methylpiperidine-1-carbonyl)phenyl]-3-[4-[[4-morpholin-4-yl-6-[(E)-2-phenylethenyl]-1,3,5-triazin-2-yl]amino]phenyl]urea	SIRIUS/CSIFinger:ID	0.06	C35H38N8O3	[M+H2O+H]+	637.32	637.325	-6.58695	25.9207	3		LRZBGPLGJHGCGH-FRKPEAEDSA-N	Organic acids and derivatives	Carboxylic acids and derivatives	Amino acids, peptides, and analogues	CC1CCN(CC1)C(=O)C2=CC=C(C=C2)NC(=O)NC3=CC=C(C=C3)NC4=NC(=NC(=N4)C=CC5=CC=CC=C5)N6CCOCC6	162663019	No
2-cyclopentyl-4-(3-morpholin-4-ylazetidin-1-yl)-6,7,8,9-tetrahydro-5H-pyrimido[4,5-d]azepine	SIRIUS/CSIFinger:ID	0.22	C20H31N5O	[M+H]+	358.258	358.26	-6.53887	13.8836	3		NXXBKRZLGYYCBS-UHFFFAOYSA-N	Organoheterocyclic compounds	Diazines	Pyrimidines and pyrimidine derivatives	C1CCC(C1)C2=NC3=C(CCNCC3)C(=N2)N4CC(C4)N5CCOCC5	56907122	No
(E)-henicos-3-en-1,8,20-triyne	DEREPLICATOR_PLUS	12 (0)	C21H30	[M+H]+	283.24	283.242	-6.53121	25.1806	3		ODOHBJISRZXRAM-FNORWQNLSA-N	Hydrocarbons	Unsaturated hydrocarbons	Enynes	C#C/C=C/CCCC#CCCCCCCCCCCC#C	101063465	No
4-Oxo-5-[4,7,10-tris[2-(carboxylatomethylamino)-2-oxoethyl]-1,4,7,10-tetrazacyclododec-1-yl]pentanoate	SIRIUS/CSIFinger:ID	0.017	C25H41N7O12	[M+Na]+	654.266	654.271	-6.52028	7.96526	3		LNPGUGURSYVDSL-UHFFFAOYSA-J	Organic acids and derivatives	Carboxylic acids and derivatives	Amino acids, peptides, and analogues	C1CN(CCN(CCN(CCN1CC(=O)CCC(=O)O)CC(=O)NCC(=O)O)CC(=O)NCC(=O)O)CC(=O)NCC(=O)O	163748038	No
acetyl-dehydrophenylalanyl-valyl-N-methyldehydrophenylalaninamide	SIRIUS/CSIFinger:ID	0.022	C26H30N4O4	[M+H]+	463.231	463.234	-6.51554	21.2942	3		ZRJUEYNHTGLKET-YHARCJFQSA-N	Organic acids and derivatives	Carboxylic acids and derivatives	Amino acids, peptides, and analogues	CC(C)C(C(=O)NC(=CC1=CC=CC=C1)C(=O)NC)NC(=O)C(=CC2=CC=CC=C2)NC(=O)C	6450128	No
N'-(6-aminohexyl)-N-(4-fluorophenyl)piperidine-1-carboximidamide	SIRIUS/CSIFinger:ID	0.044	C18H29FN4	[M+H2O+H]+	339.253	339.255	-6.51107	16.0681	3	Halogen	OFTIMRCLWILMBI-UHFFFAOYSA-N	Benzenoids	Benzene and substituted derivatives	Halobenzenes	C1CCN(CC1)C(=NCCCCCCN)NC2=CC=C(C=C2)F	24879519	No
CID 12860051	SIRIUS/CSIFinger:ID	0.147	C5H10Cl2N2O	[M+H-H2O]+	167.013	167.014	-6.50909	34.8805	3	Halogen	VBWBRZHAGLZNST-IOOOXAEESA-N	Organohalogen compounds	Alkyl halides	Alkyl chlorides	C(CCl)NC(=O)NCCCl	12860051	No
[2-Chloro-6-(trifluoromethyl)pyridin-3-yl]-(5-fluoropyridin-3-yl)methanol	SIRIUS/CSIFinger:ID	0.121	C12H7ClF4N2O	[M+Na]+	329.005	329.008	-6.50415	24.7306	3	Halogen	AYOCHZWGPWWRRI-UHFFFAOYSA-N	Benzenoids	Benzene and substituted derivatives	Halobenzenes	C1=CC(=NC(=C1C(C2=CC(=CN=C2)F)O)Cl)C(F)(F)F	106971990	No
(1S,3R)-3-N-[3-[[3-[[3-[[(1R,4S)-4-aminocyclopent-2-en-1-yl]amino]propylamino]methyl]cyclohexyl]methylamino]propyl]cyclopent-4-ene-1,3-diamine	SIRIUS/CSIFinger:ID	0.076	C24H46N6	[M+K]+	457.339	457.342	-6.5	17.6083	3		XVYBPDURGNQUQY-AUXDGCAESA-N	Organoheterocyclic compounds	Heteroaromatic compounds	Unassigned	C1CC(CC(C1)CNCCCNC2CC(C=C2)N)CNCCCNC3CC(C=C3)N	101116739	No
2-({6-[Bis(2-hydroxyethyl)amino]-4,8-bis(butylamino)pyrimido[5,4-d][1,3]diazin-2-yl}(2-hydroxyethyl)amino)ethan-1-ol	SIRIUS/CSIFinger:ID	0.051	C22H40N8O4	[M+H]+	481.321	481.325	-6.49919	28.6492	3		JULBPHOIANSTAP-UHFFFAOYSA-N	Organic acids and derivatives	Carboxylic acids and derivatives	Amino acids, peptides, and analogues	CCCCNC1=NC(=NC2=C1N=C(N=C2NCCCC)N(CCO)CCO)N(CCO)CCO	16757481	No
enkephalin-Met, Tyr-O-sulfate	SIRIUS/CSIFinger:ID	0.044	C27H35N5O10S2	[M+Na]+	676.167	676.172	-6.49706	16.8665	3		RKNIEXRSVGCDHY-FKBYEOEOSA-N	Organic acids and derivatives	Carboxylic acids and derivatives	Amino acids, peptides, and analogues	CSCCC(C(=O)O)NC(=O)C(CC1=CC=CC=C1)NC(=O)CNC(=O)CNC(=O)C(CC2=CC=C(C=C2)OS(=O)(=O)O)N	174248	No
Allyl tetraethyldiamidophosphate	SIRIUS/CSIFinger:ID	0.014	C11H25N2O2P	[M+H-H4O2]+	213.15	213.152	-6.49401	18.9242	3		NZRFSLMXTFGVGZ-UHFFFAOYSA-N	Organic nitrogen compounds	Organonitrogen compounds	Unassigned	CCN(CC)P(=O)(N(CC)CC)OCC=C	53471601	No
2-N-[(1S)-1-(4-fluorophenyl)ethyl]-6-N-(5-methyl-1H-pyrazol-3-yl)pyrazine-2,6-diamine	SIRIUS/CSIFinger:ID	0.21	C16H17FN6	[M+H]+	313.155	313.157	-6.47698	20.797	3	Halogen	DQVYTWVSOZDOKS-NSHDSACASA-N	Benzenoids	Benzene and substituted derivatives	Phenethylamines	CC1=CC(=NN1)NC2=CN=CC(=N2)NC(C)C3=CC=C(C=C3)F	24944543	No
Tert-butyl-chloro-(1,3-ditert-butylboriren-2-yl)borane	DEREPLICATOR_PLUS	12 (0)	C20H28	[M+H]+	269.225	269.226	-6.47155	26.0696	3		OKMZPKQCYFDSMS-UHFFFAOYSA-N	Lipids and lipid-like molecules	Prenol lipids	Diterpenoids	C=C(C)c1ccc2c(c1)CCC1C(C)(C)CCCC21C	13330880	No
(3-Ethylsulfonyl-5-fluorophenyl)methanamine	SIRIUS/CSIFinger:ID	0.118	C9H12FNO2S	[M+H2O+H]+	236.074	236.075	-6.47044	20.7194	3	Halogen	IISRBBAMWDDLHU-UHFFFAOYSA-N	Benzenoids	Benzene and substituted derivatives	Benzenesulfonyl compounds	CCS(=O)(=O)C1=CC(=CC(=C1)F)CN	106534684	No
3-[[2,2,2-Trifluoro-1-(trifluoromethyl)ethoxy]methyl]benzenamine	SIRIUS/CSIFinger:ID	0.037	C10H9F6NO	[M+H]+	274.064	274.066	-6.46782	18.1353	3	Halogen	USKQOEQZHUQVKL-UHFFFAOYSA-N	Benzenoids	Benzene and substituted derivatives	Trifluoromethylbenzenes	C1=CC(=CC(=C1)N)COC(C(F)(F)F)C(F)(F)F	15084975	No
2,10-Dimethylundeca-1,3,5,7,9-pentaene	SIRIUS/CSIFinger:ID	0.046	C13H18	[M+H2O+H]+	193.157	193.159	-6.46105	21.2598	3		UYUBCMPGFNIVSA-UHFFFAOYSA-N	Lipids and lipid-like molecules	Prenol lipids	Sesquiterpenoids	CC(=CC=CC=CC=CC(=C)C)C	71361776	No
N-[(E)-dimethylaminomethylideneamino]-3-(3-pyrrol-1-ylphenyl)-1,2,4-oxadiazole-5-carboxamide	SIRIUS/CSIFinger:ID	0.103	C16H16N6O2	[M+H2O+H]+	343.149	343.151	-6.45725	27.2677	3		FABIVOJYDDBWRG-GZTJUZNOSA-N	Benzenoids	Benzene and substituted derivatives	Unassigned	CN(C)C=NNC(=O)C1=NC(=NO1)C2=CC(=CC=C2)N3C=CC=C3	9580821	No
3,5-Diethylphenol	MOLDISCOVERY	13.4131 (0.36)	C10H14O	[M+H]+	151.111	151.112	-6.45685	22.2801	3		LPCJHUPMQKSPDC-UHFFFAOYSA-N	Benzenoids	Phenols	1-hydroxy-4-unsubstituted benzenoids	CCc1cc(O)cc(CC)c1	33660	No
H-Ser-Leu-Phe-Asn-Thr-Val-Ala-Thr-Leu-OH	MOLDISCOVERY	28.4964 (1.92)	C45H78O24	[M+H]+	1003.49	1003.5	-6.45548	26.7519	3		PXIIPXVHKHUSRM-NRPKHVBUSA-N	Lipids and lipid-like molecules	Prenol lipids	Terpene glycosides	C/C(=C/COC1OC(CO)C(O)C(OC2OC(C)C(O)C(O)C2O)C1OC1OC(C)C(O)C(O)C1O)CC/C=C(/C)CCCC(C)COC1OC(CO)C(O)C(O)C1OC1OC(C)C(O)C(O)C1O	4369392	No
4-amino-2-[2,4-diamino-5-(3-amino-6-aminomethyl-4,5-dihydroxytetrahydro-2H-2-pyranyloxy)-6-hydroxy-2-hydroxymethylcyclohexyloxy]-6-hydroxymethyltetrahydro-2H-3,5-pyrandiol	SIRIUS/CSIFinger:ID	0.494	C19H39N5O11	[M+H2O+H]+	532.279	532.282	-6.45545	27.4335	3		PJPVGMCBOQXIDS-UHFFFAOYSA-N	Organic oxygen compounds	Organooxygen compounds	Carbohydrates and carbohydrate conjugates	C1C(C(C(C(C1(CO)N)OC2C(C(C(C(O2)CO)O)N)O)O)OC3C(C(C(C(O3)CN)O)O)N)N	14846680	No
N-(2,5-dimethoxyphenyl)-2-{[4-(4-methoxyphenyl)-5-(1H-pyrrol-1-yl)-4H-1,2,4-triazol-3-yl]sulfanyl}acetamide	SIRIUS/CSIFinger:ID	0.09	C23H23N5O4S	[M+H2O+H]+	484.162	484.165	-6.44743	15.5336	3		ZWNIVBNOWFPGGF-UHFFFAOYSA-N	Benzenoids	Phenol ethers	Anisoles	COC1=CC=C(C=C1)N2C(=NN=C2SCC(=O)NC3=C(C=CC(=C3)OC)OC)N4C=CC=C4	16458916	No
2,4-Diamino-5,7-bis(butylamino)-8-fluoroquinazoline-6-carbonitrile	SIRIUS/CSIFinger:ID	0.038	C17H24FN7	[M+H2O+H]+	364.223	364.226	-6.44275	18.4821	3	Halogen	WSHOVCSAKHDGBQ-UHFFFAOYSA-N	Benzenoids	Benzene and substituted derivatives	Benzylamines	CCCCNC1=C(C(=C(C2=C1C(=NC(=N2)N)N)F)NCCCC)C#N	49862133	No
[Dideuterio-(2,3,4,5,6-pentadeuteriophenyl)methyl]-dodecyl-dimethylazanium	GNPS/Spectral Match	Spectral_Match	C21H38N	[M]+	304.298	304.3	-6.44072	27.7482	2		CYDRXTMLKJDRQH-MNXRKCSPSA-N	Benzenoids	Benzene and substituted derivatives	Phenylmethylamines	CCCCCCCCCCCC[N+](C)(C)CC1=CC=CC=C1	71753021	No
ethyl 4-[(3S)-3-[[(1S)-1-phenylethyl]carbamoyl]piperidin-1-yl]sulfonylpiperazine-1-carboxylate	SIRIUS/CSIFinger:ID	0.111	C21H32N4O5S	[M+H2O+H]+	471.224	471.227	-6.43855	21.6965	3		YHMLOTAMGXTYGP-HKUYNNGSSA-N	Organic acids and derivatives	Carboxylic acids and derivatives	Amino acids, peptides, and analogues	CCOC(=O)N1CCN(CC1)S(=O)(=O)N2CCCC(C2)C(=O)NC(C)C3=CC=CC=C3	92341027	No
N-[2-(2-fluorophenyl)ethyl]-6-hydrazinylimidazo[1,2-a]pyrazin-8-amine	SIRIUS/CSIFinger:ID	0.106	C14H15FN6	[M+H]+	287.14	287.141	-6.43032	17.1416	3	Halogen	MYIPUMDBSVNJIK-UHFFFAOYSA-N	Benzenoids	Benzene and substituted derivatives	Halobenzenes	C1=CC=C(C(=C1)CCNC2=NC(=CN3C2=NC=C3)NN)F	80912499	No
ethyl (2S)-2-cyano-2-fluoro-4-methylpentanoate	SIRIUS/CSIFinger:ID	0.016	C9H14FNO2	[M+H2O+H]+	206.117	206.119	-6.42935	14.1856	3	Halogen	LETAXYVSRPUGKZ-VIFPVBQESA-N	Benzenoids	Benzene and substituted derivatives	Halobenzenes	CCOC(=O)C(CC(C)C)(C#N)F	92166347	No
(2S,3S)-2-(dimethylamino)-N-[(2S)-1-[[(2S)-1-[[(E,2S)-5-[(2S)-3-methoxy-2-methyl-5-oxo-2H-pyrrol-1-yl]-5-oxopent-3-en-2-yl]amino]-4-methyl-1-oxopentan-2-yl]amino]-4-methyl-1-oxopentan-2-yl]-3-methylpentanamide	SIRIUS/CSIFinger:ID	0.238	C31H53N5O6	[M+Na]+	614.385	614.389	-6.42024	16.5086	3		MLKKEHWRTJWVPJ-YSTQKPOUSA-N	Organic acids and derivatives	Carboxylic acids and derivatives	Amino acids, peptides, and analogues	CCC(C)C(C(=O)NC(CC(C)C)C(=O)NC(CC(C)C)C(=O)NC(C)C=CC(=O)N1C(C(=CC1=O)OC)C)N(C)C	145979215	No
N-[4-(3-aminopropylamino)-1,1-dihydroxybutyl]-N-tetradecanoyltetradecanamide	SIRIUS/CSIFinger:ID	0.024	C35H71N3O4	[M+H]+	598.548	598.552	-6.41503	29.0774	3		JXKJRVGDPHTXEF-UHFFFAOYSA-N	Organic acids and derivatives	Carboxylic acids and derivatives	Amino acids, peptides, and analogues	CCCCCCCCCCCCCC(=O)N(C(=O)CCCCCCCCCCCCC)C(CCCNCCCN)(O)O	153529499	No
1,2-Bis(triethylsilyl)ethane	SIRIUS/CSIFinger:ID	0.012	C14H34Si2	[M+H]+	259.226	259.227	-6.40601	27.0395	3		DXEUKNLMPJJFRM-UHFFFAOYSA-N	Hydrocarbons	Saturated hydrocarbons	Alkanes	CC[Si](CC)(CC)CC[Si](CC)(CC)CC	12599932	No
N-deuterio-N-hydroxy-2-(2-methylphenyl)acetamide	SIRIUS/CSIFinger:ID	0.058	C9H11NO2	[M+H-H2O]+	148.075	148.076	-6.40082	14.6725	3		LHZYGVQTVOOQJB-DYCDLGHISA-N	Organic acids and derivatives	Carboxylic acids and derivatives	Amino acids, peptides, and analogues	CC1=CC=CC=C1CC(=O)NO	58805985	No
(2R,3R,4S,5S,6R)-2-[(E)-7-hydroxy-3,7-dimethyloct-2-enoxy]-6-[[(2S,3R,4R,5S)-3,4,5-trihydroxyoxan-2-yl]oxymethyl]oxane-3,4,5-triol	SIRIUS/CSIFinger:ID	0.239	C21H38O11	[M+Na]+	489.228	489.231	-6.39559	24.107	3		QSGZRCKKGZPIIZ-RPXSYWBFSA-N	Organic oxygen compounds	Organooxygen compounds	Carbohydrates and carbohydrate conjugates	CC(=CCOC1C(C(C(C(O1)COC2C(C(C(CO2)O)O)O)O)O)O)CCCC(C)(C)O	163043589	No
2-[[4,8-bis[(1S,8R)-4-azatricyclo[4.3.1.13,8]undecan-4-yl]-2-(2-hydroxyethylamino)pyrimido[5,4-d]pyrimidin-6-yl]amino]ethanol	SIRIUS/CSIFinger:ID	0.078	C30H44N8O2	[M+H2O+H]+	567.373	567.377	-6.37376	24.6165	3		OVGSNNACDGAGFD-SUJIRDHKSA-N	Organic acids and derivatives	Carboxylic acids and derivatives	Amino acids, peptides, and analogues	C1C2CC3CC1CC(C2)N(C3)C4=NC(=NC5=C4N=C(N=C5N6CC7CC8CC(C7)CC6C8)NCCO)NCCO	16756532	No
[5-Nitro-6-[3-(trifluoromethyl)pyrazol-1-yl]pyrimidin-4-yl]hydrazine	SIRIUS/CSIFinger:ID	0.022	C8H6F3N7O2	[M+H2O+H]+	308.069	308.071	-6.36707	16.3843	3	Halogen	FQBQFRPDKBYFOC-UHFFFAOYSA-N	Organoheterocyclic compounds	Diazines	Pyrimidines and pyrimidine derivatives	C1=CN(N=C1C(F)(F)F)C2=NC=NC(=C2[N+](=O)[O-])NN	80901887	No
(2R,3S,4S,5R,6R)-2-[[bis(2-ethylhexyl)amino]methyl]-6-[(2R,3R,4S,5S,6R)-6-[[bis(2-ethylhexyl)amino]methyl]-3,4,5-trihydroxy-tetrahydropyran-2-yl]oxy-tetrahydropyran-3,4,5-triol	SIRIUS/CSIFinger:ID	0.04	C44H88N2O9	[M+H-H2O]+	771.641	771.646	-6.33416	29.4545	3		OJHVVKWKQXWJAY-JHEIGQHFSA-N	Lipids and lipid-like molecules	Sphingolipids	Glycosphingolipids	CCCCC(CC)CN(CC1C(C(C(C(O1)OC2C(C(C(C(O2)CN(CC(CC)CCCC)CC(CC)CCCC)O)O)O)O)O)O)CC(CC)CCCC	11040063	No
[(2S,3S,6S,7R,10R)-7,10-dihydroxy-2-[(2E,4E,6S)-7-[(2R,3R)-3-[(2R,3S)-3-hydroxypentan-2-yl]oxiran-2-yl]-6-methylhepta-2,4-dien-2-yl]-3,7-dimethyl-12-oxo-oxacyclododec-6-yl] acetate	SIRIUS/CSIFinger:ID	0.197	C30H50O8	[M+NH4]+	556.381	556.384	-6.31887	25.4297	3		DPHYBDPQSYADQH-YUPCCALRSA-N	Lipids and lipid-like molecules	Steroids and steroid derivatives	Steroid lactones	CCC(C(C)C1C(O1)CC(C)C=CC=C(C)C2C(CCC(C(CCC(CC(=O)O2)O)(C)O)OC(=O)C)C)O	52946850	No
2,3-Dipropyl-cyclopropanecarboxylic acid, ethyl ester	GNPS/Spectral Match	Spectral_Match	C12H24O3	[M+H]+	217.178	217.18	-6.29667	25.1539	2		OJATZMBTUPIRBJ-UHFFFAOYSA-N	Organic acids and derivatives	Hydroxy acids and derivatives	Medium-chain hydroxy acids and derivatives	O=C(O)CCCCCCCCCCCO	593089	No
1-heptadecanoyl-2-(9Z-pentadecenoyl)-glycero-3-phosphocholine	MOLDISCOVERY	15.578 (0.44)	C40H78NO8P	[M+H]+	732.549	732.554	-6.28886	27.5475	3		CHNIFSQBNKGORH-GFRFCNOLSA-N	Lipids and lipid-like molecules	Glycerophospholipids	Glycerophosphocholines	CCCCC/C=C\CCCCCCCC(=O)O[C@H](COC(=O)CCCCCCCCCCCCCCCC)COP(=O)([O-])OCC[N+](C)(C)C	52922481	No
2-[(2-Propen-1-yloxy)methyl]-1,4,7,10,13,16,19-heptaoxacycloheneicosane	SIRIUS/CSIFinger:ID	0.038	C18H34O8	[M+NH4]+	396.257	396.259	-6.26362	18.9325	3		WVQHWRDSOQSLLD-UHFFFAOYSA-N	Organic oxygen compounds	Organooxygen compounds	Carbohydrates and carbohydrate conjugates	C=CCOCC1COCCOCCOCCOCCOCCOCCO1	21811785	No
Amino-PEG9-Amine	SIRIUS/CSIFinger:ID	0.012	C20H44N2O9	[M+H2O+H]+	475.32	475.323	-6.26189	25.0615	3		YWYRXJJAEDMZGY-UHFFFAOYSA-N	Organic acids and derivatives	Carboxylic acids and derivatives	Carboxylic acid derivatives	C(COCCOCCOCCOCCOCCOCCOCCOCCOCCN)N	77078169	No
2-[2-(4-Butylanilino)-2-oxoethyl]sulfanylacetamide	SIRIUS/CSIFinger:ID	0.009	C14H20N2O2S	[M+C2H3N+H]+	322.156	322.158	-6.2569	16.2292	3		SWNYZYPKIKKKJB-UHFFFAOYSA-N	Benzenoids	Benzene and substituted derivatives	Unassigned	CCCCC1=CC=C(C=C1)NC(=O)CSCC(=O)N	2228588	No
N-[2-(cyclohexen-1-yl)ethyl]-2-[(3R)-3-(1,2,4-triazol-1-ylmethyl)piperidin-1-yl]acetamide	SIRIUS/CSIFinger:ID	0.087	C18H29N5O	[M+H-H2O]+	314.232	314.234	-6.25048	14.5616	3		GOPJDFIAZNLQKC-QGZVFWFLSA-N	Organoheterocyclic compounds	Azoles	Unassigned	C1CCC(=CC1)CCNC(=O)CN2CCCC(C2)CN3C=NC=N3	95327156	No
2-[[1-(Difluoromethyl)imidazol-2-yl]methyl]-1-ethyl-3-(2-methyl-2-morpholin-4-ylpropyl)guanidine	SIRIUS/CSIFinger:ID	0.005	C16H28F2N6O	[M+H]+	359.234	359.237	-6.24745	27.6291	3	Halogen	FUEPNUXEQJHZQK-UHFFFAOYSA-N	Organoheterocyclic compounds	Azoles	Triazoles	CCNC(=NCC1=NC=CN1C(F)F)NCC(C)(C)N2CCOCC2	111314136	No
(E)-N-[(Z)-[(5E)-5-ethylidene-2-methyl-1-propan-2-ylimidazol-4-ylidene]-fluoromethyl]-2-fluoroprop-1-en-1-amine	SIRIUS/CSIFinger:ID	0.059	C13H19F2N3	[M+H2O+H]+	274.171	274.173	-6.22495	12.5938	3	Halogen	DKNXKUNKPIXECE-IPKFJIMOSA-N	Organohalogen compounds	Organofluorides	Unassigned	CC=C1C(=C(NC=C(C)F)F)N=C(N1C(C)C)C	135162563	No
5-(2,4-Dioxopyrimidin-1-yl)pentyl dihydrogen phosphate	SIRIUS/CSIFinger:ID	0.251	C9H15N2O6P	[M+H2O+H]+	297.083	297.085	-6.21376	26.0516	3		GDPLEAVRHZGCQA-UHFFFAOYSA-N	Nucleosides, nucleotides, and analogues	Pyrimidine nucleotides	Unassigned	C1=CN(C(=O)NC1=O)CCCCCOP(=O)(O)O	45481777	No
2-fluoro-4-[(5R)-5-(hydroxymethyl)-2-oxo-1,3-oxazolidin-3-yl]benzoic acid	SIRIUS/CSIFinger:ID	0.068	C11H10FNO5	[M+H]+	256.06	256.062	-6.21339	23.9498	3	Halogen	ASBKSCXWWIQBHU-SSDOTTSWSA-N	Organoheterocyclic compounds	Benzoxazines	Benzoxazinones	C1C(OC(=O)N1C2=CC(=C(C=C2)C(=O)O)F)CO	145966711	No
4-Benzyl-1-{3-[1-(4,4,4-trifluorobutanoyl)-4-piperidinyl]propanoyl}piperidine	SIRIUS/CSIFinger:ID	0.056	C24H33F3N2O2	[M+H2O+H]+	457.264	457.267	-6.2021	12.2114	3	Halogen	RYEIGZTYRWNIKZ-UHFFFAOYSA-N	Benzenoids	Benzene and substituted derivatives	Trifluoromethylbenzenes	C1CN(CCC1CCC(=O)N2CCC(CC2)CC3=CC=CC=C3)C(=O)CCC(F)(F)F	42512628	No
(2R,3R)-2-[[(2S,3S)-2-[acetyl(methyl)amino]-3-methylpentanoyl]amino]-N-[(2S,3R)-3-hydroxy-1-[[(2S)-4-methyl-1-[(2R)-2-methyloxiran-2-yl]-1-oxopentan-2-yl]amino]-1-oxobutan-2-yl]-3-methylpentanamide	SIRIUS/CSIFinger:ID	0.138	C28H50N4O7	[M+H2O+H]+	573.382	573.386	-6.19918	27.4704	3		DOGIDQKFVLKMLQ-DOWKMZNMSA-N	Organic acids and derivatives	Carboxylic acids and derivatives	Amino acids, peptides, and analogues	CCC(C)C(C(=O)NC(C(C)O)C(=O)NC(CC(C)C)C(=O)C1(CO1)C)NC(=O)C(C(C)CC)N(C)C(=O)C	95065731	No
N-[(2S,3S)-1-[[(2R)-1-[[(2S)-5-amino-1-morpholin-4-yl-1,5-dioxopentan-2-yl]amino]-3-methyl-1-oxobutan-2-yl]amino]-3-methyl-1-oxopentan-2-yl]-4-phenylbenzamide	SIRIUS/CSIFinger:ID	0.054	C33H45N5O6	[M+H]+	608.34	608.344	-6.18716	17.5878	3		NAACLVKXILHJBT-XFHCXTFBSA-N	Organic acids and derivatives	Carboxylic acids and derivatives	Amino acids, peptides, and analogues	CCC(C)C(C(=O)NC(C(C)C)C(=O)NC(CCC(=O)N)C(=O)N1CCOCC1)NC(=O)C2=CC=C(C=C2)C3=CC=CC=C3	46879312	No
Tert-butyl 4-[1-[(6-fluoropyridin-3-yl)carbamoylamino]ethyl]-4-hydroxypiperidine-1-carboxylate	SIRIUS/CSIFinger:ID	0.057	C18H27FN4O4	[M+H2O+H]+	401.217	401.219	-6.18643	27.2966	3	Halogen	NWSVDPLIJYKKHH-UHFFFAOYSA-N	Organohalogen compounds	Aryl halides	Aryl fluorides	CC(C1(CCN(CC1)C(=O)OC(C)(C)C)O)NC(=O)NC2=CN=C(C=C2)F	155962705	No
1-Cyclopentyl-7-[3-(ethylaminomethyl)pyrrolidin-1-yl]-6,8-difluoro-4-oxo-quinoline-3-carboxylic acid	DEREPLICATOR_PLUS	12 (0)	C21H27N3O5	[M+H]+	402.2	402.202	-6.18101	25.6704	3		YTFLEBJQRSWDNB-UHFFFAOYSA-N	Organoheterocyclic compounds	Quinolines and derivatives	Quinoline carboxamides	CC(C)CC(=O)NC[C@H]1CC[C@H](NC(=O)c2nc3ccccc3cc2O)[C@H](O)O1	461888	No
5-Decyn-2-one	GNPS/Spectral Match	Spectral_Match	C10H18O2	[M+H]+	171.137	171.138	-6.16641	28.588	2		CDENNWAQQCYNJD-UHFFFAOYSA-N	Organoheterocyclic compounds	Lactones		CCCCC1CCCCC(=O)O1	14901663	No
H-DL-Dap-DL-Dab(1)-DL-Dab-DL-Phe-DL-Leu-Gly-Gly-Gly-(1)	SIRIUS/CSIFinger:ID	0.402	C32H51N11O8	[M+Na]+	740.377	740.381	-6.10486	19.568	3		ATKAPTGBMATWAK-UHFFFAOYSA-N	Organic acids and derivatives	Carboxylic acids and derivatives	Amino acids, peptides, and analogues	CC(C)CC1C(=O)NCC(=O)NCC(=O)NCC(=O)NCCC(C(=O)NC(C(=O)NC(C(=O)N1)CC2=CC=CC=C2)CCN)NC(=O)C(CN)N	155310398	No
[2,6-di(propan-2-yl)phenyl] N,N-bis[2-[(2R,3R,4S,5S,6R)-3,4,5-trihydroxy-6-(hydroxymethyl)oxan-2-yl]oxyethyl]carbamate	SIRIUS/CSIFinger:ID	0.034	C29H47NO14	[M+H2O+H]+	652.314	652.317	-6.1009	25.8526	3		XONSBNDJAAPFBV-DPOJTEBASA-N	Organic oxygen compounds	Organooxygen compounds	Carbohydrates and carbohydrate conjugates	CC(C)C1=C(C(=CC=C1)C(C)C)OC(=O)N(CCOC2C(C(C(C(O2)CO)O)O)O)CCOC3C(C(C(C(O3)CO)O)O)O	89087810	No
2-Fluorodecane-1,1,1-triol	SIRIUS/CSIFinger:ID	0.011	C10H21FO3	[M+H2O+H]+	227.164	227.165	-6.10044	19.8545	3	Halogen	GRRYWKJORPZINY-UHFFFAOYSA-N	Lipids and lipid-like molecules	Fatty Acyls	Fatty acids and conjugates	CCCCCCCCC(C(O)(O)O)F	140145933	No
CID 1551451	SIRIUS/CSIFinger:ID	0.045	C15H24O	[M+H-H2O]+	203.178	203.179	-6.09859	18.6271	3		VMTKSTKUXUTCLL-HNNXBMFYSA-N	Lipids and lipid-like molecules	Prenol lipids	Sesquiterpenoids	CC1=C(C(CCC1)(C)C)CCC(C)(C#C)O	1551451	No
3-[3-[[5-Amino-6-(methylamino)-2-propylsulfanylpyrimidin-4-yl]amino]cyclopentyl]oxy-2-fluoropropan-1-ol	SIRIUS/CSIFinger:ID	0.019	C16H28FN5O2S	[M+H]+	374.2	374.202	-6.09113	25.6316	3	Halogen	RJWCSRFZNLKFGF-UHFFFAOYSA-N	Organosulfur compounds	Thioethers	Aryl thioethers	CCCSC1=NC(=C(C(=N1)NC2CCC(C2)OCC(CO)F)N)NC	144529072	No
4-[4-Methyl-1-[(3-methylphenyl)methoxy]pentan-2-yl]-1-[4-(trifluoromethyl)benzoyl]-1,4-diazepan-5-one	SIRIUS/CSIFinger:ID	0.123	C27H33F3N2O3	[M+H]+	491.249	491.252	-6.08918	18.5422	3	Halogen	SRTJQLWZRSEJBL-UHFFFAOYSA-N	Benzenoids	Benzene and substituted derivatives	Trifluoromethylbenzenes	CC1=CC(=CC=C1)COCC(CC(C)C)N2CCN(CCC2=O)C(=O)C3=CC=C(C=C3)C(F)(F)F	6098416	No
Tetracosa-9,11,13,15-tetraynedioic acid	SIRIUS/CSIFinger:ID	0.154	C24H30O4	[M+H-H2O]+	365.209	365.211	-6.07871	12.2401	3		VTQNHMAJIDBVOM-UHFFFAOYSA-N	Benzenoids	Benzene and substituted derivatives	Unassigned	C(CCCC#CC#CC#CC#CCCCCCCCC(=O)O)CCCC(=O)O	11463208	No
D-Leucyl-D-phenylalanyl-D-leucyl-D-leucyl-D-leucine	SIRIUS/CSIFinger:ID	0.444	C33H55N5O6	[M+H-H2O]+	600.408	600.412	-6.07303	25.3566	3		OELZFONFARLRAO-JQPIIJRMSA-N	Organic acids and derivatives	Carboxylic acids and derivatives	Amino acids, peptides, and analogues	CC(C)CC(C(=O)NC(CC1=CC=CC=C1)C(=O)NC(CC(C)C)C(=O)NC(CC(C)C)C(=O)NC(CC(C)C)C(=O)O)N	71347704	No
7-Chloro-N-[1-(1-ethylpiperidin-4-yl)ethyl]-4-quinolinamine	SIRIUS/CSIFinger:ID	0.082	C18H24ClN3	[M+H2O+H]+	336.182	336.184	-6.07231	19.5204	3	Halogen	OECMGZPGOJUUQG-UHFFFAOYSA-N	Benzenoids	Benzene and substituted derivatives	Halobenzenes	CCN1CCC(CC1)C(C)NC2=C3C=CC(=CC3=NC=C2)Cl	53438673	No
6-methyl-N-(1-pyridin-2-ylethylideneamino)-5H-[1,2,4]triazino[5,6-b]indol-3-amine	SIRIUS/CSIFinger:ID	0.147	C17H15N7	[M+H2O+H]+	336.155	336.157	-6.07072	14.9203	3		UQOSBPRTQFFUOA-UHFFFAOYSA-N	Benzenoids	Unassigned	Unassigned	CC1=C2C(=CC=C1)C3=C(N2)N=C(N=N3)NN=C(C)C4=CC=CC=N4	6806409	No
3-Acetoxy-8-azaxanthine	SIRIUS/CSIFinger:ID	0.48	C6H5N5O4	[M+Na]+	234.022	234.023	-6.06738	23.2158	3		HDJMLCVWZXVPGB-UHFFFAOYSA-N	Organoheterocyclic compounds	Imidazopyrimidines	Purines and purine derivatives	CC(=O)ON1C2=NNN=C2C(=O)NC1=O	161827	No
N-(4-ethyl-1-methylpyrrolidin-2-yl)-3-hydroxy-2-(3,4,5-trihydroxy-6-methylsulfanyloxan-2-yl)butanamide	SIRIUS/CSIFinger:ID	0.008	C17H32N2O6S	[M+H]+	393.203	393.205	-6.06379	16.3069	3		CWPMAVJRTHPUNS-UHFFFAOYSA-N	Organic acids and derivatives	Carboxylic acids and derivatives	Amino acids, peptides, and analogues	CCC1CC(N(C1)C)NC(=O)C(C2C(C(C(C(O2)SC)O)O)O)C(C)O	163096933	No
N-[(4-chlorophenyl)methyl]-4-cyclopentylpiperazine-1-carboxamide	SIRIUS/CSIFinger:ID	0.015	C17H24ClN3O	[M+Na]+	344.148	344.15	-6.05902	16.2672	3	Halogen	NCKKNJSVHAPCAA-UHFFFAOYSA-N	Organohalogen compounds	Aryl halides	Aryl chlorides	C1CCC(C1)N2CCN(CC2)C(=O)NCC3=CC=C(C=C3)Cl	113104420	No
[3-Methyl-1-[3-methyl-1-[3-methyl-1-oxo-1-(2,3,4,5,6-pentahydroxyhexoxy)pentan-2-yl]oxy-1-oxopentan-2-yl]oxy-1-oxobutan-2-yl] 2-hydroxy-3-methylpentanoate	SIRIUS/CSIFinger:ID	0.244	C29H52O14	[M+H-H2O]+	607.329	607.332	-6.05422	18.8688	3		SOSDRFRLMZEJSN-UHFFFAOYSA-N	Organic oxygen compounds	Organooxygen compounds	Carbohydrates and carbohydrate conjugates	CCC(C)C(C(=O)OC(C(C)C)C(=O)OC(C(C)CC)C(=O)OC(C(C)CC)C(=O)OCC(C(C(C(CO)O)O)O)O)O	102571615	No
Ethanol, 2-((1,1-dimethyl-2-((1-methylethyl)amino)ethyl)amino)-	SIRIUS/CSIFinger:ID	0.129	C9H22N2O	[M+H-H2O]+	157.169	157.17	-6.04254	34.3818	3		HHVRLUIIVQUTPJ-UHFFFAOYSA-N	Organic nitrogen compounds	Organonitrogen compounds	Amines	CC(C)NCC(C)(C)NCCO	56138	No
(713C)azepane	SIRIUS/CSIFinger:ID	0.124	C6H13N	[M+H2O+H]+	118.122	118.123	-6.03952	34.058	3		ZSIQJIWKELUFRJ-HOSYLAQJSA-N	Organic nitrogen compounds	Organonitrogen compounds	Amines	C1CCCNCC1	90752315	No
2-Hexyl-1-morpholin-4-ylnonan-1-one	SIRIUS/CSIFinger:ID	0.206	C19H37NO2	[M+H2O+H]+	330.298	330.3	-6.03273	27.0397	3		YAEOKJUGNKUVSY-UHFFFAOYSA-N	Lipids and lipid-like molecules	Fatty Acyls	Fatty amides	CCCCCCCC(CCCCCC)C(=O)N1CCOCC1	137502451	No
[1-[1-[1-[3-[2-[2-[2-(2-Methoxypropanoyloxy)propanoyloxy]propanoyloxy]propanoyloxy]propoxy]-1-oxopropan-2-yl]oxy-1-oxopropan-2-yl]oxy-1-oxopropan-2-yl] 2-hydroxypropanoate	SIRIUS/CSIFinger:ID	0.039	C28H42O18	[M+Na]+	689.222	689.226	-6.03129	19.0301	3		XOTANFYYCZZTGT-UHFFFAOYSA-N	Phenylpropanoids and polyketides	Flavonoids	Flavonoid glycosides	CC(C(=O)OC(C)C(=O)OC(C)C(=O)OC(C)C(=O)OCCCOC(=O)C(C)OC(=O)C(C)OC(=O)C(C)OC(=O)C(C)OC)O	118180179	No
[trans-3-(4-ethyl-5-{[4-(2-oxo-2-pyrrolidin-1-ylethyl)piperazin-1-yl]methyl}-4H-1,2,4-triazol-3-yl)cyclobutyl]amine	SIRIUS/CSIFinger:ID	0.062	C19H33N7O	[M+H-H2O]+	358.269	358.271	-6.03066	20.6785	3		VPUZNVSOBLJCMY-UHFFFAOYSA-N	Organic acids and derivatives	Carboxylic acids and derivatives	Amino acids, peptides, and analogues	CCN1C(=NN=C1C2CC(C2)N)CN3CCN(CC3)CC(=O)N4CCCC4	91759670	No
1-N,2-N-bis(2-fluorocyclohexyl)cyclohexane-1,2-diamine	GNPS/Spectral Match	Spectral_Match	C17H34N2O3	[M+H]+	315.262	315.264	-6.01975	21.4926	2		GZVXUHVNMYSSRL-UHFFFAOYSA-N	Organic acids and derivatives	Carboxylic acids and derivatives	Amino acids, peptides, and analogues	CCCCCCCCCCC(NC(CCCCN)C(O)=O)=O	145815706	No
(2R,3S,4R,5R,6R)-5-amino-2-(aminomethyl)-6-[(1R,2S,3S,4R,6S)-4,6-diamino-3-[(2S,3R,4S,5S,6R)-4-amino-3,5-dihydroxy-6-(tetradecoxymethyl)oxan-2-yl]oxy-2-hydroxycyclohexyl]oxyoxane-3,4-diol	MOLDISCOVERY	12.7113 (0.33)	C35H70NO9P	[M+H]+	680.482	680.486	-6.00516	30.5204	3		PHSWWSODRHAAAM-GSOSBJOGSA-N	Lipids and lipid-like molecules	Glycerophospholipids	Glycerophosphoserines	CCCCCCCCCCCCCCCCOC[C@H](COP(=O)(O)OC[C@H](N)C(=O)O)OC(=O)CCCCCCCCCCCC	137659058	No
[1,3,9,14-tetramethyl-6,10,16-trioxo-7,17-di(propan-2-ylidene)-20-pentacyclo[10.7.1.02,11.02,13.015,19]icosa-8,15(19)-dienyl]acetate	SIRIUS/CSIFinger:ID	0.297	C32H40O5	[M+Na]+	527.274	527.277	-6.00314	24.5863	3			Benzenoids	Unassigned	Unassigned	CC1CC(=O)C(=C(C)C)CC2=C1C3C4C(=O)C(=C5C4(C2(C3OC(=O)C)C)C(CC(=O)C(=C(C)C)C5)C)C		Yes
12-Hydroxydodecanoic acid	GNPS/Spectral Match	Spectral_Match	C12H24O3	[M+H]+	217.179	217.18	-5.99645	22.0131	2		ZDHCZVWCTKTBRY-UHFFFAOYSA-N	Organic acids and derivatives	Hydroxy acids and derivatives	Medium-chain hydroxy acids and derivatives	O=C(O)CCCCCCCCCCCO	79034	No
(1S,3R,5R,6S,7S,8R,12R,14S,15R,16R)-14-dodecoxy-5-(hydroxymethyl)-2,4,9,10,13-pentaoxatricyclo[10.4.0.03,8]hexadecane-6,7,15,16-tetrol	SIRIUS/CSIFinger:ID	0.152	C24H44O11	[M+Na]+	531.274	531.278	-5.9809	28.5289	3		LEQITVVUKGYKQZ-YHBSTRCHSA-N	Organic oxygen compounds	Organooxygen compounds	Carbohydrates and carbohydrate conjugates	CCCCCCCCCCCCOC1C(C(C2C(O1)COOC3C(C(C(OC3O2)CO)O)O)O)O	134163622	No
[(2S)-2-hydroxy-2-phenylethyl]azanium	SIRIUS/CSIFinger:ID	0.876	C8H11NO	[M+H-H2O]+	120.08	120.081	-5.97518	18.6224	3		ULSIYEODSMZIPX-MRVPVSSYSA-O	Organic nitrogen compounds	Organonitrogen compounds	Amines	C1=CC=C(C=C1)C(CN)O	6951163	No
[(2R,3R)-3-hydroxy-4-(hydroxyamino)-4-oxo-1-phosphonooxybutan-2-yl] acetate	SIRIUS/CSIFinger:ID	0.075	C6H12NO9P	[M+H-H4O2]+	238.01	238.011	-5.97497	24.1731	3		QFQURTXHNBNRAN-RFZPGFLSSA-N	Organic oxygen compounds	Organooxygen compounds	Carbohydrates and carbohydrate conjugates	CC(=O)OC(COP(=O)(O)O)C(C(=O)NO)O	90671171	No
H-Met-Tyr-Gly-Phe-Gly-Gly-OH	SIRIUS/CSIFinger:ID	0.047	C29H38N6O8S	[M+H-H2O]+	613.24	613.244	-5.97368	9.6088	3		HPGWKTXIDRVLCX-VABKMULXSA-N	Organic acids and derivatives	Carboxylic acids and derivatives	Amino acids, peptides, and analogues	CSCCC(C(=O)NC(CC1=CC=C(C=C1)O)C(=O)NCC(=O)NC(CC2=CC=CC=C2)C(=O)NCC(=O)NCC(=O)O)N	10168184	No
Dibutyl piperidin-1-ylphosphonate	SIRIUS/CSIFinger:ID	0.035	C13H28NO3P	[M+H]+	278.186	278.188	-5.96938	12.2901	3		BFOUZAPQGBSNGK-UHFFFAOYSA-N	Organic nitrogen compounds	Organonitrogen compounds	Amines	CCCCOP(=O)(N1CCCCC1)OCCCC	305876	No
2-(3-Fluoro-phenyl)-2H,5H-[1,2,4]triazolo[4,3-a]quinoxaline-1,4-dione	SIRIUS/CSIFinger:ID	0.271	C15H9FN4O2	[M+H]+	297.076	297.078	-5.96614	23.5681	3	Halogen	WCKOWZHGRPXWIG-UHFFFAOYSA-N	Benzenoids	Phenol ethers	Anisoles	C1=CC=C2C(=C1)NC(=O)C3=NN(C(=O)N23)C4=CC(=CC=C4)F	10637656	No
4-[3-(4-Chlorophenyl)sulfanylpropyl]morpholin-4-ium	SIRIUS/CSIFinger:ID	0.416	C13H18ClNOS	[M+H2O+H]+	290.096	290.098	-5.95975	17.5595	3	Halogen	ZXIXXIMSOMAVDG-UHFFFAOYSA-O	Organohalogen compounds	Aryl halides	Aryl chlorides	C1COCCN1CCCSC2=CC=C(C=C2)Cl	2262226	No
Heptadeca-8,10,14,16-tetraen-6-yn-3-one	SIRIUS/CSIFinger:ID	0.112	C17H22O	[M+H2O+H]+	261.183	261.185	-5.95023	25.0669	3		NECHYDNFDQGDDG-UHFFFAOYSA-N	Lipids and lipid-like molecules	Prenol lipids	Unassigned	CCC(=O)CCC#CC=CC=CCCC=CC=C	162982167	No
6-(2,2-dimethylpropyl)-1-methyl-2-[3-(4-methylpiperazin-1-yl)-3-oxopropyl]-3,4,5a,7,8,8a-hexahydro-2H-pyrrolo[3,2-e][1,4]diazepin-5-one	SIRIUS/CSIFinger:ID	0.041	C21H39N5O2	[M+H-H2O]+	376.305	376.307	-5.94624	27.5983	3		XQVDPIKSXKMCFD-UHFFFAOYSA-N	Organic acids and derivatives	Carboxylic acids and derivatives	Amino acids, peptides, and analogues	CC(C)(C)CN1CCC2C1C(=O)NCC(N2C)CCC(=O)N3CCN(CC3)C	75111920	No
5-Amino-5-(4-hydroxybutyl)nonane-1,9-diol	SIRIUS/CSIFinger:ID	0.154	C13H29NO3	[M+H-H2O]+	230.21	230.211	-5.93588	24.3571	3		KTQRHXQHHISBFE-UHFFFAOYSA-N	Lipids and lipid-like molecules	Fatty Acyls	Unassigned	C(CCO)CC(CCCCO)(CCCCO)N	54012948	No
2-(4-Amino-2,6-dichloroanilino)-2-(hydroxymethyl)propane-1,3-diol	SIRIUS/CSIFinger:ID	0.059	C10H14Cl2N2O3	[M+Na]+	303.026	303.027	-5.92821	14.1342	3	Halogen	QUHQIFJDTJGNDR-UHFFFAOYSA-N	Organic acids and derivatives	Carboxylic acids and derivatives	Amino acids, peptides, and analogues	C1=C(C=C(C(=C1Cl)NC(CO)(CO)CO)Cl)N	107845787	No
[(1S,3R)-3-hydroxy-4-[(3E,5E,9E)-11-[3-[(E)-2-[(1S,4S,6R)-4-hydroxy-2,2,6-trimethyl-7-oxabicyclo[4.1.0]heptan-1-yl]ethenyl]-2-oxo-3H-furan-5-yl]-3,10-dimethylundeca-3,5,9-trienylidene]-3,5,5-trimethylcyclohexyl] acetate	SIRIUS/CSIFinger:ID	0.163	C39H56O7	[M+Na]+	659.388	659.392	-5.91837	26.1614	3		JUDSQHQPWHZJSZ-HKSSDRLOSA-N	Lipids and lipid-like molecules	Prenol lipids	Unassigned	CC(=CC=CCCC=C(C)CC1=CC(C(=O)O1)C=CC23C(CC(CC2(O3)C)O)(C)C)CC=C4C(CC(CC4(C)O)OC(=O)C)(C)C	44607996	No
(E)-N-hydroxy-N-[6-[[2-[3-hydroxy-1-[6-[hydroxy-[(E)-oct-2-enoyl]amino]hexyl]-2,5-dioxopyrrolidin-3-yl]acetyl]amino]hexyl]oct-2-enamide	MOLDISCOVERY	25.2609 (1.39)	C38H56O11	[M+H]+	689.385	689.39	-5.91034	27.228	3		OHNJYUURONTHQU-YHARCJFQSA-N	Lipids and lipid-like molecules	Prenol lipids	Terpene glycosides	CCCCCC[C@@]1(OC(=O)CCC(=O)O)CC[C@]2(CC[C@H](C)[C@@H](C/C=C(C)/C=C/[C@H](O)[C@@H](C)/C=C/C(=O)O)O2)O[C@H]1/C=C/C(C)=C/C(=O)O	11227555	No
(8R)-8-nonyl-1,5,9,13-tetrazacycloheptadecan-6-one	SIRIUS/CSIFinger:ID	0.066	C22H46N4O	[M+H2O+H]+	401.383	401.385	-5.90185	30.6289	3		QEGMJRQKNQFEEZ-OAQYLSRUSA-N	Lipids and lipid-like molecules	Fatty Acyls	Fatty amides	CCCCCCCCCC1CC(=O)NCCCNCCCCNCCCN1	163068317	No
6-(azepan-1-yl)-2-benzyl-N-cyclopropyl-5-methylpyrimidin-4-amine	SIRIUS/CSIFinger:ID	0.036	C21H28N4	[M+H]+	337.237	337.239	-5.89942	18.0753	3		AJIDPCFITULIMR-UHFFFAOYSA-N	Organoheterocyclic compounds	Heteroaromatic compounds	Unassigned	CC1=C(N=C(N=C1N2CCCCCC2)CC3=CC=CC=C3)NC4CC4	44409963	No
tert-Butyl (1R*,4R*)-4-(cyclohexylamino)cyclohexylcarbamate	GNPS/Spectral Match	Spectral_Match	C17H34N2O3	[M+H]+	315.262	315.264	-5.88875	21.7727	2		HRKOJZMZCVJXFY-UHFFFAOYSA-N	Organic acids and derivatives	Carboxylic acids and derivatives	Amino acids, peptides, and analogues	CCCCCCCCCCC(NC(CCCCN)C(O)=O)=O	66872153	No
N-(2-Furanylmethyl)-N,N-dimethyl-1-hexadecanaminium	GNPS/Spectral Match	Spectral_Match	C23H42N	[M]+	332.33	332.332	-5.86857	28.6322	2		IFCKCBATGFYPQD-UHFFFAOYSA-N	Benzenoids	Benzene and substituted derivatives	Phenylmethylamines	CCCCCCCCCCCCCC[N+](C)(C)CC1=CC=CC=C1	85955801	No
4-Oxo-1-[4-(trifluoromethyl)phenyl]cyclohexanecarboxylic Acid	SIRIUS/CSIFinger:ID	0.571	C14H13F3O3	[M+H-H2O]+	269.077	269.078	-5.86264	20.4421	3	Halogen	JCBZDJUGVAAIBA-UHFFFAOYSA-N	Benzenoids	Benzene and substituted derivatives	Trifluoromethylbenzenes	C1CC(CCC1=O)(C2=CC=C(C=C2)C(F)(F)F)C(=O)O	77520110	No
Hexadecyl-tris(2-hydroxyethyl)azanium	SIRIUS/CSIFinger:ID	0.459	C22H47NO3	[M+H]+	374.361	374.363	-5.86199	29.2029	3		LBVAHKUZMPFLRT-UHFFFAOYSA-N	Organic nitrogen compounds	Organonitrogen compounds	Amines	CCCCCCCCCCCCCCCC[N+](CCO)(CCO)CCO	15066246	No
[1-[2-Aminoethoxy(hydroxy)phosphoryl]oxy-3-undecanoyloxypropan-2-yl] dodecanoate	SIRIUS/CSIFinger:ID	0.229	C28H56NO8P	[M+H-H2O]+	548.368	548.371	-5.85975	25.2584	3		XXZVFTALCNLNFU-UHFFFAOYSA-N	Organic acids and derivatives	Carboxylic acids and derivatives	Amino acids, peptides, and analogues	CCCCCCCCCCCC(=O)OC(COC(=O)CCCCCCCCCC)COP(=O)(O)OCCN	9546760	No
3-(3-cyclopropyl-3-fluoroazetidin-1-yl)-1-N'-[(2S)-4-methylazetidin-2-yl]propane-1,1,3-triamine	SIRIUS/CSIFinger:ID	0.005	C13H26FN5	[M+H]+	272.223	272.225	-5.85109	26.3676	3	Halogen	ONMSLXJEVXSGCQ-ZZOZQRNRSA-N	Organic nitrogen compounds	Organonitrogen compounds	Amines	CC1CC(N1)NC(CC(N)N2CC(C2)(C3CC3)F)N	117807383	No
H-Gly-Tyr-Thr-Phe-Thr-Ser-Tyr-Tyr-Ile-His-OH	MOLDISCOVERY	50.2212 (11.11)	C61H80N12O18	[M+H]+	1269.57	1269.58	-5.84922	26.8064	3		WFGRJVYTUZDOBE-RCPZESFNSA-N	Organic acids and derivatives	Peptidomimetics	Depsipeptides	Cc1c2oc3c(C)ccc(C(=O)N[C@@H]4C(=O)N[C@H](C(C)C)C(=O)N5[C@@H](C)C[C@H](O)[C@H]5C(=O)N(C)CC(=O)N(C)[C@@H](C(C)C)C(=O)O[C@@H]4C)c3nc-2c2c(c1=O)N[C@H]([C@@H]1NC(=O)[C@H](C)N(C)C(=O)CN(C)C(=O)[C@@H]3CC(=O)CN3C(=O)[C@@H](C(C)C)NC1=O)COC2=O	46244531	No
Ethanesulfonamide, N-butyl-N-ethyl-2-(ethylamino)-	SIRIUS/CSIFinger:ID	0.115	C10H24N2O2S	[M+Na]+	259.144	259.145	-5.84271	19.3272	3		BXTIOSVRUZLUSS-UHFFFAOYSA-N	Organic acids and derivatives	Organic sulfonic acids and derivatives	Organic sulfonamides	CCCCN(CC)S(=O)(=O)CCNCC	61546674	No
N-(Bis(1-aziridinyl)phosphinyl)acetimidic acid ethyl ester	SIRIUS/CSIFinger:ID	0.029	C8H16N3O2P	[M+H-H2O]+	200.094	200.095	-5.82727	16.6633	3		IFYAILPKTCOXRD-HJWRWDBZSA-N	Organic nitrogen compounds	Organonitrogen compounds	Unassigned	CCOC(=NP(=O)(N1CC1)N2CC2)C	6506398	No
(2S)-2-[[2-[acetyl(but-3-enyl)amino]acetyl]amino]-N-[(2S)-1-[[(2S)-1-[(2-amino-2-oxoethyl)amino]-3-hydroxy-1-oxopropan-2-yl]amino]-3-(1H-imidazol-5-yl)-1-oxobut-3-en-2-yl]-4-methylpentanamide	SIRIUS/CSIFinger:ID	0.243	C26H40N8O7	[M+Na]+	599.288	599.291	-5.82358	20.1199	3		GIBOGSUVJXHYFB-LEDOBFOHSA-N	Organoheterocyclic compounds	Imidazopyrimidines	Purines and purine derivatives	CC(C)CC(C(=O)NC(C(=C)C1=CN=CN1)C(=O)NC(CO)C(=O)NCC(=O)N)NC(=O)CN(CCC=C)C(=O)C	144092453	No
Cyclohexyl(cyclopentyl)methanone	SIRIUS/CSIFinger:ID	0.281	C12H20O	[M+H-H2O]+	163.147	163.148	-5.81745	21.3494	3		ZBKYZKPNVAXWPZ-UHFFFAOYSA-N	Organic oxygen compounds	Organooxygen compounds	Carbonyl compounds	C1CCC(CC1)C(=O)C2CCCC2	12496361	No
Urea, 1-(2-fluoroethyl)-3-(4-isopropylcyclohexyl)-1-nitroso-	SIRIUS/CSIFinger:ID	0.017	C12H22FN3O2	[M+H2O+H]+	278.186	278.187	-5.79864	13.1252	3	Halogen	PPHTXWDQYFRGKI-UHFFFAOYSA-N	Organic acids and derivatives	Carboxylic acids and derivatives	Amino acids, peptides, and analogues	CC(C)C1CCC(CC1)NC(=O)N(CCF)N=O	97554	No
1-Fluorotetradecane-1,14-diol	SIRIUS/CSIFinger:ID	0.039	C14H29FO2	[M+H2O+H]+	267.231	267.233	-5.79797	26.1815	3	Halogen	CVUDFTVXPYNBLO-UHFFFAOYSA-N	Lipids and lipid-like molecules	Fatty Acyls	Unassigned	C(CCCCCCC(O)F)CCCCCCO	142692046	No
10-[2-[3-(2,5-dihydro-1H-imidazol-1-ium-1-yl)-5-hydroxy-6-methylpiperidin-2-yl]ethyl]-3,13-dihydroxytridecanoate	SIRIUS/CSIFinger:ID	0.055	C24H45N3O5	[M+H2O+H]+	474.351	474.354	-5.79718	22.6615	3		USTHBPYLAYSATO-UHFFFAOYSA-N	Organic acids and derivatives	Carboxylic acids and derivatives	Amino acids, peptides, and analogues	CC1C(CC(C(N1)CCC(CCCCCCC(CC(=O)O)O)CCCO)N2CC=NC2)O	163169346	No
9-hydroxy-N-(1,3,4-trihydroxyoctadecan-2-yl)icosanamide	SIRIUS/CSIFinger:ID	0.044	C38H77NO5	[M+H-H2O]+	610.573	610.577	-5.79439	32.1957	3			Lipids and lipid-like molecules	Sphingolipids	Ceramides	CCCCCCCCCCCCCCC(C(C(CO)NC(=O)CCCCCCCC(CCCCCCCCCCC)O)O)O		Yes
MeS-DL-gGlu(iPr)-DL-gGlu(iPr)-DL-Glu(iPr)-iPr	SIRIUS/CSIFinger:ID	0.101	C28H49N3O6S	[M+H-H2O]+	538.328	538.331	-5.78997	19.6612	3		FABSPFWVKZKYKH-UHFFFAOYSA-N	Organic acids and derivatives	Carboxylic acids and derivatives	Amino acids, peptides, and analogues	CC(C)C(=O)CCC(C(=O)C(C)C)NC(=O)CCC(C(=O)C(C)C)NC(=O)CCC(C(=O)C(C)C)NSC	126587271	No
3-Octadecyl-1,1,2-tris(2,2,6,6-tetramethylpiperidin-4-yl)butane-1,2,3,4-tetracarboxylic acid	SIRIUS/CSIFinger:ID	0.01	C53H97N3O8	[M+H-H2O]+	886.719	886.724	-5.76507	30.0772	3		DGSLAUSVNVEBHO-UHFFFAOYSA-N	Organic acids and derivatives	Carboxylic acids and derivatives	Amino acids, peptides, and analogues	CCCCCCCCCCCCCCCCCCC(CC(=O)O)(C(=O)O)C(C1CC(NC(C1)(C)C)(C)C)(C(=O)O)C(C2CC(NC(C2)(C)C)(C)C)(C3CC(NC(C3)(C)C)(C)C)C(=O)O	88686942	No
N'-[(4,4-difluorocyclohexyl)methyl]-N-(2-methoxyethyl)ethane-1,2-diamine	SIRIUS/CSIFinger:ID	0.051	C12H24F2N2O	[M+H2O+H]+	269.202	269.204	-5.76407	22.4563	3	Halogen	JFRDISVPOWQWGP-UHFFFAOYSA-N	Organic nitrogen compounds	Organonitrogen compounds	Amines	COCCNCCNCC1CCC(CC1)(F)F	104379495	No
3-(tert-Butyl)-1-(pyridin-4-yl)-1H-pyrazol-5-amine	SIRIUS/CSIFinger:ID	0.205	C12H16N4	[M+H]+	217.144	217.145	-5.75334	18.7301	3		JFKPRGAXIHXMIM-UHFFFAOYSA-N	Organoheterocyclic compounds	Azoles	Unassigned	CC(C)(C)C1=NN(C(=C1)N)C2=CC=NC=C2	10900052	No
H-D-Arg-Tyr-D-Arg-Phe-D-Ala-NH2	SIRIUS/CSIFinger:ID	0.114	C33H50N12O6	[M+H-H2O]+	693.39	693.394	-5.74813	12.1845	3		KKMLIKWQEKATNQ-WXWUHIEZSA-N	Organic acids and derivatives	Carboxylic acids and derivatives	Amino acids, peptides, and analogues	CC(C(=O)N)NC(=O)C(CC1=CC=CC=C1)NC(=O)C(CCCN=C(N)N)NC(=O)C(CC2=CC=C(C=C2)O)NC(=O)C(CCCN=C(N)N)N	9831648	No
4-(3-Diethoxyphosphoryl-3-phenylpropyl)morpholine	SIRIUS/CSIFinger:ID	0.032	C17H28NO4P	[M+H2O+H]+	360.191	360.193	-5.74111	15.3214	3		LOCVHLWWGBJKMN-UHFFFAOYSA-N	Organic acids and derivatives	Carboxylic acids and derivatives	Amino acids, peptides, and analogues	CCOP(=O)(C(CCN1CCOCC1)C2=CC=CC=C2)OCC	103521	No
2-[1-(2-Fluorobenzoyl)piperidin-4-YL]-N-(3-methoxypropyl)-2-(phenylformamido)acetamide	SIRIUS/CSIFinger:ID	0.027	C25H30FN3O4	[M+H]+	456.227	456.229	-5.74035	21.4164	3	Halogen	GOPFTYXSLOOPHK-UHFFFAOYSA-N	Organic acids and derivatives	Carboxylic acids and derivatives	Amino acids, peptides, and analogues	COCCCNC(=O)C(C1CCN(CC1)C(=O)C2=CC=CC=C2F)NC(=O)C3=CC=CC=C3	46016004	No
MAl-PEG6-t-butyl ester	SIRIUS/CSIFinger:ID	0.03	C23H39NO10	[M+H-H2O]+	472.251	472.254	-5.72746	18.4629	3		CUCNCZLNASXRTC-UHFFFAOYSA-N	Lipids and lipid-like molecules	Fatty Acyls	Fatty acid esters	CC(C)(C)OC(=O)CCOCCOCCOCCOCCOCCOCCN1C(=O)C=CC1=O	77078471	No
(E)-6-[1-[10-(7-methyloctylamino)undec-10-enylamino]ethenoxy]-N-(10-methylundecyl)hex-4-enamide	SIRIUS/CSIFinger:ID	0.185	C40H77N3O2	[M+Na]+	654.587	654.591	-5.72498	33.8012	3		VGZIKUDGZHJAOI-ZXVVBBHZSA-N	Organic acids and derivatives	Carboxylic acids and derivatives	Amino acids, peptides, and analogues	CC(C)CCCCCCCCCNC(=O)CCC=CCOC(=C)NCCCCCCCCCC(=C)NCCCCCCC(C)C	135302661	No
2-(2,4-dioxo-1,3-diazaspiro[4.5]decan-3-yl)-N-(3-phenylsulfanylpropyl)acetamide	SIRIUS/CSIFinger:ID	0.015	C19H25N3O3S	[M+Na]+	398.149	398.151	-5.71897	13.4996	3		JRWYDFKLXUKGDM-UHFFFAOYSA-N	Benzenoids	Benzene and substituted derivatives	Unassigned	C1CCC2(CC1)C(=O)N(C(=O)N2)CC(=O)NCCCSC3=CC=CC=C3	8384878	No
(3S,6S,9S,18S,21S)-9-[(3-cyclopentyloxy-5-phenylmethoxybenzoyl)amino]-N,N,3-trimethyl-6-(2-methylpropyl)-2,5,8,20-tetraoxo-11,16-dioxa-1,4,7,19-tetrazabicyclo[19.3.0]tetracosane-18-carboxamide	SIRIUS/CSIFinger:ID	0.03	C45H64N6O10	[M+H2O+H]+	867.481	867.486	-5.71344	21.1708	3		RYSZVJKZCCRDBU-RFPILPCVSA-N	Organic acids and derivatives	Carboxylic acids and derivatives	Amino acids, peptides, and analogues	CC1C(=O)N2CCCC2C(=O)NC(COCCCCOCC(C(=O)NC(C(=O)N1)CC(C)C)NC(=O)C3=CC(=CC(=C3)OC4CCCC4)OCC5=CC=CC=C5)C(=O)N(C)C	162649011	No
N'-[4-(tert-butylamino)-6-chloro-1,3,5-triazin-2-yl]-N'-[(2R)-pentan-2-yl]acetohydrazide	SIRIUS/CSIFinger:ID	0.008	C14H25ClN6O	[M+H-H2O]+	311.173	311.175	-5.70358	14.5141	3	Halogen	PHRPCRNFRRBYTG-SECBINFHSA-N	Organohalogen compounds	Aryl halides	Aryl chlorides	CCCC(C)N(C1=NC(=NC(=N1)NC(C)(C)C)Cl)NC(=O)C	7272133	No
Tetradecyl-ammonium; bromide	SIRIUS/CSIFinger:ID	0.697	C14H31N	[M+H]+	214.252	214.253	-5.68257	26.077	3		PLZVEHJLHYMBBY-UHFFFAOYSA-O	Organic nitrogen compounds	Organonitrogen compounds	Amines	CCCCCCCCCCCCCCN	15687967	No
(2S)-2-[(2-methylpropan-2-yl)oxycarbonylamino]-3-[[1-[(2R,3R,4S,5R,6R)-3,4,5-tris(phenylmethoxy)-6-(phenylmethoxymethyl)oxan-2-yl]triazol-4-yl]methoxy]propanoic acid	SIRIUS/CSIFinger:ID	0.047	C45H52N4O10	[M+H]+	809.371	809.376	-5.67651	24.7554	3		XHOYZEPHJFVHSU-SHNSUYAESA-N	Organic acids and derivatives	Carboxylic acids and derivatives	Amino acids, peptides, and analogues	CC(C)(C)OC(=O)NC(COCC1=CN(N=N1)C2C(C(C(C(O2)COCC3=CC=CC=C3)OCC4=CC=CC=C4)OCC5=CC=CC=C5)OCC6=CC=CC=C6)C(=O)O	56683884	No
2,2,2-Trifluoro-N,N-dihexylacetimidamide	SIRIUS/CSIFinger:ID	0.047	C14H27F3N2	[M+H2O+H]+	299.229	299.23	-5.66757	21.0927	3	Halogen	NAYQIMNFOOMRJC-UHFFFAOYSA-N	Organic nitrogen compounds	Organonitrogen compounds	Amines	CCCCCCN(CCCCCC)C(=N)C(F)(F)F	72942564	No
N-ethyl-N-[methyl(pyridin-4-ylmethyl)sulfamoyl]ethanamine	SIRIUS/CSIFinger:ID	0.046	C11H19N3O2S	[M+H2O+H]+	276.136	276.138	-5.64504	16.5434	3		HCGBKSPATNGNSR-UHFFFAOYSA-N	Organic nitrogen compounds	Organonitrogen compounds	Amines	CCN(CC)S(=O)(=O)N(C)CC1=CC=NC=C1	53526188	No
Nonanoic acid, 2,2-bis[[(1-oxononyl)oxy]methyl]-1,3-propanediyl ester	SIRIUS/CSIFinger:ID	0.071	C41H76O8	[M+Na]+	719.539	719.543	-5.63222	28.4979	3		IBKKMFMBXQARGV-UHFFFAOYSA-N	Lipids and lipid-like molecules	Glycerolipids	Triradylcglycerols	CCCCCCCCC(=O)OCC(COC(=O)CCCCCCCC)(COC(=O)CCCCCCCC)COC(=O)CCCCCCCC	84447	No
2-[(R)-decylsulfinyl]ethanol	SIRIUS/CSIFinger:ID	0.1	C12H26O2S	[M+H-H4O2]+	199.15	199.151	-5.62891	16.913	3		FRMANNAMIQYSEN-OAHLLOKOSA-N	Organic oxygen compounds	Organooxygen compounds	Alcohols and polyols	CCCCCCCCCCS(=O)CCO	92905393	No
benzyl N-[(5S)-6-(dodecylamino)-5-(hexadecanoylamino)-6-oxohexyl]carbamate	SIRIUS/CSIFinger:ID	0.053	C42H75N3O4	[M+H-H2O]+	668.569	668.572	-5.61363	33.7819	3		AZGIQVQDJRUIDM-KDXMTYKHSA-N	Organic acids and derivatives	Carboxylic acids and derivatives	Amino acids, peptides, and analogues	CCCCCCCCCCCCCCCC(=O)NC(CCCCNC(=O)OCC1=CC=CC=C1)C(=O)NCCCCCCCCCCCC	135363760	No
tert-butyl (3E,5E,8R,10E,13E,15E,19S)-11,13,19-trimethyl-2-oxo-8-trimethylsilyloxy-1-azacycloicosa-3,5,10,13,15-pentaene-1-carboxylate	SIRIUS/CSIFinger:ID	0.003	C30H49NO4Si	[M+H-H2O]+	498.337	498.34	-5.61066	22.2617	3		FQGCJYIHJKUTOW-QAISEDBUSA-N	Lipids and lipid-like molecules	Fatty Acyls	Fatty amides	CC1CCC=CC=C(CC(=CCC(CC=CC=CC(=O)N(C1)C(=O)OC(C)(C)C)O[Si](C)(C)C)C)C	139255890	No
3,6-Di(thiophen-2-yl)-1,2,4,5-tetrazine	SIRIUS/CSIFinger:ID	0.25	C10H6N4S2	[M+H2O+H]+	265.02	265.021	-5.60977	21.9441	3		LPBCTXJGOILQDR-UHFFFAOYSA-N	Organoheterocyclic compounds	Azoles	Thiazoles	C1=CSC(=C1)C2=NN=C(N=N2)C3=CC=CS3	12292738	No
[2-[2-[2-(2-Aminoethylamino)ethylamino]ethylamino]ethylamino]methylphosphonic acid	SIRIUS/CSIFinger:ID	0.281	C9H26N5O3P	[M+H-H2O]+	266.173	266.174	-5.60651	20.1162	3		LZVHAUSSEFHCSN-UHFFFAOYSA-N	Organic acids and derivatives	Carboxylic acids and derivatives	Amino acids, peptides, and analogues	C(CNCCNCCNCCNCP(=O)(O)O)N	54061216	No
tert-butyl N-[2-[(1S)-3-fluoro-1-[4-(4,4,5,5-tetramethyl-1,3,2-dioxaborolan-2-yl)phenyl]propoxy]propan-2-yl]carbamate	MOLDISCOVERY	15.9754 (0.46)	C25H42O7	[M+H]+	455.298	455.3	-5.60512	26.2188	3		MFEMACXOXJRCDD-SFHVURJKSA-N	Lipids and lipid-like molecules	Prenol lipids	Diterpenoids	C=C[C@](C)(CC[C@@]1(C)[C@H](C)CC[C@]2(C)C(C)=C[C@H](OO)C[C@@H]21)O[C@H]1OC[C@@H](O)[C@H](O)[C@H]1O	144598300	No
(2-methylpropyl)({[1-(2,2,2-trifluoroethyl)-1H-pyrazol-3-yl]methyl})amine	SIRIUS/CSIFinger:ID	0.027	C10H16F3N3	[M+H]+	236.136	236.137	-5.60398	14.3708	3	Halogen	KENZDVLFJUVOKC-UHFFFAOYSA-N	Organoheterocyclic compounds	Azacyclic compounds	Unassigned	CC(C)CNCC1=NN(C=C1)CC(F)(F)F	122168736	No
1-(Diaminomethylidene)-2-(3-sulfamoylpropyl)guanidine	SIRIUS/CSIFinger:ID	0.009	C5H14N6O2S	[M+H]+	223.096	223.097	-5.59849	22.4603	3		ZDOQNSSJKGQVRI-UHFFFAOYSA-N	Organoheterocyclic compounds	Azacyclic compounds	Unassigned	C(CN=C(N)N=C(N)N)CS(=O)(=O)N	83034870	No
1-[2-(N-methylanilino)ethyl]-3-[6-[2-(N-methylanilino)ethylcarbamoylamino]hexyl]urea	SIRIUS/CSIFinger:ID	0.018	C26H40N6O2	[M+H]+	469.326	469.329	-5.59334	26.7709	3		RZLHVRXTQWXMEQ-UHFFFAOYSA-N	Organic acids and derivatives	Carboxylic acids and derivatives	Amino acids, peptides, and analogues	CN(CCNC(=O)NCCCCCCNC(=O)NCCN(C)C1=CC=CC=C1)C2=CC=CC=C2	306174	No
1-(2-Fluoro-1,1-dipropoxyethoxy)propane	SIRIUS/CSIFinger:ID	0.08	C11H23FO3	[M+NH4]+	240.196	240.197	-5.59044	22.092	3	Halogen	WSBSCVLSFRIWEJ-UHFFFAOYSA-N	Lipids and lipid-like molecules	Fatty Acyls	Unassigned	CCCOC(CF)(OCCC)OCCC	15641469	No
1-Dibutylphosphorylethenylbenzene	SIRIUS/CSIFinger:ID	0.083	C16H25OP	[M+H2O+H]+	283.181	283.182	-5.58654	24.9481	3		CHASEVMTOIHMGN-UHFFFAOYSA-N	Benzenoids	Benzene and substituted derivatives	Unassigned	CCCCP(=O)(CCCC)C(=C)C1=CC=CC=C1	101790545	No
2,5-Dimethoxy-3,6-bis(octylamino)cyclohexa-2,5-diene-1,4-dione	SIRIUS/CSIFinger:ID	0.073	C24H42N2O4	[M+Na]+	445.301	445.304	-5.58453	14.328	3		VZYYUFGVUJKTBJ-UHFFFAOYSA-N	Organic acids and derivatives	Carboxylic acids and derivatives	Amino acids, peptides, and analogues	CCCCCCCCNC1=C(C(=O)C(=C(C1=O)OC)NCCCCCCCC)OC	261971	No
2,2-Bis(2-ethylidenehexyl)-3-sulfobutanedioic acid	SIRIUS/CSIFinger:ID	0.007	C20H34O7S	[M+H-H2O]+	401.197	401.199	-5.58329	28.0684	3		DWMIKWWGFAMICE-UHFFFAOYSA-N	Benzenoids	Phenol ethers	Anisoles	CCCCC(=CC)CC(CC(=CC)CCCC)(C(C(=O)O)S(=O)(=O)O)C(=O)O	141198731	No
Isovaleryl-valyl-valyl-4-amino-2,2-difluoro-N,6-dimethyl-3-oxoheptanamide	SIRIUS/CSIFinger:ID	0.181	C24H42F2N4O5	[M+K]+	543.272	543.275	-5.5832	17.4197	3	Halogen	SQHRXUSDFXFLKA-WDSOQIARSA-N	Organic acids and derivatives	Carboxylic acids and derivatives	Amino acids, peptides, and analogues	CC(C)CC(C(=O)C(C(=O)NC)(F)F)NC(C(C)C)C(=O)NC(=O)C(C(C)C)NC(=O)CC(C)C	132317	No
[(9aS)-2-(2-fluorobenzoyl)-4,4-dimethyl-1,3,6,7,9,9a-hexahydropyrazino[1,2-a]pyrazin-8-yl]-(oxan-4-yl)methanone	SIRIUS/CSIFinger:ID	0.034	C22H30FN3O3	[M+H]+	404.232	404.234	-5.57205	14.6364	3	Halogen	XHQBXCUZVIKWPF-KRWDZBQOSA-N	Organic acids and derivatives	Carboxylic acids and derivatives	Amino acids, peptides, and analogues	CC1(CN(CC2N1CCN(C2)C(=O)C3CCOCC3)C(=O)C4=CC=CC=C4F)C	124878312	No
(2S)-N'-tert-butyl-2-[(4-methylphenyl)sulfonylamino]-N-[2-(phenylcarbamoylamino)ethyl]butanediamide	SIRIUS/CSIFinger:ID	0.005	C24H33N5O5S	[M+Na]+	526.207	526.209	-5.56892	19.985	3		OPYJUTMAFLOVSH-FQEVSTJZSA-N	Organic acids and derivatives	Carboxylic acids and derivatives	Amino acids, peptides, and analogues	CC1=CC=C(C=C1)S(=O)(=O)NC(CC(=O)NC(C)(C)C)C(=O)NCCNC(=O)NC2=CC=CC=C2	155559237	No
(2S)-2-amino-5-guanidino-N-[(1S)-4-guanidino-1-[[(1S)-1-(1-naphthyl)ethyl]carbamoyl]butyl]pentanamide	SIRIUS/CSIFinger:ID	0.024	C24H37N9O2	[M+H]+	484.312	484.314	-5.56749	13.5371	3		SFYDNFJHIIABFE-YSSFQJQWSA-N	Benzenoids	Unassigned	Unassigned	CC(C1=CC=CC2=CC=CC=C21)NC(=O)C(CCCN=C(N)N)NC(=O)C(CCCN=C(N)N)N	11670252	No
31-Methoxy-2,6,10,14,19,23,27,31-octamethyldotriaconta-6,10,14,16,18,20,22,26-octaen-2-ol	SIRIUS/CSIFinger:ID	0.02	C41H68O2	[M+H2O+H]+	611.536	611.54	-5.56664	31.7817	3		DKIOUIRUWIOCNQ-UHFFFAOYSA-N	Lipids and lipid-like molecules	Prenol lipids	Unassigned	CC(=CCCC(=CCCC(=CC=CC=C(C)C=CC=C(C)CCC=C(C)CCCC(C)(C)OC)C)C)CCCC(C)(C)O	163010118	No
4-[[Bis[(4-carbamoylphenyl)methyl]amino]methyl]benzamide	SIRIUS/CSIFinger:ID	0.026	C24H24N4O3	[M+H2O+H]+	435.2	435.203	-5.55652	18.0862	3		RSDQHYZVIKXVRG-UHFFFAOYSA-N	Benzenoids	Benzene and substituted derivatives	Unassigned	C1=CC(=CC=C1CN(CC2=CC=C(C=C2)C(=O)N)CC3=CC=C(C=C3)C(=O)N)C(=O)N	102265467	No
2-[4-(2,2,2-trifluoroacetyl)triazol-1-yl]-N-(2,2,2-trifluoroethyl)acetamide	SIRIUS/CSIFinger:ID	0.202	C8H6F6N4O2	[M+H]+	305.045	305.047	-5.55262	24.6752	3	Halogen	MUECTLQQYMKQMD-UHFFFAOYSA-N	Organoheterocyclic compounds	Diazines	Unassigned	C1=C(N=NN1CC(=O)NCC(F)(F)F)C(=O)C(F)(F)F	62581056	No
N-Boc-N'-Boc-4,4'-bipiperidine	SIRIUS/CSIFinger:ID	0.032	C20H36N2O4	[M+H2O+H]+	387.283	387.285	-5.54994	21.5045	3		LTWYWFHCRIFTIF-UHFFFAOYSA-N	Organic acids and derivatives	Carboxylic acids and derivatives	Amino acids, peptides, and analogues	CC(C)(C)OC(=O)N1CCC(CC1)C2CCN(CC2)C(=O)OC(C)(C)C	44523441	No
9-Chloro-3-methoxy-3-methyl-4-nonyne	SIRIUS/CSIFinger:ID	0.031	C11H19ClO	[M+H]+	203.119	203.12	-5.54651	15.8905	3	Halogen	CRFTTWYGSCKGGD-UHFFFAOYSA-N	Benzenoids	Benzene and substituted derivatives	Toluenes	CCC(C)(C#CCCCCCl)OC	165357996	No
N,N-dimethyl-6-[(3R)-3-(1-propan-2-ylimidazol-2-yl)piperidin-1-yl]pyrazin-2-amine	SIRIUS/CSIFinger:ID	0.138	C17H26N6	[M+H2O+H]+	333.238	333.24	-5.54649	17.6409	3		LPMKXRQLMOTTNL-CQSZACIVSA-N	Organic nitrogen compounds	Organonitrogen compounds	Amines	CC(C)N1C=CN=C1C2CCCN(C2)C3=CN=CC(=N3)N(C)C	97192578	No
5-Chloro-2-hydroxy-3-methoxybenzoic acid	SIRIUS/CSIFinger:ID	0.074	C8H7ClO4	[M+H-H2O]+	184.999	185	-5.54598	17.8738	3	Halogen	XIUGJQARSDULCU-UHFFFAOYSA-N	Benzenoids	Benzene and substituted derivatives	Benzoic acids and derivatives	COC1=CC(=CC(=C1O)C(=O)O)Cl	676501	No
(3E,5E,8Z)-3,7,11-trimethyldodeca-1,3,5,8,10-pentaene	SIRIUS/CSIFinger:ID	0.023	C15H22	[M+H]+	203.178	203.179	-5.54587	22.8954	3		DSZALOUXXLZEOV-ROBRCXKESA-N	Lipids and lipid-like molecules	Prenol lipids	Sesquiterpenoids	CC(C=CC=C(C)C)C=CC=C(C)C=C	21764805	No
(2S)-decane-1,2,10-triol	SIRIUS/CSIFinger:ID	0.253	C10H22O3	[M+H-H2O]+	173.153	173.154	-5.53442	21.7371	3		RHINSRUDDXGHLV-JTQLQIEISA-N	Lipids and lipid-like molecules	Fatty Acyls	Fatty alcohols	C(CCCCO)CCCC(CO)O	40428875	No
2-[[1-(3-Methoxypropyl)triazol-4-yl]methyl]-4-[4-(1-methylpiperidin-4-yl)piperazin-1-yl]-1,2-thiazolidine 1,1-dioxide	SIRIUS/CSIFinger:ID	0.152	C20H37N7O3S	[M+H]+	456.273	456.275	-5.52805	25.0058	3		CNWVFEZZOYIYGF-UHFFFAOYSA-N	Organoheterocyclic compounds	Azoles	Unassigned	CN1CCC(CC1)N2CCN(CC2)C3CN(S(=O)(=O)C3)CC4=CN(N=N4)CCCOC	53301369	No
2-[[(2R)-2,3-di(nona-3,6-dienoyloxy)propoxy]-hydroxyphosphoryl]oxyethyl-trimethylazanium	SIRIUS/CSIFinger:ID	0.111	C26H44NO8P	[M+Na]+	552.267	552.27	-5.52432	13.3788	3		YVUKNBNAQIXIJV-XMMPIXPASA-O	Organic acids and derivatives	Carboxylic acids and derivatives	Amino acids, peptides, and analogues	CCC=CCC=CCC(=O)OCC(COP(=O)(O)OCC[N+](C)(C)C)OC(=O)CC=CCC=CCC	154573463	No
(1-Carboxyoxy-3-chlorocyclobutyl) hydrogen carbonate	SIRIUS/CSIFinger:ID	0.087	C6H7ClO6	[M+H2O+H]+	229.01	229.011	-5.52204	19.3081	3	Halogen	HEROIPNETWMLHT-UHFFFAOYSA-N	Organic acids and derivatives	Carboxylic acids and derivatives	Carboxylic acids	C1C(CC1(OC(=O)O)OC(=O)O)Cl	69865704	No
7-[(2,5-dimethylbenzyl)oxy]-3-(4-methoxyphenoxy)-4H-chromen-4-one	SIRIUS/CSIFinger:ID	0.02	C25H22O5	[M+H2O+H]+	421.162	421.165	-5.52163	26.3703	3		YFBFQTGISIKPSF-UHFFFAOYSA-N	Organoheterocyclic compounds	Benzopyrans	1-benzopyrans	CC1=CC(=C(C=C1)C)COC2=CC3=C(C=C2)C(=O)C(=CO3)OC4=CC=C(C=C4)OC	1763434	No
(3S)-N-[(5-cyclopropyl-4-methyl-1,2,4-triazol-3-yl)methyl]-N-methyl-1-[(1-methylimidazol-2-yl)methyl]pyrrolidin-3-amine	SIRIUS/CSIFinger:ID	0.113	C17H27N7	[M+H]+	330.238	330.24	-5.5036	25.9777	3		VPNNVIXJTVTHJL-AWEZNQCLSA-N	Organoheterocyclic compounds	Triazines	Aminotriazines	CN1C=CN=C1CN2CCC(C2)N(C)CC3=NN=C(N3C)C4CC4	97010269	No
2-Cyanoethyl-[di(propan-2-yl)amino]-di(propan-2-yloxy)phosphanium	SIRIUS/CSIFinger:ID	0.019	C15H31N2O2P	[M+H-H2O]+	285.207	285.209	-5.50231	17.9074	3		QSVWUJPQZHYYCA-UHFFFAOYSA-N	Organic acids and derivatives	Organic phosphonic acids and derivatives	Organic phosphonic acids	CC(C)N(C(C)C)[P+](CCC#N)(OC(C)C)OC(C)C	22592808	No
4-Cyclopropyl-2-ethylbutanoic acid	GNPS/Spectral Match	Spectral_Match	C9H16O2	[M+H]+	157.121	157.122	-5.49448	21.1412	2		DASFVVBHWSSNGQ-UHFFFAOYSA-N	Lipids and lipid-like molecules	Fatty Acyls	Fatty alcohols	CCCCCC(/C=C/C=O)O	79424897	No
2-chloro-4-(5-(pyridin-4-yl)-1H-1,2,4-triazol-3-yl)pyridine	SIRIUS/CSIFinger:ID	0.159	C12H8ClN5	[M+H]+	258.053	258.054	-5.48648	21.5993	3	Halogen	HNDCPEUYYCSOHT-UHFFFAOYSA-N	Organoheterocyclic compounds	Diazines	Pyrimidines and pyrimidine derivatives	C1=CN=CC=C1C2=NC(=NN2)C3=CC(=NC=C3)Cl	46882387	No
2E,4E,6Z,8Z-Decatetraenedioic acid	SIRIUS/CSIFinger:ID	0.01	C10H10O4	[M+H-H2O]+	177.054	177.055	-5.47066	17.9379	3		QHYKVJVPIJCRRT-AVWWOMFMSA-N	Phenylpropanoids and polyketides	Cinnamic acids and derivatives	Hydroxycinnamic acids and derivatives	C(=CC=CC(=O)O)C=CC=CC(=O)O	9543651	No
3-(5-fluoropyridin-2-yl)-N-propan-2-yl-[1,2,4]triazolo[4,3-b]pyridazin-6-amine	SIRIUS/CSIFinger:ID	0.2	C13H13FN6	[M+H2O+H]+	291.135	291.136	-5.46001	17.301	3	Halogen	JTCQFDTYZZCFJQ-UHFFFAOYSA-N	Organohalogen compounds	Aryl halides	Unassigned	CC(C)NC1=NN2C(=NN=C2C3=NC=C(C=C3)F)C=C1	134805997	No
2,2,6,6-Tetramethylheptanedial	SIRIUS/CSIFinger:ID	0.09	C11H20O2	[M+H-H2O]+	167.142	167.143	-5.45763	22.5091	3		RQKYDDCQQAWKRI-UHFFFAOYSA-N	Lipids and lipid-like molecules	Fatty Acyls	Unassigned	CC(C)(CCCC(C)(C)C=O)C=O	57056468	No
Dipropyl 3,3'-[hexane-1,6-diylbis(oxy)]dipropanoate	SIRIUS/CSIFinger:ID	0.034	C18H34O6	[M+H-H2O]+	329.23	329.232	-5.45484	18.3573	3		FRLRLPFTCOWPFW-UHFFFAOYSA-N	Lipids and lipid-like molecules	Fatty Acyls	Fatty acids and conjugates	CCCOC(=O)CCOCCCCCCOCCC(=O)OCCC	71384923	No
1-Acetyl-N-(1,1-dimethylethyl)-2-piperazinecarboxamide	SIRIUS/CSIFinger:ID	0.064	C11H21N3O2	[M+H2O+H]+	246.18	246.181	-5.44886	19.4549	3		VHGIRUOKUPORGG-UHFFFAOYSA-N	Organic nitrogen compounds	Organonitrogen compounds	Unassigned	CC(=O)N1CCNCC1C(=O)NC(C)(C)C	85705814	No
N-[3-(3-Amino-propylamino)-propyl]-guanidine	SIRIUS/CSIFinger:ID	0.018	C7H19N5	[M+Na]+	196.152	196.153	-5.44373	23.2079	3		JZMIFVCXIVAXQM-UHFFFAOYSA-N	Organoheterocyclic compounds	Azacyclic compounds	Unassigned	C(CN)CNCCCN=C(N)N	44334124	No
N-[(3Z)-3-ethylidene-6-[(4-hydroxyphenyl)methyl]-16-methyl-12-(2-methylpropyl)-2,5,8,11,14-pentaoxo-9-propan-2-yl-1-oxa-4,7,10,13-tetrazacyclohexadec-15-yl]-2,4,6-trimethylnonanamide	MOLDISCOVERY	21.1136 (0.84)	C40H63N5O8	[M+H]+	742.471	742.475	-5.43617	25.5405	3		JDEKCDUJAJBUDG-FTCYSYDXSA-N	Organic acids and derivatives	Peptidomimetics	Depsipeptides	C/C=C1\NC(=O)C(Cc2ccc(O)cc2)NC(=O)C(C(C)C)NC(=O)C(CC(C)C)NC(=O)C(NC(=O)C(C)CC(C)CC(C)CCC)C(C)OC1=O	152772147	No
(C-ethynyl-N-octadecylcarbonimidoyl) N-octadecylprop-2-ynimidate	SIRIUS/CSIFinger:ID	0.384	C42H76N2O	[M+H2O+H]+	643.61	643.614	-5.43419	28.1695	3		XKRZCNXADNBJRC-UHFFFAOYSA-N	Lipids and lipid-like molecules	Fatty Acyls	Fatty amides	CCCCCCCCCCCCCCCCCCN=C(C#C)OC(=NCCCCCCCCCCCCCCCCCC)C#C	154207813	No
(S)-2-((S)-2-((S)-N,3-dimethyl-2-((S)-3-methyl-2-(methylamino)butanamido)butanamido)-3-methylbutanamido)-N-((S)-1-(hexylamino)-3-methyl-1-oxobutan-2-yl)-N,3-dimethylbutanamide	SIRIUS/CSIFinger:ID	0.118	C34H66N6O5	[M+H]+	639.513	639.517	-5.43288	28.8684	3		LYUMYUVMOXZDLU-ZIUUJSQJSA-N	Organic acids and derivatives	Carboxylic acids and derivatives	Amino acids, peptides, and analogues	CCCCCCNC(=O)C(C(C)C)N(C)C(=O)C(C(C)C)NC(=O)C(C(C)C)N(C)C(=O)C(C(C)C)NC(=O)C(C(C)C)NC	122201560	No
Tetra(propan-2-yl)disilene	SIRIUS/CSIFinger:ID	0.005	C12H28Si2	[M+H]+	229.179	229.18	-5.42545	15.9444	3		ROMPKQSKZLMYTR-UHFFFAOYSA-N	Lipids and lipid-like molecules	Prenol lipids	Unassigned	CC(C)[Si](=[Si](C(C)C)C(C)C)C(C)C	12639580	No
1-tert-butyl-N-[2-(2-chloro-6-fluorophenyl)ethyl]pyrazolo[3,4-d]pyrimidin-4-amine	SIRIUS/CSIFinger:ID	0.273	C17H19ClFN5	[M+H2O+H]+	366.147	366.149	-5.42541	13.1576	3	Halogen	QNBPXYJHBFCOKK-UHFFFAOYSA-N	Organic nitrogen compounds	Organonitrogen compounds	Amines	CC(C)(C)N1C2=NC=NC(=C2C=N1)NCCC3=C(C=CC=C3Cl)F	127034698	No
(1S,2S,3R,4S,6R)-4,6-diamino-3-{[(2S,3R)-3-amino-6-(fluoromethyl)-3,4-dihydro-2H-pyran-2-yl]oxy}-2-hydroxycyclohexyl 3-deoxy-4-C-methyl-3-(methylamino)-beta-L-arabinopyranoside	SIRIUS/CSIFinger:ID	0.437	C19H35FN4O7	[M+H]+	451.254	451.256	-5.41779	25.1421	3	Halogen	WYTHUXIFAFNYLB-YFMIWBNJSA-N	Organic acids and derivatives	Carboxylic acids and derivatives	Amino acids, peptides, and analogues	CC1(COC(C(C1NC)O)OC2C(CC(C(C2O)OC3C(CC=C(O3)CF)N)N)N)O	134129097	No
(S)-2-[(S)-2-(2-{2-[(S)-2-Amino-3-(4-hydroxy-phenyl)-propionylamino]-acetylamino}-acetylamino)-3-phenyl-propionylamino]-N-carbamoylmethyl-4-methylsulfanyl-butyramide	SIRIUS/CSIFinger:ID	0.247	C29H39N7O7S	[M+H-H2O]+	612.257	612.26	-5.40835	16.2595	3		LRRDYVCINWLBPJ-VABKMULXSA-N	Organic acids and derivatives	Carboxylic acids and derivatives	Amino acids, peptides, and analogues	CSCCC(C(=O)NCC(=O)N)NC(=O)C(CC1=CC=CC=C1)NC(=O)CNC(=O)CNC(=O)C(CC2=CC=C(C=C2)O)N	44353981	No
Diethyl-heptyl-[4-[4-(trifluoromethyl)phenyl]but-2-enyl]azanium	SIRIUS/CSIFinger:ID	0.224	C22H34F3N	[M+H2O+H]+	388.28	388.282	-5.40383	16.4764	3	Halogen	FDWTVGWBBJBQRV-UHFFFAOYSA-N	Benzenoids	Benzene and substituted derivatives	Trifluoromethylbenzenes	CCCCCCC[N+](CC)(CC)CC=CCC1=CC=C(C=C1)C(F)(F)F	53794117	No
2-[4,6-Bis(4-cyclohexyloxycyclohexyl)-1,3,5-triazinan-2-yl]-5-octoxycyclohexan-1-ol	SIRIUS/CSIFinger:ID	0.012	C41H75N3O4	[M+Na]+	696.561	696.565	-5.4024	30.0003	3		XTGLVNDOHMTCAA-UHFFFAOYSA-N	Organic acids and derivatives	Carboxylic acids and derivatives	Amino acids, peptides, and analogues	CCCCCCCCOC1CCC(C(C1)O)C2NC(NC(N2)C3CCC(CC3)OC4CCCCC4)C5CCC(CC5)OC6CCCCC6	140459346	No
4-Undecene, 5-methyl-, (E)-	GNPS/Spectral Match	Spectral_Match	C14H26O2	M+H-2H2O	191.178	191.179	-5.40071	24.0677	2		BVMMHBZCLRORPY-ZRDIBKRKSA-N	Organic oxygen compounds	Organooxygen compounds	Carbonyl compounds	CC(C)CC(C)(C#CC(C)(CC(C)C)O)O	5364589	No
1-(Phenylamino)-3-[3-(triethoxysilyl)propoxy]-2-propanol	SIRIUS/CSIFinger:ID	0.009	C18H33NO5Si	[M+H]+	372.218	372.22	-5.39925	15.7066	3		LJQHMBNXKQIDLP-UHFFFAOYSA-N	Lipids and lipid-like molecules	Fatty Acyls	Fatty amides	CCO[Si](CCCOCC(CNC1=CC=CC=C1)O)(OCC)OCC	85978083	No
2-(1-adamantyl)-N-[3-[3-(3-aminopropylamino)propylamino]propyl]acetamide	SIRIUS/CSIFinger:ID	0.072	C21H40N4O	[M+H-H2O]+	347.315	347.317	-5.39481	26.6198	3		SUBUBXGHSFJEFM-UHFFFAOYSA-N	Organic acids and derivatives	Carboxylic acids and derivatives	Amino acids, peptides, and analogues	C1C2CC3CC1CC(C2)(C3)CC(=O)NCCCNCCCNCCCN	44346643	No
(Z)-4,4-diethyl-6,6,6-trifluoro-1-[1-(fluoromethyl)cyclopropyl]-3-hydroxyhex-2-en-1-one	SIRIUS/CSIFinger:ID	0.147	C14H20F4O2	[M+H]+	297.146	297.147	-5.38793	24.5026	3	Halogen	HQENUJDGRBEAOR-YFHOEESVSA-N	Lipids and lipid-like molecules	Unassigned	Unassigned	CCC(CC)(CC(F)(F)F)C(=CC(=O)C1(CC1)CF)O	156290694	No
1-Morpholin-4-yl-2-pentyloctan-1-one	SIRIUS/CSIFinger:ID	0.381	C17H33NO2	[M+H2O+H]+	302.267	302.269	-5.38563	25.9165	3		RWUJYWBCQVMQAD-UHFFFAOYSA-N	Organoheterocyclic compounds	Oxazinanes	Morpholines	CCCCCCC(CCCCC)C(=O)N1CCOCC1	130410274	No
Ilp-II-121	SIRIUS/CSIFinger:ID	0.012	C24H33N5O6	[M+H2O+H]+	506.258	506.261	-5.36762	18.264	3		IJPAQFKJXODMEB-UHFFFAOYSA-N	Organic acids and derivatives	Carboxylic acids and derivatives	Amino acids, peptides, and analogues	CC(C)(C)OC(=O)CNC(=O)C1=C(NC=N1)C(=O)NCC2=CC=C(C=C2)CNC(=O)OC(C)(C)C	24792917	No
2-{[4-phenyl-5-(pyridin-4-yl)-4H-1,2,4-triazol-3-yl]sulfanyl}-N-(pyrimidin-2-yl)acetamide	SIRIUS/CSIFinger:ID	0.054	C19H15N7OS	[M+H-H2O]+	372.101	372.103	-5.35903	8.47273	3		APRCMYNCCDBUHQ-UHFFFAOYSA-N	Organic nitrogen compounds	Organonitrogen compounds	N-arylamides	C1=CC=C(C=C1)N2C(=NN=C2SCC(=O)NC3=NC=CC=N3)C4=CC=NC=C4	16644133	No
[8-Benzyl-6-(4-hydroxyphenyl)-2-[(4-hydroxyphenyl)methyl]imidazo[1,2-a]pyrazin-3-yl] hydrogen sulfate	SIRIUS/CSIFinger:ID	0.022	C26H21N3O6S	[M+H2O+H]+	522.13	522.133	-5.35767	13.9711	3		NTQLECRCPRBASZ-UHFFFAOYSA-N	Benzenoids	Benzene and substituted derivatives	Nitrobenzenes	C1=CC=C(C=C1)CC2=NC(=CN3C2=NC(=C3OS(=O)(=O)O)CC4=CC=C(C=C4)O)C5=CC=C(C=C5)O	439753	No
cyclo[Ala-Val-ObAla(3R-pentyl)-Gly-Val-D-Leu]	SIRIUS/CSIFinger:ID	0.051	C29H51N5O7	[M+Na]+	604.365	604.368	-5.35025	17.3872	3		GRDNGVJALZWCMG-PQUKWSIESA-N	Organic acids and derivatives	Carboxylic acids and derivatives	Amino acids, peptides, and analogues	CCCCCC1CC(=O)NCC(=O)NC(C(=O)NC(C(=O)NC(C(=O)NC(C(=O)O1)C(C)C)C)CC(C)C)C(C)C	16680818	No
H-DL-Pyr-DL-xiIle-DL-Pro-DL-Trp-DL-Phe-DL-His-DL-Arg-NH2	SIRIUS/CSIFinger:ID	0.136	C48H64N14O8	[M+Na]+	987.487	987.492	-5.34569	14.7008	3		BSBFUZUALMLLAA-UHFFFAOYSA-N	Organic acids and derivatives	Carboxylic acids and derivatives	Amino acids, peptides, and analogues	CCC(C)C(C(=O)N1CCCC1C(=O)NC(CC2=CNC3=CC=CC=C32)C(=O)NC(CC4=CC=CC=C4)C(=O)NC(CC5=CN=CN5)C(=O)NC(CCCN=C(N)N)C(=O)N)NC(=O)C6CCC(=O)N6	163044468	No
N-[2-(2,2-dimethylpropylamino)-2-oxoethyl]cyclopropanecarboxamide	SIRIUS/CSIFinger:ID	0.252	C11H20N2O2	[M+H2O+H]+	231.169	231.17	-5.34241	23.0231	3		YEJJJZBQRYKECC-UHFFFAOYSA-N	Organic acids and derivatives	Carboxylic acids and derivatives	Amino acids, peptides, and analogues	CC(C)(C)CNC(=O)CNC(=O)C1CC1	71937705	No
2,2,3,3-tetrafluoro-N,N,N',N'-tetra(propan-2-yl)butanediamide	SIRIUS/CSIFinger:ID	0.015	C16H28F4N2O2	[M+H]+	357.214	357.216	-5.34217	18.2541	3	Halogen	DUGWRQQBECMKJG-UHFFFAOYSA-N	Organic acids and derivatives	Carboxylic acids and derivatives	Amino acids, peptides, and analogues	CC(C)N(C(C)C)C(=O)C(C(C(=O)N(C(C)C)C(C)C)(F)F)(F)F	3470893	No
1-[6-[2-[[4-[1-(Cyclopropanecarbonyl)piperidin-4-yl]-3-ethylphenoxy]methyl]-3,3-dimethylcyclohexen-1-yl]pyridin-2-yl]-5-(trifluoromethyl)pyrazole-4-carboxylic acid	SIRIUS/CSIFinger:ID	0.046	C36H41F3N4O4	[M+H]+	651.312	651.315	-5.33646	26.0955	3	Halogen	BHKWPWKZKLOKCX-UHFFFAOYSA-N	Benzenoids	Phenol ethers	Unassigned	CCC1=C(C=CC(=C1)OCC2=C(CCCC2(C)C)C3=NC(=CC=C3)N4C(=C(C=N4)C(=O)O)C(F)(F)F)C5CCN(CC5)C(=O)C6CC6	118626282	No
N-(2-ethylphenyl)-N'-[(1-methyl-1H-pyrrol-2-yl)methyl]thiourea	SIRIUS/CSIFinger:ID	0.15	C15H19N3S	[M+H]+	274.136	274.137	-5.33458	22.3925	3		KOBUAWHIPXCZAD-UHFFFAOYSA-N	Benzenoids	Unassigned	Unassigned	CCC1=CC=CC=C1NC(=S)NCC2=CC=CN2C	4228310	No
N-[1,3-dihydroxy-2-(hydroxymethyl)propan-2-yl]-2-nitrobenzenesulfonamide	SIRIUS/CSIFinger:ID	0.046	C10H14N2O7S	[M+H-H2O]+	289.047	289.049	-5.33407	14.1994	3		CLVUKTKAGVCGKA-UHFFFAOYSA-N	Organic acids and derivatives	Carboxylic acids and derivatives	Amino acids, peptides, and analogues	C1=CC=C(C(=C1)[N+](=O)[O-])S(=O)(=O)NC(CO)(CO)CO	107848279	No
4-(Dibutylamino)-6-(ethylamino)-1,3,5-triazine-2(5H)-thione	SIRIUS/CSIFinger:ID	0.093	C13H25N5S	[M+H2O+H]+	302.199	302.201	-5.33324	11.4199	3		BOGQSRVPCUTCHL-UHFFFAOYSA-N	Organoheterocyclic compounds	Azacyclic compounds	Unassigned	CCCCN(CCCC)C1=NC(=S)N=C(N1)NCC	53692554	No
N,N'-(1,3-propylene)-bis[2-hydroxynonylamine]	SIRIUS/CSIFinger:ID	0.016	C21H46N2O2	[M+H-H2O]+	341.351	341.353	-5.32356	29.0992	3		SEOWABCUBIRSKR-UHFFFAOYSA-N	Organic acids and derivatives	Carboxylic acids and derivatives	Amino acids, peptides, and analogues	CCCCCCCC(CNCCCNCC(CCCCCCC)O)O	21332359	No
(5-Fluoro-4-propan-2-yltriazol-1-yl)-(triazol-1-yl)methanone	SIRIUS/CSIFinger:ID	0.032	C8H9FN6O	[M+H2O+H]+	243.099	243.1	-5.3032	23.7442	3	Halogen	UAKLBMLRSFPAOV-UHFFFAOYSA-N	Organoheterocyclic compounds	Oxazinanes	Morpholines	CC(C)C1=C(N(N=N1)C(=O)N2C=CN=N2)F	91612853	No
1-(2-([2,2'-Bipyridin]-5-yl)phenyl)-3-(2,6-dimethylphenyl)urea	SIRIUS/CSIFinger:ID	0.066	C25H22N4O	[M+H2O+H]+	413.195	413.197	-5.28322	25.5229	3		ILIBHLCEFBIDHJ-UHFFFAOYSA-N	Benzenoids	Unassigned	Unassigned	CC1=C(C(=CC=C1)C)NC(=O)NC2=CC=CC=C2C3=CN=C(C=C3)C4=CC=CC=N4	91820767	No
Phosphonic acid, benzyl-, diallyl ester	SIRIUS/CSIFinger:ID	0.111	C13H17O3P	[M+H-H2O]+	235.087	235.088	-5.28273	18.6436	3		IKQAFKAZFYQHEL-UHFFFAOYSA-N	Benzenoids	Benzene and substituted derivatives	Unassigned	C=CCOP(=O)(CC1=CC=CC=C1)OCC=C	3057415	No
Bis[6-(4-tert-butylphenyl)pyridin-3-yl] 5-[[6-(4-tert-butylphenyl)pyridin-3-yl]oxy-hydroxymethyl]cyclohexane-1,3-dicarboxylate	SIRIUS/CSIFinger:ID	0.227	C54H59N3O6	[M+H]+	846.443	846.448	-5.28128	25.525	3		WWGHSCHSUIEQQN-UHFFFAOYSA-N	Benzenoids	Benzene and substituted derivatives	Unassigned	CC(C)(C)C1=CC=C(C=C1)C2=NC=C(C=C2)OC(C3CC(CC(C3)C(=O)OC4=CN=C(C=C4)C5=CC=C(C=C5)C(C)(C)C)C(=O)OC6=CN=C(C=C6)C7=CC=C(C=C7)C(C)(C)C)O	155324604	No
N-[3-(cyclopropylamino)-1-ethyl-2,3-dioxo-propyl]-4'-[(2S)-3,3-dimethyl-2-(phenylcarbamoylamino)butanoyl]spiro[bicyclo[4.1.0]hepta-1,3,5-triene-7,2'-cyclobutane]-1'-carboxamide	SIRIUS/CSIFinger:ID	0.106	C32H38N4O5	[M+H]+	559.289	559.291	-5.27921	25.1105	3		QNFAYYWBWIGGTF-ALNSHRMTSA-N	Organic acids and derivatives	Carboxylic acids and derivatives	Amino acids, peptides, and analogues	CCC(C(=O)C(=O)NC1CC1)NC(=O)C2C(CC23C4=CC=CC=C34)C(=O)C(C(C)(C)C)NC(=O)NC5=CC=CC=C5	86575653	No
3,6-Diazahexacyclo[13.6.2.02,10.04,9.012,22.019,23]tricosa-1(22),2(10),4(9),5,7,11,13,15(23),16,18,20-undecaene	SIRIUS/CSIFinger:ID	0.131	C21H12N2	[M+Na]+	315.088	315.089	-5.2779	17.2819	3		YMNYOKSGZZHPKO-UHFFFAOYSA-N	Benzenoids	Unassigned	Unassigned	C1=CC2=C3C(=C1)C=CC4=C3C(=CC5=C4NC6=C5C=CN=C6)C=C2	145683011	No
(6S,9S,12R,13R,14R,15S)-13-hydroxy-6-[(1S)-1-hydroxyethyl]-12,14-dimethyl-3-methylidene-15-nonyl-9-propan-2-yl-1-oxa-4,7,10-triazacyclopentadecane-2,5,8,11-tetrone	SIRIUS/CSIFinger:ID	0.1	C28H49N3O7	[M+H-H2O]+	522.351	522.354	-5.27519	25.7014	3		FVHOUXKYAQHQLA-GFKBLUHOSA-N	Organic acids and derivatives	Carboxylic acids and derivatives	Amino acids, peptides, and analogues	CCCCCCCCCC1C(C(C(C(=O)NC(C(=O)NC(C(=O)NC(=C)C(=O)O1)C(C)O)C(C)C)C)O)C	124865856	No
(S)-2-{(S)-2-[(S)-2-((S)-2-Amino-3-hydroxy-propionylamino)-3-phenyl-propionylamino]-4-methyl-pentanoylamino}-4-methyl-pentanoic acid amide	SIRIUS/CSIFinger:ID	0.02	C24H39N5O5	[M+H2O+H]+	496.31	496.313	-5.27069	26.0612	3		NJQPVEUMTJOWMI-MUGJNUQGSA-N	Lipids and lipid-like molecules	Fatty Acyls	Fatty amides	CC(C)CC(C(=O)N)NC(=O)C(CC(C)C)NC(=O)C(CC1=CC=CC=C1)NC(=O)C(CO)N	9982475	No
[3-[[2-(3,5-Dimorpholin-4-ylanilino)-5-methylpyrimidin-4-yl]amino]phenyl]methanol	SIRIUS/CSIFinger:ID	0.013	C26H32N6O3	[M+H2O+H]+	495.269	495.271	-5.25957	14.0174	3		XFKUTTZVKNDILK-UHFFFAOYSA-N	Organic acids and derivatives	Carboxylic acids and derivatives	Amino acids, peptides, and analogues	CC1=CN=C(N=C1NC2=CC=CC(=C2)CO)NC3=CC(=CC(=C3)N4CCOCC4)N5CCOCC5	145956107	No
4-Ethenylcyclodecan-1-one	SIRIUS/CSIFinger:ID	0.138	C12H20O	[M+H-H2O]+	163.147	163.148	-5.25047	18.1802	3		QUXQSMKFVSQXPK-UHFFFAOYSA-N	Organic oxygen compounds	Organooxygen compounds	Carbonyl compounds	C=CC1CCCCCCC(=O)CC1	71366192	No
methyl 2-[(2S)-2-[[(2S)-2-[[(2S)-2-[[(2S)-2-amino-3-prop-2-enoxypropanoyl]amino]-3-methylbutanoyl]amino]-3-methylbutanoyl]amino]-3-prop-2-enoxypropanoyl]imino-3-oxopropanoate	SIRIUS/CSIFinger:ID	0.06	C26H41N5O9	[M+Na]+	590.277	590.28	-5.23466	16.5858	3		KGQPQGHSFBDAHZ-VMXMFDLUSA-N	Organic acids and derivatives	Carboxylic acids and derivatives	Amino acids, peptides, and analogues	CC(C)C(C(=O)NC(C(C)C)C(=O)NC(COCC=C)C(=O)N=C(C=O)C(=O)OC)NC(=O)C(COCC=C)N	137160490	No
(E,4S)-4-[[(2S)-2-[[(2S)-2-(carboxymethylamino)-3-methyl-3-phenylbutanoyl]amino]-3,3-dimethylbutanoyl]-methylamino]-2,5-dimethylhex-2-enoic acid	SIRIUS/CSIFinger:ID	0.036	C28H43N3O6	[M+H2O+H]+	536.33	536.333	-5.2326	19.733	3		DLINNWJKFFMORL-UVRPGCFWSA-N	Organic acids and derivatives	Peptidomimetics	Depsipeptides	CC(C)C(C=C(C)C(=O)O)N(C)C(=O)C(C(C)(C)C)NC(=O)C(C(C)(C)C1=CC=CC=C1)NCC(=O)O	11342636	No
Dicyclohexano-30-crown-10	SIRIUS/CSIFinger:ID	0.129	C28H52O10	[M+Na]+	571.342	571.345	-5.23242	25.9451	3		IZEJVMKOAQHEAS-UHFFFAOYSA-N	Organic oxygen compounds	Organooxygen compounds	Carbohydrates and carbohydrate conjugates	C1CCC2C(C1)OCCOCCOCCOCCOC3CCCCC3OCCOCCOCCOCCO2	161222	No
N-(2-{[(2-chlorophenoxy)acetyl]amino}ethyl)pyrazine-2-carboxamide	SIRIUS/CSIFinger:ID	0.165	C15H15ClN4O3	[M+H2O+H]+	353.099	353.101	-5.23167	20.2076	3	Halogen	LCIGQMWNICXMMK-UHFFFAOYSA-N	Organohalogen compounds	Aryl halides	Aryl chlorides	C1=CC=C(C(=C1)OCC(=O)NCCNC(=O)C2=NC=CN=C2)Cl	6498570	No
(2S)-2-amino-3-[hydroxy-[(2R)-3-tetracosanoyloxy-2-tricosanoyloxypropoxy]phosphoryl]oxypropanoic acid	SIRIUS/CSIFinger:ID	0.009	C53H104NO10P	[M+H-H2O]+	928.732	928.736	-5.22691	30.2949	3		BIHKMXRAAPPOMQ-DJBVYZKNSA-N	Organic nitrogen compounds	Organonitrogen compounds	Quaternary ammonium salts	CCCCCCCCCCCCCCCCCCCCCCCC(=O)OCC(COP(=O)(O)OCC(C(=O)O)N)OC(=O)CCCCCCCCCCCCCCCCCCCCCC	134721044	No
(5R)-2-(2-diethoxyphosphorylcyclopentyl)-3,6-diethoxy-5-propan-2-yl-2,5-dihydropyrazine	SIRIUS/CSIFinger:ID	0.038	C20H37N2O5P	[M+H-H2O]+	399.239	399.241	-5.21242	20.0296	3		HLXWRWVKVBQROZ-QQQDYKAYSA-N	Organic acids and derivatives	Carboxylic acids and derivatives	Amino acids, peptides, and analogues	CCOC1=NC(C(=NC1C2CCCC2P(=O)(OCC)OCC)OCC)C(C)C	11144189	No
6-ethenyl-3,6-dimethyl-7-prop-1-en-2-yl-3,3a,4,5,7,7a-hexahydro-2H-1-benzofuran	MOLDISCOVERY	10.7513 (0.27)	C15H24O	[M+H]+	221.189	221.19	-5.21138	19.3721	3			Lipids and lipid-like molecules	Prenol lipids	Sesquiterpenoids	C=CC1(C)CCC2C(C)COC2C1C(=C)C		Yes
(2S,6R)-2-Fluoro-4,4-dimethyl-6-(2-methylprop-2-en-1-yl)cyclohexan-1-one	SIRIUS/CSIFinger:ID	0.069	C12H19FO	[M+H2O+H]+	217.159	217.16	-5.19528	16.9504	3	Halogen	FFQLRYRESZLZEU-ZJUUUORDSA-N	Benzenoids	Benzene and substituted derivatives	Halobenzenes	CC(=C)CC1CC(CC(C1=O)F)(C)C	71372419	No
Amiselimod	SIRIUS/CSIFinger:ID	0.096	C19H30F3NO3	[M+H]+	378.223	378.225	-5.18292	20.5621	3	Halogen	JVCPIJKPAKAIIP-UHFFFAOYSA-N	Benzenoids	Benzene and substituted derivatives	Trifluoromethylbenzenes	CCCCCCCOC1=C(C=C(C=C1)CCC(CO)(CO)N)C(F)(F)F	16129483	No
5-Decyne-1,10-diol	SIRIUS/CSIFinger:ID	0.062	C10H18O2	[M+H-H2O]+	153.127	153.127	-5.16435	20.7025	3		PVFYVDAGDQIUJE-UHFFFAOYSA-N	Lipids and lipid-like molecules	Fatty Acyls	Unassigned	C(CCO)CC#CCCCCO	11535631	No
tert-butyl 4-[2-fluoro-4-[(5R)-2-oxo-5-(triazol-1-ylmethyl)-1,3-oxazolidin-3-yl]phenyl]piperazine-1-carboxylate	SIRIUS/CSIFinger:ID	0.054	C21H27FN6O4	[M+H2O+H]+	465.223	465.226	-5.15559	26.8934	3	Halogen	ZEMGMNBJXFCHJY-INIZCTEOSA-N	Organohalogen compounds	Aryl halides	Aryl fluorides	CC(C)(C)OC(=O)N1CCN(CC1)C2=C(C=C(C=C2)N3CC(OC3=O)CN4C=CN=N4)F	69366045	No
tert-Butyl (2S,4S)-2-{4-[2-(azetidin-1-yl)-2-oxoethyl]piperazine-1-carbonyl}-4-fluoropyrrolidine-1-carboxylate	SIRIUS/CSIFinger:ID	0.094	C19H31FN4O4	[M+H]+	399.238	399.24	-5.15156	17.6979	3	Halogen	TTZLETDMUIEBJB-GJZGRUSLSA-N	Organic acids and derivatives	Carboxylic acids and derivatives	Amino acids, peptides, and analogues	CC(C)(C)OC(=O)N1CC(CC1C(=O)N2CCN(CC2)CC(=O)N3CCC3)F	52180980	No
(2S,3R,10S,13R,14S,17S)-2,3,14-trihydroxy-10,13-dimethyl-17-(2,3,6-trihydroxy-6-methylheptan-2-yl)-2,3,4,5,12,15,16,17-octahydro-1H-cyclopenta[a]phenanthren-6-one	SIRIUS/CSIFinger:ID	0.07	C27H42O7	[M+H2O+H]+	497.308	497.311	-5.14409	25.9351	3		LUFONRHFFBQBJJ-HXLLTNPQSA-N	Lipids and lipid-like molecules	Prenol lipids	Unassigned	CC12CC=C3C(=CC(=O)C4C3(CC(C(C4)O)O)C)C1(CCC2C(C)(C(CCC(C)(C)O)O)O)O	23264029	No
N-[2-(3,5-dimethyl-1H-pyrazol-4-yl)ethyl]-N-methyl-4-(piperidin-1-ylmethyl)benzamide	SIRIUS/CSIFinger:ID	0.02	C21H30N4O	[M+H-H2O]+	337.237	337.239	-5.12933	23.0195	3		SURJPPIRBRWWCF-UHFFFAOYSA-N	Organoheterocyclic compounds	Heteroaromatic compounds	Unassigned	CC1=C(C(=NN1)C)CCN(C)C(=O)C2=CC=C(C=C2)CN3CCCCC3	72854678	No
7-[(4-methylphenyl)methyl]-2-[(4-methylpiperazin-1-yl)methyl]-6,8-dihydro-5H-imidazo[1,2-a]pyrazine	SIRIUS/CSIFinger:ID	0.021	C20H29N5	[M+H2O+H]+	358.258	358.26	-5.11921	15.413	3		IUCALMCKDGQECC-UHFFFAOYSA-N	Benzenoids	Unassigned	Unassigned	CC1=CC=C(C=C1)CN2CCN3C=C(N=C3C2)CN4CCN(CC4)C	97467453	No
(2Z)-N-(5-fluoro-2-methylphenyl)-2-hydroxyiminoacetamide	SIRIUS/CSIFinger:ID	0.144	C9H9FN2O2	[M+H2O+H]+	215.082	215.083	-5.11806	17.844	3	Halogen	FRHLSDMTCUCUBU-WZUFQYTHSA-N	Benzenoids	Benzene and substituted derivatives	Halobenzenes	CC1=C(C=C(C=C1)F)NC(=O)C=NO	51922061	No
2-[3-[3-[(2-Aminopyridin-4-yl)methyl]-1-hydroxy-4-[(3-phenylpropylamino)methyl]cyclopentyl]-1-hydroxypropyl]-7-(6-hydroxy-4-pentylcyclohex-2-en-1-yl)heptanoic acid	SIRIUS/CSIFinger:ID	0.037	C42H65N3O5	[M+Na]+	714.478	714.482	-5.11562	28.3247	3		VFECEWMCVUUTIH-UHFFFAOYSA-N	Organic acids and derivatives	Carboxylic acids and derivatives	Amino acids, peptides, and analogues	CCCCCC1CC(C(C=C1)CCCCCC(C(CCC2(CC(C(C2)CNCCCC3=CC=CC=C3)CC4=CC(=NC=C4)N)O)O)C(=O)O)O	163082509	No
2,8,9-tris[(E)-prop-1-enyl]-2,5,8,9-tetraza-1-phosphabicyclo[3.3.3]undecane	SIRIUS/CSIFinger:ID	0.074	C15H27N4P	[M+H2O+H]+	313.214	313.215	-5.10993	16.9167	3		PRSRWIRRCFRQIT-OTWDQPKHSA-N	Organoheterocyclic compounds	Azoles	Unassigned	CC=CN1CCN2CCN(P1N(CC2)C=CC)C=CC	129313001	No
N-(2-Furanylmethyl)-N,N-dimethyl-1-hexadecanaminium	GNPS/Spectral Match	Spectral_Match	C23H42N	[M]+	332.33	332.332	-5.10727	28.8446	2		IFCKCBATGFYPQD-UHFFFAOYSA-N	Benzenoids	Benzene and substituted derivatives	Phenylmethylamines	CCCCCCCCCCCCCC[N+](C)(C)CC1=CC=CC=C1	85955801	No
1-chloro-3-[(E)-2-(4-ethylphenyl)ethenyl]-5-fluorobenzene	SIRIUS/CSIFinger:ID	0.258	C16H14ClF	[M+H2O+H]+	279.093	279.095	-5.08038	22.0459	3	Halogen	VNICSPXYDTWJJT-BQYQJAHWSA-N	Benzenoids	Benzene and substituted derivatives	Halobenzenes	CCC1=CC=C(C=C1)C=CC2=CC(=CC(=C2)Cl)F	138653096	No
3-Fluoro-2-methyl-2-(2-methylbutan-2-ylperoxy)butane	SIRIUS/CSIFinger:ID	0.007	C10H21FO2	[M+H2O+H]+	211.169	211.17	-5.07602	25.945	3	Halogen	ZVJOXNHJIZUBLQ-UHFFFAOYSA-N	Lipids and lipid-like molecules	Fatty Acyls	Fatty acids and conjugates	CCC(C)(C)OOC(C)(C)C(C)F	20277478	No
Amamistatin A	DEREPLICATOR_PLUS	15 (0)	C38H57NO15	[M+H]+	768.376	768.38	-5.06692	28.0808	3		OAZPHWSNISPLNR-LXQNXJGFSA-N	Phenylpropanoids and polyketides	Macrolides and analogues		CCC1/C=C/C=C/C=C/C=C/C(OC2OC(C)C(O)C(NC(C)=O)C2O)CC2OC(O)(CC(O)CC(O)C(O)/C=C/C(=O)OC1C)CC(O)C2C(=O)OC	135430484	No
1,3,5-Triazin-2-amine, 5-ethyl-1,4,5,6-tetrahydro-1-methyl-N-nitro-	SIRIUS/CSIFinger:ID	0.011	C6H13N5O2	[M+H2O+H]+	206.124	206.125	-5.06346	14.422	3		XIFCYTIZPAZEAK-UHFFFAOYSA-N	Organic nitrogen compounds	Organonitrogen compounds	Guanidines	CCN1CN=C(N(C1)C)N[N+](=O)[O-]	4180321	No
1-[[Bis(2-hydroxydecyl)amino]-(2-hydroxynonyl)amino]decan-2-ol	SIRIUS/CSIFinger:ID	0.225	C39H82N2O4	[M+H-H2O]+	625.621	625.624	-5.06345	29.0828	3		PHUNGAUFFMEGEN-UHFFFAOYSA-N	Lipids and lipid-like molecules	Fatty Acyls	Fatty amides	CCCCCCCCC(CN(CC(CCCCCCC)O)N(CC(CCCCCCCC)O)CC(CCCCCCCC)O)O	122647209	No
1-(2-Methoxyethyl)-3-[4-[[4-(2-methoxyethylcarbamoylamino)phenyl]methyl]phenyl]urea	SIRIUS/CSIFinger:ID	0.059	C21H28N4O4	[M+H]+	401.216	401.218	-5.05289	27.7904	3		WEAFYNQCDYREGE-UHFFFAOYSA-N	Organic acids and derivatives	Carboxylic acids and derivatives	Amino acids, peptides, and analogues	COCCNC(=O)NC1=CC=C(C=C1)CC2=CC=C(C=C2)NC(=O)NCCOC	5205070	No
CID 102480839	SIRIUS/CSIFinger:ID	0.018	C9H15N4O	[M+H2O+H]+	214.141	214.142	-5.0392	14.2749	3		SJZADACHPJKTCS-UHFFFAOYSA-N	Organoheterocyclic compounds	Triazines	1,3,5-triazines	CC1(C=C(C([N+]1=O)(C)C)C[N]N=N)C	102480839	No
2-[(2-Methylaminoethyl)(P-Methoxybenzyl)Amino]Pyridine	SIRIUS/CSIFinger:ID	0.295	C16H21N3O	[M+Na]+	294.156	294.158	-5.03508	14.1273	3		LWKSMQXIHQRJJJ-UHFFFAOYSA-N	Benzenoids	Phenol ethers	Anisoles	CNCCN(CC1=CC=C(C=C1)OC)C2=CC=CC=N2	153224	No
H-Ile-Ile-Val-Val-OH	SIRIUS/CSIFinger:ID	0.059	C22H42N4O5	[M+H2O+H]+	461.331	461.333	-5.03196	22.9753	3		MKRXAIMALGQSHI-QQCJEOGWSA-N	Organic acids and derivatives	Carboxylic acids and derivatives	Amino acids, peptides, and analogues	CCC(C)C(C(=O)NC(C(C)CC)C(=O)NC(C(C)C)C(=O)NC(C(C)C)C(=O)O)N	101128241	No
Phthalic acid, [ring-14C(U)]	SIRIUS/CSIFinger:ID	0.841	C8H6O4	[M+H-H2O]+	149.023	149.023	-5.01803	17.6756	3		XNGIFLGASWRNHJ-YROCTSJKSA-N	Benzenoids	Benzene and substituted derivatives	Benzoic acids and derivatives	C1=CC=C(C(=C1)C(=O)O)C(=O)O	102602051	No
5-[(4-fluorophenoxy)methyl]-4-methyl-4H-1,2,4-triazole-3-thiol	SIRIUS/CSIFinger:ID	0.1	C10H10FN3OS	[M+H2O+H]+	258.069	258.071	-5.00486	23.1917	3	Halogen	YEZUXWFDPJDYQM-UHFFFAOYSA-N	Organosulfur compounds	Thioethers	Aryl thioethers	CN1C(=NNC1=S)COC2=CC=C(C=C2)F	4984596	No
trimethyl-[(E)-1-trimethylsilyloxyprop-1-enyl]silane	SIRIUS/CSIFinger:ID	0.006	C9H22OSi2	[M+H]+	203.127	203.128	-4.99687	16.0036	3		PXXZSKMOIKLUSR-CMDGGOBGSA-N	Hydrocarbon derivatives	Unassigned	Unassigned	CC=C(O[Si](C)(C)C)[Si](C)(C)C	11264144	No
N-[bis(aziridin-1-yl)phosphoryl]-N-(propan-2-ylideneamino)methanamine	SIRIUS/CSIFinger:ID	0.099	C8H17N4OP	[M+H2O+H]+	235.131	235.132	-4.98276	14.2774	3		BMBMMLFHCSZQSS-UHFFFAOYSA-N	Organoheterocyclic compounds	Azacyclic compounds	Unassigned	CC(=NN(C)P(=O)(N1CC1)N2CC2)C	4452336	No
(3aS,5aR,5bR,9S,11aR,11bR)-9-[(Z)-3-(4-hydroxyphenyl)prop-2-enoyl]oxy-5a,5b,8,8,11a-pentamethyl-1-prop-1-en-2-yl-1,2,3,4,5,6,7,7a,9,10,11,11b,12,13,13a,13b-hexadecahydrocyclopenta[a]chrysene-3a-carboxylic acid	SIRIUS/CSIFinger:ID	0.04	C39H54O5	[M+H2O+H]+	621.412	621.415	-4.9748	25.5276	3		QYUWZMVAARIGMO-RVTHISSJSA-N	Benzenoids	Benzene and substituted derivatives	Unassigned	CC(=C)C1CCC2(C1C3CCC4C5(CCC(C(C5CCC4(C3(CC2)C)C)(C)C)OC(=O)C=CC6=CC=C(C=C6)O)C)C(=O)O	42617713	No
1-Methyl-4-methylidene-7-propan-2-yl-2,3,3a,5,6,8a-hexahydroazulen-1-ol	GNPS/Spectral Match	Spectral_Match	C15H24O	[M+H-H2O]+	203.178	203.179	-4.97297	26.7803	2		BUPJOLXWQXEJSQ-UHFFFAOYSA-N	Lipids and lipid-like molecules	Prenol lipids	Sesquiterpenoids	CC(C)C(CCC(C1CC2)=C)=CC1C2(C)O	73102746	No
1-Nitrosotetradecane	SIRIUS/CSIFinger:ID	0.16	C14H29NO	[M+H2O+H]+	246.242	246.243	-4.95936	21.1478	3		NDCQQHMWNXSFNM-UHFFFAOYSA-N	Organic nitrogen compounds	Organonitrogen compounds	Amines	CCCCCCCCCCCCCCN=O	54104987	No
Hexamethylolmelamine pentamethyl ether (putative)	SIRIUS/CSIFinger:ID	0.009	C14H28N6O6	[M+Na]+	399.194	399.196	-4.93494	18.5575	3		JQALNNOQTGZTJZ-UHFFFAOYSA-O	Organic acids and derivatives	Carboxylic acids and derivatives	Amino acids, peptides, and analogues	COCN(CO)C1=NC(=NC(=N1)N(COC)COC)N(COC)COC	145740415	No
t-Butyl 5-fluoro-4-hydroxy-3-nitropentanoate	SIRIUS/CSIFinger:ID	0.033	C9H16FNO5	[M+H]+	238.107	238.109	-4.93475	21.6938	3	Halogen	SKTPZQUACZEWTQ-UHFFFAOYSA-N	Organic acids and derivatives	Carboxylic acids and derivatives	Amino acids, peptides, and analogues	CC(C)(C)OC(=O)CC(C(CF)O)[N+](=O)[O-]	11746652	No
2,6-Di-tert-butyl-4-hydroxymethylphenol	SIRIUS/CSIFinger:ID	0.365	C15H24O2	[M+H-H2O]+	219.173	219.174	-4.934	19.6068	3		HNURKXXMYARGAY-UHFFFAOYSA-N	Benzenoids	Benzene and substituted derivatives	Phenylpropanes	CC(C)(C)C1=CC(=CC(=C1O)C(C)(C)C)CO	6929	No
1-[3-[1-[3-(4-Benzylpiperidin-1-yl)propyl]tetrazol-5-yl]phenyl]ethanone	SIRIUS/CSIFinger:ID	0.1	C24H29N5O	[M+H2O+H]+	422.253	422.255	-4.91909	19.0814	3		RQLILZDOWGEUMQ-UHFFFAOYSA-N	Benzenoids	Benzene and substituted derivatives	Unassigned	CC(=O)C1=CC=CC(=C1)C2=NN=NN2CCCN3CCC(CC3)CC4=CC=CC=C4	137660247	No
2-[4,6-Diamino-3-[4-amino-3,5-dihydroxy-6-(hydroxymethyl)oxan-2-yl]oxy-2-hydroxycyclohexyl]oxy-6-ethyloxane-3,4,5-triol	SIRIUS/CSIFinger:ID	0.235	C19H37N3O11	[M+H]+	484.248	484.25	-4.88779	21.0692	3		CITWFNKBGIEBKH-UHFFFAOYSA-N	Organic oxygen compounds	Organooxygen compounds	Carbohydrates and carbohydrate conjugates	CCC1C(C(C(C(O1)OC2C(CC(C(C2O)OC3C(C(C(C(O3)CO)O)N)O)N)N)O)O)O	76574905	No
3-(2-{4-[(4-Tetradecylpiperazin-1-yl)carbonyl]phenyl}ethyl)-4,5-dihydro-1,2,4-oxadiazol-5-one	SIRIUS/CSIFinger:ID	0.008	C29H46N4O3	[M+H2O+H]+	517.372	517.375	-4.88546	22.7249	3		ULHCZVKWOWLTHL-UHFFFAOYSA-N	Organic acids and derivatives	Carboxylic acids and derivatives	Amino acids, peptides, and analogues	CCCCCCCCCCCCCCN1CCN(CC1)C(=O)C2=CC=C(C=C2)CCC3=NOC(=O)N3	135899024	No
4-[[(1R,3S)-3-methylcyclohexyl]amino]cyclohexan-1-ol	SIRIUS/CSIFinger:ID	0.154	C13H25NO	[M+H-H2O]+	194.189	194.19	-4.88183	14.8877	3		XVLCYWYVUCOLBO-GMKTYKIGSA-N	Organic oxygen compounds	Organooxygen compounds	Alcohols and polyols	CC1CCCC(C1)NC2CCC(CC2)O	40465312	No
4-chloro-N-[2-(4,6-dimethylpyrimidin-2-yl)-5-methylpyrazol-3-yl]-3-morpholin-4-ylsulfonylbenzamide	SIRIUS/CSIFinger:ID	0.08	C21H23ClN6O4S	[M+H]+	491.124	491.126	-4.87718	19.1053	3	Halogen	YVNQYZNDRFJBRM-UHFFFAOYSA-N	Benzenoids	Benzene and substituted derivatives	Benzenesulfonamides	CC1=CC(=NC(=N1)N2C(=CC(=N2)C)NC(=O)C3=CC(=C(C=C3)Cl)S(=O)(=O)N4CCOCC4)C	2330778	No
[6-Aminohexyl(3-trimethoxysilylpropyl)amino]-hydroxyimino-oxidoazanium	SIRIUS/CSIFinger:ID	0.305	C12H30N4O5Si	[M+H2O+H]+	357.215	357.216	-4.87382	17.6135	3		PQMXNEKQKGXHKP-UHFFFAOYSA-N	Organic acids and derivatives	Carboxylic acids and derivatives	Amino acids, peptides, and analogues	CO[Si](CCCN(CCCCCCN)[N+](=N[O-])[O-])(OC)OC	136854532	No
2-Methyl-1-[2-[2-[2-(2-methylprop-2-enoyl)phenyl]propan-2-yl]phenyl]prop-2-en-1-one	SIRIUS/CSIFinger:ID	0.056	C23H24O2	[M+H2O+H]+	351.194	351.195	-4.85772	17.692	3		XGNDAJFDEMJPPI-UHFFFAOYSA-N	Benzenoids	Benzene and substituted derivatives	Unassigned	CC(=C)C(=O)C1=CC=CC=C1C(C)(C)C2=CC=CC=C2C(=O)C(=C)C	54468303	No
Butyl N,N,N',N'-tetrabutylphosphorodiamidate	SIRIUS/CSIFinger:ID	0.008	C20H45N2O2P	[M+Na]+	399.309	399.311	-4.85589	28.1872	3		CLOWFQAFBUQSSN-UHFFFAOYSA-N	Organic nitrogen compounds	Organonitrogen compounds	Unassigned	CCCCN(CCCC)P(=O)(N(CCCC)CCCC)OCCCC	71362034	No
3,8-Undecadiyne	SIRIUS/CSIFinger:ID	0.019	C11H16	[M+H2O+H]+	167.142	167.143	-4.85096	28.3179	3		KTXXABSDMZPSRG-UHFFFAOYSA-N	Lipids and lipid-like molecules	Prenol lipids	Unassigned	CCC#CCCCC#CCC	13638922	No
2,5-Dimethoxy-3,6-bis(octylamino)cyclohexa-2,5-diene-1,4-dione	SIRIUS/CSIFinger:ID	0.289	C24H42N2O4	[M+Na]+	445.302	445.304	-4.84885	13.0534	3		VZYYUFGVUJKTBJ-UHFFFAOYSA-N	Organic acids and derivatives	Carboxylic acids and derivatives	Amino acids, peptides, and analogues	CCCCCCCCNC1=C(C(=O)C(=C(C1=O)OC)NCCCCCCCC)OC	261971	No
Tetradecylthioacrylic acid	SIRIUS/CSIFinger:ID	0.406	C17H32O2S	[M+H2O+H]+	319.229	319.23	-4.84794	23.0298	3		LQIUQLQFTNIBJK-JQIJEIRASA-N	Lipids and lipid-like molecules	Fatty Acyls	Fatty acids and conjugates	CCCCCCCCCCCCCCSC=CC(=O)O	6509791	No
deamino-Tyr-Sar-Phe-Gly-Gly-OH	SIRIUS/CSIFinger:ID	0.033	C25H30N4O7	[M+H2O+H]+	517.227	517.229	-4.84778	18.9593	3		XVHWAQPADAFKRU-FQEVSTJZSA-N	Organic acids and derivatives	Carboxylic acids and derivatives	Amino acids, peptides, and analogues	CN(CC(=O)NC(CC1=CC=CC=C1)C(=O)NCC(=O)NCC(=O)O)C(=O)CCC2=CC=C(C=C2)O	11762798	No
(E)-3-[4-[5-[4-[(E)-3-oxo-3-phenyl-prop-1-enyl]phenoxy]pentoxy]phenyl]-1-phenyl-prop-2-en-1-one	SIRIUS/CSIFinger:ID	0.025	C35H32O4	[M+H-H2O]+	499.224	499.227	-4.84592	23.8687	3		JRPYWUPTCNKIJK-SIHVKLMXSA-N	Benzenoids	Benzene and substituted derivatives	Unassigned	C1=CC=C(C=C1)C(=O)C=CC2=CC=C(C=C2)OCCCCCOC3=CC=C(C=C3)C=CC(=O)C4=CC=CC=C4	71719762	No
1-Cyclopropyl-6,8-difluoro-7-(4-methylpiperazin-1-yl)-4-oxo-1,4-dihydro-3-quinolincarboxylic	SIRIUS/CSIFinger:ID	0.152	C18H19F2N3O3	[M+H2O+H]+	382.155	382.157	-4.83442	17.4044	3	Halogen	DKTASLMCKRHWAK-UHFFFAOYSA-N	Organic acids and derivatives	Carboxylic acids and derivatives	Amino acids, peptides, and analogues	CN1CCN(CC1)C2=C(C=C3C(=C2F)N(C=C(C3=O)C(=O)O)C4CC4)F	10618700	No
tert-butyl N-[2-[[(1S)-2-[(E,3S)-4-[(5S)-5-(aminomethyl)-2-oxo-1,3-oxazolidin-3-yl]-1-fluoro-3-methylpent-1-enyl]cyclopropyl]-methylamino]ethyl]-N-methylcarbamate	SIRIUS/CSIFinger:ID	0.093	C22H39FN4O4	[M+H]+	443.301	443.303	-4.83239	27.5386	3	Halogen	BFGSSHPHSBGDOL-UHAPGPEHSA-N	Organic acids and derivatives	Carboxylic acids and derivatives	Amino acids, peptides, and analogues	CC(C=C(C1CC1N(C)CCN(C)C(=O)OC(C)(C)C)F)C(C)N2CC(OC2=O)CN	147072218	No
Val-Val-Pro-Pro-Ala	SIRIUS/CSIFinger:ID	0.597	C23H39N5O6	[M+H]+	482.295	482.297	-4.82381	12.0614	3		YDURAHOGQWSWPJ-ATIWLJMLSA-N	Organic acids and derivatives	Carboxylic acids and derivatives	Amino acids, peptides, and analogues	CC(C)C(C(=O)NC(C(C)C)C(=O)N1CCCC1C(=O)N2CCCC2C(=O)NC(C)C(=O)O)N	134827087	No
3-[2-[bis[2-[[3-[hydroxy(methyl)amino]-3-oxopropyl]carbamoylamino]ethyl]amino]ethylcarbamoylamino]-N-hydroxy-N-methylpropanamide	SIRIUS/CSIFinger:ID	0.333	C21H42N10O9	[M+H-H2O]+	561.308	561.31	-4.81233	11.3593	3		ZNLHRQCBWDWGML-UHFFFAOYSA-N	Organic acids and derivatives	Carboxylic acids and derivatives	Amino acids, peptides, and analogues	CN(C(=O)CCNC(=O)NCCN(CCNC(=O)NCCC(=O)N(C)O)CCNC(=O)NCCC(=O)N(C)O)O	102344521	No
4-((4-Fluorophenoxy)methyl)piperidine	SIRIUS/CSIFinger:ID	0.117	C12H16FNO	[M+H2O+H]+	228.138	228.139	-4.80498	14.4907	3	Halogen	RERPCSOKGBHYNQ-UHFFFAOYSA-N	Benzenoids	Phenol ethers	Unassigned	C1CNCCC1COC2=CC=C(C=C2)F	15512458	No
4-hydrazinyl-6-propoxy-N-(2,3,3-trimethylbutyl)-1,3,5-triazin-2-amine	SIRIUS/CSIFinger:ID	0.082	C13H26N6O	[M+H2O+H]+	301.233	301.235	-4.79462	23.0498	3		XISXOYBNFWRONW-UHFFFAOYSA-N	Organoheterocyclic compounds	Triazines	Aminotriazines	CCCOC1=NC(=NC(=N1)NN)NCC(C)C(C)(C)C	83146365	No
[(1R)-1-[[(2S)-2-[[(2S)-2-[(2-aminoacetyl)amino]propanoyl]amino]propanoyl]amino]ethyl]phosphonic acid	SIRIUS/CSIFinger:ID	0.054	C10H21N4O6P	[M+K]+	363.081	363.083	-4.78929	22.0648	3		MNQOSPYFNKDWJJ-LYFYHCNISA-N	Organoheterocyclic compounds	Azoles	Imidazoles	CC(C(=O)NC(C)C(=O)NC(C)P(=O)(O)O)NC(=O)CN	54081809	No
2-Pyridin-3-yl-6-(2-pyridin-3-ylethynyl)-[1,3]oxazolo[5,4-b]pyridine	SIRIUS/CSIFinger:ID	0.131	C18H10N4O	[M+H2O+H]+	317.102	317.103	-4.75809	18.6421	3		IXYWKXBNGSTQKU-UHFFFAOYSA-N	Benzenoids	Benzene and substituted derivatives	Unassigned	C1=CC(=CN=C1)C#CC2=CC3=C(N=C2)OC(=N3)C4=CN=CC=C4	118905600	No
tert-butyl N-[2,2-difluoro-3-hydroxy-6-methyl-1-[[1-(3-methylbutylamino)-1-oxopropan-2-yl]amino]-1-oxoheptan-4-yl]carbamate	SIRIUS/CSIFinger:ID	0.358	C21H39F2N3O5	[M+Na]+	474.273	474.275	-4.75317	16.4267	3	Halogen	HXGQFJXKYKMMNY-UHFFFAOYSA-N	Organic acids and derivatives	Carboxylic acids and derivatives	Amino acids, peptides, and analogues	CC(C)CCNC(=O)C(C)NC(=O)C(C(C(CC(C)C)NC(=O)OC(C)(C)C)O)(F)F	53901243	No
18-[(2S,3S,4R)-2,3,4,5-tetrahydroxypentoxy]octadec-9-enoic acid	SIRIUS/CSIFinger:ID	0.04	C23H44O7	[M+Na]+	455.296	455.298	-4.74	20.0594	3		HLWADAFRWYGLLH-GIWBLDEGSA-N	Lipids and lipid-like molecules	Glycerolipids	Monoradylglycerols	C(CCCCOCC(C(C(CO)O)O)O)CCCC=CCCCCCCCC(=O)O	91171592	No
2-Butanol, 4,4'-(1,2-ethanediyldinitrilo)bis-	SIRIUS/CSIFinger:ID	0.033	C10H20N2O2	[M+H2O+H]+	219.169	219.17	-4.73652	17.7715	3		AYXBIYDHXJERBN-UHFFFAOYSA-N	Organic acids and derivatives	Carboxylic acids and derivatives	Carboxylic acid derivatives	CC(CC=NCCN=CCC(C)O)O	103351	No
N'-[ethyl(2,2,2-trifluoroethyl)sulfamoyl]-N'-methyl-N-propylpropane-1,3-diamine	SIRIUS/CSIFinger:ID	0.035	C11H24F3N3O2S	[M+H]+	320.16	320.161	-4.73638	14.5239	3	Halogen	OBHIZNOKSRUVGO-UHFFFAOYSA-N	Organic acids and derivatives	Organic sulfonic acids and derivatives	Organosulfonic acids and derivatives	CCCNCCCN(C)S(=O)(=O)N(CC)CC(F)(F)F	65785561	No
Propan-2-yl 1-[3-(7-but-2-ynyl-3-methyl-2,6-dioxo-8-piperazin-1-ylpurin-1-yl)propyl]piperidine-4-carboxylate	SIRIUS/CSIFinger:ID	0.021	C26H39N7O4	[M+H2O+H]+	532.322	532.324	-4.73492	25.505	3		GMYWJJDNTFZJOL-UHFFFAOYSA-N	Organic acids and derivatives	Carboxylic acids and derivatives	Amino acids, peptides, and analogues	CC#CCN1C2=C(N=C1N3CCNCC3)N(C(=O)N(C2=O)CCCN4CCC(CC4)C(=O)OC(C)C)C	134131859	No
4-[[1-[[1-(4-Aminobutylamino)-5-[formyl(hydroxy)amino]-1-oxopentan-2-yl]amino]-3-hydroxy-1-oxopropan-2-yl]amino]-3-[[2-formamido-5-[formyl(hydroxy)amino]pentanoyl]amino]-2-hydroxy-4-oxobutanoic acid	SIRIUS/CSIFinger:ID	0.373	C24H42N8O13	[M+H]+	651.291	651.294	-4.73275	25.1111	3		DNYZQVWCBVNGDI-UHFFFAOYSA-N	Organic acids and derivatives	Carboxylic acids and derivatives	Amino acids, peptides, and analogues	C(CCNC(=O)C(CCCN(C=O)O)NC(=O)C(CO)NC(=O)C(C(C(=O)O)O)NC(=O)C(CCCN(C=O)O)NC=O)CN	162816528	No
1-(Ammoniomethyl)cycloheaxaneacetate	SIRIUS/CSIFinger:ID	0.5	C9H17NO2	[M+H]+	172.132	172.133	-4.72834	27.8528	3		UGJMXCAKCUNAIE-UHFFFAOYSA-N	Organic acids and derivatives	Carboxylic acids and derivatives	Amino acids, peptides, and analogues	C1CCC(CC1)(CC(=O)O)CN	6919078	No
H-DL-xiIle-DL-Lys-DL-Val-DL-Ala-DL-Val-OH	SIRIUS/CSIFinger:ID	0.087	C25H48N6O6	[M+H]+	529.368	529.371	-4.72488	12.6282	3		XQQUSYWGKLRJRA-UHFFFAOYSA-N	Organic acids and derivatives	Carboxylic acids and derivatives	Amino acids, peptides, and analogues	CCC(C)C(C(=O)NC(CCCCN)C(=O)NC(C(C)C)C(=O)NC(C)C(=O)NC(C(C)C)C(=O)O)N	21989156	No
1-O-[1-[(3R,9S,15S)-10,13-dimethyl-2,5,8,11,14-pentaoxo-3,9-di(propan-2-yl)-1,4,7,10,13-pentazabicyclo[13.3.0]octadecan-6-yl]ethyl] 9-O-[1-[(3R,9S,15S)-9-ethyl-10,13-dimethyl-2,5,8,11,14-pentaoxo-3-propan-2-yl-1,4,10,13-tetrazabicyclo[13.3.0]octadecan-6-yl]ethyl] 2,7-diamino-4,6-dimethyl-3-oxophenoxazine-1,9-dicarboxylate	MOLDISCOVERY	56.6705 (20)	C62H86N12O17	[M+H]+	1271.62	1271.63	-4.71601	26.8538	3		NSNHAKILDIOEPT-DKLCQQALSA-O	Organic acids and derivatives	Peptidomimetics	Depsipeptides	Cc1c2oc3c(C)ccc(C(=O)NC4C(=O)NC(C(C)C)C(=O)N5CCCC5C(=O)N(C)CC(=O)N(C)C(C(C)C)C(=O)OC4C)c3nc-2c(C(=O)NC2C(=O)NC(C(C)C)C(=O)N3CC(O)CC3C(=O)N(C)CC(=O)N(C)C(C(C)C)C(=O)OC2C)c(N)c1=O	159720401	No
[(2S)-3-[2-aminoethoxy(hydroxy)phosphoryl]oxy-2-tridecanoyloxypropyl] icosanoate	MOLDISCOVERY	10.6076 (0.27)	C38H76NO8P	[M+H]+	706.535	706.538	-4.71555	33.8404	3		IQNGIYJZBOHIGW-BHVANESWSA-N	Lipids and lipid-like molecules	Glycerophospholipids	Glycerophosphoethanolamines	CCCCCCCCCCCCCCCCC(=O)OC[C@H](COP(=O)(O)OCCN)OC(=O)CCCCCCCCCCCCCCC	134739051	No
CD666	SIRIUS/CSIFinger:ID	0.077	C24H28O3	[M+H-H2O]+	347.199	347.201	-4.71516	12.2562	3		QCSYBKHFYYISTQ-KPKJPENVSA-N	Benzenoids	Unassigned	Unassigned	CC1(CCC(C2=C1C=CC(=C2)C(C=CC3=CC=C(C=C3)C(=O)O)O)(C)C)C	10090192	No
2-Cyclopropyl-2-methyl-3-trimethylsilylpropanoic acid	SIRIUS/CSIFinger:ID	0.068	C10H20O2Si	[M+H2O+H]+	219.14	219.141	-4.71205	21.5077	3		FXGWRTMVDQSXJI-UHFFFAOYSA-N	Lipids and lipid-like molecules	Unassigned	Unassigned	CC(C[Si](C)(C)C)(C1CC1)C(=O)O	106323009	No
(Z)-3-N-[2-(ethylamino)ethyl]-2-N-fluoro-2-N-(hydrazinylmethyl)prop-1-ene-1,2,3-triamine	MOLDISCOVERY	15.8184 (0.45)	C15H24O	[M+H]+	221.189	221.19	-4.71	17.9702	3		CIKKISHWKIWEFA-YVMONPNESA-N	Organic oxygen compounds	Organooxygen compounds	Carbonyl compounds	CCCCC/C=C/[C@@H]1C=CCC[C@H]1C(C)=O	139394797	No
2-[5-[(4Z,20Z)-35-butyl-10,12,14,16,18,19,22,26,30,34-decahydroxy-3,5,21,33-tetramethyl-36-oxo-1-oxacyclohexatriaconta-4,20-dien-2-yl]-4-hydroxyhexyl]guanidine	SIRIUS/CSIFinger:ID	0.046	C50H95N3O13	[M+K]+	984.645	984.65	-4.70626	25.6851	3		SHRXDQOIDHFVTE-IKKQYWBMSA-N	Organic acids and derivatives	Peptidomimetics	Depsipeptides	CCCCC1C(C(CCC(CCCC(CCCC(C(=CC(C(CC(CC(CC(CC(CCCCC(=CC(C(OC1=O)C(C)C(CCCN=C(N)N)O)C)C)O)O)O)O)O)O)C)O)O)O)C)O	102306800	No
1-N-(3-methylbutyl)-4-N,4-N-dipropylcyclohexane-1,4-dicarboxamide	SIRIUS/CSIFinger:ID	0.034	C19H36N2O2	[M+H2O+H]+	343.294	343.296	-4.70588	24.3416	3		VMAGDBSMIIDFLJ-UHFFFAOYSA-N	Lipids and lipid-like molecules	Fatty Acyls	Fatty amides	CCCN(CCC)C(=O)C1CCC(CC1)C(=O)NCCC(C)C	109149726	No
Cyclohexanemethanol, 2-[(3,3-dimethylcyclopentyl)amino]-	SIRIUS/CSIFinger:ID	0.084	C14H27NO	[M+H2O+H]+	244.226	244.227	-4.70097	20.8543	3		QFPGSBLUEOKPLF-UHFFFAOYSA-N	Organic oxygen compounds	Organooxygen compounds	Alcohols and polyols	CC1(CCC(C1)NC2CCCCC2CO)C	104531212	No
[(2S)-6-amino-2-[[(2R)-6-amino-2-[[(2S)-2,6-diaminohexoxy]carbonylamino]hexoxy]carbonylamino]hexyl] hydrogen carbonate	SIRIUS/CSIFinger:ID	0.048	C21H44N6O7	[M+H-H2O]+	475.322	475.324	-4.69766	22.574	3		ATXGNDJVBUKLFC-KSZLIROESA-N	Organic acids and derivatives	Carboxylic acids and derivatives	Amino acids, peptides, and analogues	C(CCN)CC(COC(=O)NC(CCCCN)COC(=O)NC(CCCCN)COC(=O)O)N	513285	No
H-Glu-Leu-Ala-Lys-Leu-OH	SIRIUS/CSIFinger:ID	0.108	C26H48N6O8	[M+H-H2O]+	555.347	555.35	-4.68337	19.1932	3		MQRPQHQEWKNINU-HVTWWXFQSA-N	Organic acids and derivatives	Carboxylic acids and derivatives	Amino acids, peptides, and analogues	CC(C)CC(C(=O)NC(C)C(=O)NC(CCCCN)C(=O)NC(CC(C)C)C(=O)O)NC(=O)C(CCC(=O)O)N	24820125	No
3'-(cyclohexyloxymethyl)-3'-hydroxy-4-[(2-hydroxyethylamino)methyl]-10'-methyl-1-[N'-[2-(methylamino)ethyl]carbamimidoyl]spiro[piperidin-1-ium-3,11'-tricyclo[5.3.1.01,5]undec-4-ene]-4'-carboxylate	GNPS/Spectral Match	Spectral_Match	C30H56O10	[M+NH4]+	594.418	594.421	-4.67768	26.6164	2		GWTIJXPPCIEMDL-UHFFFAOYSA-N	Organic acids and derivatives	Carboxylic acids and derivatives	Tricarboxylic acids and derivatives	CCCCCC(O)CC(O)CC(=O)OC(CCCCC)CC(O)CC(=O)OC(CCCCC)CC(O)CC(O)=O	163133058	No
2,7,11-Trimethyldodeca-2,6,10-trien-1-ol	SIRIUS/CSIFinger:ID	0.05	C15H26O	[M+H2O+H]+	241.215	241.216	-4.6755	24.4477	3		LETOKPTXBHLULR-UHFFFAOYSA-N	Lipids and lipid-like molecules	Prenol lipids	Unassigned	CC(=CCCC(=CCCC=C(C)CO)C)C	54029794	No
3,3-diamino-2-(3-fluoro-7-methyl-4,5,6,7-tetrahydro-3H-azonin-9-yl)-N-[4-[4-(oxetan-3-yl)piperazin-1-yl]-2,3-dihydropyridin-3-yl]propanamide	SIRIUS/CSIFinger:ID	0.025	C24H38FN7O2	[M+H2O+H]+	494.323	494.325	-4.67124	26.9747	3	Halogen	JOJPJSMLOBNAEN-UHFFFAOYSA-N	Organic acids and derivatives	Carboxylic acids and derivatives	Amino acids, peptides, and analogues	CC1CCCC(C=NC(=C1)C(C(N)N)C(=O)NC2CN=CC=C2N3CCN(CC3)C4COC4)F	123442371	No
Dodecyl(3-hydroxypropyl)azanium	SIRIUS/CSIFinger:ID	0.408	C15H33NO	[M+H]+	244.262	244.263	-4.66425	26.1744	3		DJUWUNFYMKYEFI-UHFFFAOYSA-O	Organic nitrogen compounds	Organonitrogen compounds	Amines	CCCCCCCCCCCCNCCCO	153994437	No
(1S,4aR,6aR,6aS,6bR,8R,8aR,9S,10R,11R,12aR,14bS)-1,8,10,11-tetrahydroxy-9-(hydroxymethyl)-2,2,6a,6b,9,12a-hexamethyl-1,3,4,5,6,6a,7,8,8a,10,11,12,13,14b-tetradecahydropicene-4a-carboxylic acid	SIRIUS/CSIFinger:ID	0.04	C30H48O7	[M+H2O+H]+	539.355	539.358	-4.65333	23.1293	3		LAWNQNSEWSQLCF-OMMBSSAJSA-N	Lipids and lipid-like molecules	Unassigned	Unassigned	CC1(CCC2(CCC3(C(=CCC4C3(CC(C5C4(CC(C(C5(C)CO)O)O)C)O)C)C2C1O)C)C(=O)O)C	101688820	No
1-(1,6-Dihydro-4-methyl-6-oxo-2-pyrimidinyl)-3-methyl-1H-pyrazole-4,5-dione 4-[2-[4-(dimethylamino)phenyl]hydrazone]	SIRIUS/CSIFinger:ID	0.281	C17H19N7O2	[M+H]+	354.166	354.167	-4.65121	15.9435	3		SKFNTGCZUBEGKR-UHFFFAOYSA-N	Organic acids and derivatives	Carboxylic acids and derivatives	Amino acids, peptides, and analogues	CC1=CC(=O)NC(=N1)N2C(=O)C(=C(N2)C)N=NC3=CC=C(C=C3)N(C)C	136864761	No
(6Z)-6-(2,3,5,8a-tetrahydro-1H-indolizin-6-ylidene)-5-methylhexane-2,3-diol	MOLDISCOVERY	22.0538 (0.91)	C15H25NO2	[M+H]+	252.195	252.196	-4.63214	22.6278	3			Organoheterocyclic compounds	Pyrrolidines	N-alkylpyrrolidines	CC(/C=C1/C=CC2CCCN2C1)CC(O)C(C)O		Yes
(2S)-3-(1H-indol-3-yl)-2-[[2-(3-methylphenoxy)acetyl]amino]propanoate	SIRIUS/CSIFinger:ID	0.427	C20H20N2O4	[M+H]+	353.148	353.15	-4.62837	18.6818	3		MTRYURFOLOXIIT-SFHVURJKSA-M	Organic acids and derivatives	Carboxylic acids and derivatives	Amino acids, peptides, and analogues	CC1=CC(=CC=C1)OCC(=O)NC(CC2=CNC3=CC=CC=C32)C(=O)O	6972941	No
(2Z,7E,9Z)-2,10-dimethyl-6-methylidenedodeca-2,7,9,11-tetraen-1-ol	MOLDISCOVERY	14.7021 (0.41)	C15H22O	[M+H]+	219.173	219.174	-4.621	18.796	3			Lipids and lipid-like molecules	Prenol lipids	Sesquiterpenoids	C=C/C(C)=C\C=C\C(=C)CC/C=C(/C)CO		Yes
N-(4,5-dimethyl-1,3-thiazol-2-yl)-N~2~-(2-methylphenyl)glycinamide	SIRIUS/CSIFinger:ID	0.135	C14H17N3OS	[M+Na]+	298.097	298.098	-4.61293	14.7802	3		YBJDYPVFQKWLJC-UHFFFAOYSA-N	Benzenoids	Benzene and substituted derivatives	Unassigned	CC1=CC=CC=C1NCC(=O)NC2=NC(=C(S2)C)C	50853029	No
Cambridge id 5345883	SIRIUS/CSIFinger:ID	0.09	C15H13ClN2O3	[M+H-H2O]+	287.057	287.058	-4.60919	20.6103	3	Halogen	CJZSZTUAFXPWRV-UHFFFAOYSA-N	Benzenoids	Benzene and substituted derivatives	Anilides	CC1=C(C=CC(=C1)Cl)NC(=O)C2=C(C(=CC=C2)[N+](=O)[O-])C	755803	No
N-methyl-N-[3-(4-methylpiperazin-1-yl)propyl]cyclohexanesulfonamide	SIRIUS/CSIFinger:ID	0.08	C15H31N3O2S	[M+Na]+	340.201	340.203	-4.60668	21.3757	3		HBPNUJJFNGHQPT-UHFFFAOYSA-N	Organic nitrogen compounds	Organonitrogen compounds	Amines	CN1CCN(CC1)CCCN(C)S(=O)(=O)C2CCCCC2	56806855	No
5-Hydroxy-2,2,8-trimethyl-10-prop-2-enylpyrano[3,2-g]chromen-6-one	SIRIUS/CSIFinger:ID	0.763	C18H18O4	[M+H2O+H]+	317.137	317.138	-4.59139	26.1226	3		GHVDCMKZHYBTGX-UHFFFAOYSA-N	Organoheterocyclic compounds	Benzopyrans	1-benzopyrans	CC1=CC(=O)C2=C(O1)C(=C3C(=C2O)C=CC(O3)(C)C)CC=C	162660515	No
N-(3-chloro-2-methylphenyl)-2-[(5-cyclopropyl-4-ethyl-4H-1,2,4-triazol-3-yl)sulfanyl]acetamide	SIRIUS/CSIFinger:ID	0.356	C16H19ClN4OS	[M+H2O+H]+	369.113	369.115	-4.59074	27.2954	3	Halogen	OSSZTVWWNGMRFV-UHFFFAOYSA-N	Organohalogen compounds	Aryl halides	Aryl chlorides	CCN1C(=NN=C1SCC(=O)NC2=C(C(=CC=C2)Cl)C)C3CC3	2192818	No
2,7,11-Trimethyldodeca-2,6,10-trien-1-ol	SIRIUS/CSIFinger:ID	0.055	C15H26O	[M+H2O+H]+	241.215	241.216	-4.59009	26.1555	3		LETOKPTXBHLULR-UHFFFAOYSA-N	Lipids and lipid-like molecules	Prenol lipids	Sesquiterpenoids	CC(=CCCC(=CCCC=C(C)CO)C)C	54029794	No
2-(4-Benzylpiperazin-1-yl)-4,6-di(morpholin-4-yl)-1,3,5-triazine	SIRIUS/CSIFinger:ID	0.138	C22H31N7O2	[M+H-H2O]+	408.249	408.251	-4.5874	15.322	3		WCYGLTDGBMDBMD-UHFFFAOYSA-N	Organic acids and derivatives	Carboxylic acids and derivatives	Amino acids, peptides, and analogues	C1CN(CCN1CC2=CC=CC=C2)C3=NC(=NC(=N3)N4CCOCC4)N5CCOCC5	30607934	No
2,6-Dimethylphenyl isocyanate	SIRIUS/CSIFinger:ID	0.06	C9H9NO	[M+H]+	148.075	148.076	-4.58484	20.3027	3		YQLRKXVEALTVCZ-UHFFFAOYSA-N	Benzenoids	Unassigned	Unassigned	CC1=C(C(=CC=C1)C)N=C=O	98787	No
1-(2-But-3-en-2-yl-5-methylphenyl)-2-methylpropan-2-ol	MOLDISCOVERY	25.6459 (1.52)	C15H22O	[M+H]+	219.173	219.174	-4.57766	21.1048	3		GQUGDHVDNITJEZ-UHFFFAOYSA-N	Lipids and lipid-like molecules	Prenol lipids	Sesquiterpenoids	C=CC(C)c1ccc(C)cc1CC(C)(C)O	11843777	No
1-[(3-methyl-2-pyridinyl)methyl]-4-{[5-(1-pyrrolidinylmethyl)-1H-tetrazol-1-yl]acetyl}piperazine	SIRIUS/CSIFinger:ID	0.1	C19H28N8O	[M+H]+	385.244	385.246	-4.57606	13.5079	3		KZUYFRLTYPVDII-UHFFFAOYSA-N	Organic nitrogen compounds	Organonitrogen compounds	Amines	CC1=C(N=CC=C1)CN2CCN(CC2)C(=O)CN3C(=NN=N3)CN4CCCC4	26410788	No
1,3-dipropyl-8-[1-(4-pyrrolidin-1-ylbut-2-ynyl)pyrazol-4-yl]-7H-purine-2,6-dione	SIRIUS/CSIFinger:ID	0.076	C22H29N7O2	[M+H2O+H]+	442.254	442.256	-4.57294	25.5704	3		JPFVRGSQXAUSSY-UHFFFAOYSA-N	Organic acids and derivatives	Carboxylic acids and derivatives	Amino acids, peptides, and analogues	CCCN1C2=C(C(=O)N(C1=O)CCC)NC(=N2)C3=CN(N=C3)CC#CCN4CCCC4	137647216	No
N-[2,4,5-trihydroxy-6-(hydroxymethyl)(213C)oxan-3-yl]acetamide	SIRIUS/CSIFinger:ID	0.848	C8H15NO6	[M+H-H2O]+	204.086	204.087	-4.5721	23.1647	3		OVRNDRQMDRJTHS-NCXKMHJNSA-N	Organic oxygen compounds	Organooxygen compounds	Carbohydrates and carbohydrate conjugates	CC(=O)NC1C(C(C(OC1O)CO)O)O	118797609	No
Cer(d20:1/18:1(12Z)-2OH(9,10))	MOLDISCOVERY	19.6474 (0.7)	C38H75NO6	[M+H]+	642.564	642.567	-4.57169	29.1227	3		XAEODSMZIMETEB-FQRCYCMESA-N	Lipids and lipid-like molecules	Sphingolipids	Ceramides	CCCCCCC/C=C/CCCCCCCC[C@H](O)[C@@H](O)C(=O)N[C@@H](CO)[C@H](O)[C@H](O)CCCCCCCCCCCCCC	156997721	No
H-DL-Arg-DL-Ser-DL-Lys-DL-Ser-OH	SIRIUS/CSIFinger:ID	0.097	C18H36N8O7	[M+H]+	477.276	477.278	-4.56508	26.059	3		FJNXTIOEMRHSRD-UHFFFAOYSA-N	Organic acids and derivatives	Carboxylic acids and derivatives	Amino acids, peptides, and analogues	C(CCN)CC(C(=O)NC(CO)C(=O)O)NC(=O)C(CO)NC(=O)C(CCCN=C(N)N)N	22650325	No
2-[(2S,5R,8S,11S,14R,17S)-5-(3-aminopropyl)-8-(1H-indol-3-ylmethyl)-11,14-diisobutyl-17-methyl-3,6,9,12,15,18-hexaoxo-1,4,7,10,13,16-hexazacyclooctadec-2-yl]acetamide	SIRIUS/CSIFinger:ID	0.081	C35H53N9O7	[M+H2O+H]+	730.421	730.425	-4.5612	19.227	3		LSJKKUQODOPHBQ-DCBHDDJESA-N	Organic acids and derivatives	Carboxylic acids and derivatives	Amino acids, peptides, and analogues	CC1C(=O)NC(C(=O)NC(C(=O)NC(C(=O)NC(C(=O)NC(C(=O)N1)CC(C)C)CC(C)C)CC2=CNC3=CC=CC=C32)CCCN)CC(=O)N	146000912	No
N(4)-Acetylsulfadimethoxine	GNPS/Spectral Match	Spectral_Match	C10H30O5Si5	[M+H]+	371.1	371.101	-4.56104	0.444904	2		DQWIIKBKAIPUPY-UHFFFAOYSA-N	Organometallic compounds	Organometalloid compounds	Organosilicon compounds	C[Si]1(O[Si](O[Si](O[Si](O[Si](O1)(C)C)(C)C)(C)C)(C)C)C	168167	No
4-(4-Hydroxymethyl-thiazol-2-YL)-phenol	SIRIUS/CSIFinger:ID	0.28	C10H9NO2S	[M+H-H2O]+	190.031	190.032	-4.55872	21.0152	3		VZCPHRCBMAEIKY-UHFFFAOYSA-N	Organoheterocyclic compounds	Azoles	Thiazoles	C1=CC(=CC=C1C2=NC(=CS2)CO)O	135741993	No
1-[3-[Carbamoyl(2-ethylhexyl)amino]-4-methylphenyl]-1-(2-ethylhexyl)urea	SIRIUS/CSIFinger:ID	0.047	C25H44N4O2	[M+H]+	433.352	433.354	-4.55865	24.6277	3		DPENRHQIFBUNOK-UHFFFAOYSA-N	Organic acids and derivatives	Carboxylic acids and derivatives	Amino acids, peptides, and analogues	CCCCC(CC)CN(C1=CC(=C(C=C1)C)N(CC(CC)CCCC)C(=O)N)C(=O)N	68628332	No
(2S)-6-amino-2-[2-[[(2S)-6-amino-2-(2-aminohexanoylamino)hexanoyl]amino]hexanoylamino]hexanoic acid	SIRIUS/CSIFinger:ID	0.083	C24H48N6O5	[M+H2O+H]+	519.384	519.386	-4.55463	21.8379	3		QOICQJBIVUKVMD-GUMHCPJTSA-N	Organic acids and derivatives	Carboxylic acids and derivatives	Amino acids, peptides, and analogues	CCCCC(C(=O)NC(CCCCN)C(=O)NC(CCCC)C(=O)NC(CCCCN)C(=O)O)N	122177301	No
[(1R,3S,6S)-6-[(1E,3E,5E,7E,9E,11E,13Z)-13-[4-[2-[(1R,4R)-4-hydroxy-2,6,6-trimethylcyclohex-2-en-1-yl]ethyl]-5-oxofuran-2-ylidene]-3,7,12-trimethyltrideca-1,3,5,7,9,11-hexaenyl]-1,5,5-trimethyl-7-oxabicyclo[4.1.0]heptan-3-yl] acetate	MOLDISCOVERY	12.1868 (0.31)	C35H58O10	[M+H]+	639.407	639.41	-4.54984	27.373	3		KYUKHFNTKYPDGS-CDWMRGEWSA-N	Phenylpropanoids and polyketides	Macrolides and analogues		C/C(=C\C(C)C(O)C(C)CO)C1OC1(C)C1CCC(C)/C=C/C(O)C/C=C/C2OC(O)(C(C)C(=O)O1)C(O)C(O)C2CC(C)C	101087111	No
(E)-2-[2-[2-[2-[2-(2-methoxyethoxy)ethoxy]ethoxy]ethoxy]ethoxy]ethenol	SIRIUS/CSIFinger:ID	0.022	C13H26O7	[M+H]+	295.174	295.175	-4.54309	13.9631	3		UGZTTXPCENJHIO-NSCUHMNNSA-N	Organic oxygen compounds	Organooxygen compounds	Carbohydrates and carbohydrate conjugates	COCCOCCOCCOCCOCCOC=CO	42627568	No
N-(3-{Bis[2-(hexyloxy)ethyl]amino}phenyl)acetamide	SIRIUS/CSIFinger:ID	0.025	C24H42N2O3	[M+K]+	445.281	445.283	-4.54163	23.9958	3		GSUSLQBMAHRXGJ-UHFFFAOYSA-N	Organic acids and derivatives	Carboxylic acids and derivatives	Amino acids, peptides, and analogues	CCCCCCOCCN(CCOCCCCCC)C1=CC=CC(=C1)NC(=O)C	71409713	No
Bis[ethyl-(2-imino-3-phenylpropanoyl)amino] propanedioate	SIRIUS/CSIFinger:ID	0.049	C25H28N4O6	[M+H2O+H]+	499.216	499.219	-4.53571	19.5862	3		CEJATALSVYHNIK-UHFFFAOYSA-N	Organic acids and derivatives	Carboxylic acids and derivatives	Amino acids, peptides, and analogues	CCN(C(=O)C(=N)CC1=CC=CC=C1)OC(=O)CC(=O)ON(CC)C(=O)C(=N)CC2=CC=CC=C2	88370631	No
3-(6-(4-Chlorophenyl)-2,2-dimethyl-7-phenyl-2,3-dihydro-1H-pyrrolizin-5-yl)propionic acid	SIRIUS/CSIFinger:ID	0.062	C24H24ClNO2	[M+H]+	394.155	394.157	-4.52411	24.5403	3	Halogen	ZSOORNCESLXGCL-UHFFFAOYSA-N	Benzenoids	Benzene and substituted derivatives	Halobenzenes	CC1(CC2=C(C(=C(N2C1)CCC(=O)O)C3=CC=C(C=C3)Cl)C4=CC=CC=C4)C	14855860	No
N-[(1R,4S,9R,13S,16S,19S,22R)-13-benzyl-16-[(1R)-1-hydroxyethyl]-4-methyl-19-(2-methylpropyl)-3,6,12,15,18,21-hexaoxo-2,5,11,14,17,20-hexazatricyclo[20.3.0.07,11]pentacosan-9-yl]-2H-triazole-4-carboxamide	SIRIUS/CSIFinger:ID	0.17	C36H50N10O8	[M+H2O+H]+	769.396	769.399	-4.51809	27.9845	3		HPCIJWAIAHWWCF-AYRPTFGBSA-N	Organic acids and derivatives	Carboxylic acids and derivatives	Amino acids, peptides, and analogues	CC1C(=O)NC2CCCC2C(=O)NC(C(=O)NC(C(=O)NC(C(=O)N3CC(CC3C(=O)N1)NC(=O)C4=NNN=C4)CC5=CC=CC=C5)C(C)O)CC(C)C	131952311	No
(2S)-1-[2-[(2R)-2-(2-aminopropoxy)propoxy]propoxy]propan-2-amine	SIRIUS/CSIFinger:ID	0.012	C12H28N2O3	[M+H-H2O]+	231.206	231.207	-4.51416	12.8826	3		WTFAGPBUAGFMQX-WNYYMSAVSA-N	Lipids and lipid-like molecules	Fatty Acyls	Unassigned	CC(COCC(C)OCC(C)OCC(C)N)N	144722985	No
2-Hydroxydodecyl(2-hydroxyethyl)azanium	SIRIUS/CSIFinger:ID	0.443	C14H31NO2	[M+H-H2O]+	228.231	228.232	-4.49544	14.9184	3		IBJKVVLQRFTGBL-UHFFFAOYSA-O	Organic nitrogen compounds	Organonitrogen compounds	Amines	CCCCCCCCCCC(CNCCO)O	153735451	No
1,3-thiazol-5-ylmethyl N-[(2S,3R)-4-[[2-[2-(dimethylamino)ethyl-methylamino]-1,3-benzoxazole-6-carbonyl]-(2-methylpropyl)amino]-3-hydroxy-1-phenylbutan-2-yl]carbamate	SIRIUS/CSIFinger:ID	0.023	C32H42N6O5S	[M+H2O+H]+	641.309	641.312	-4.49316	27.299	3		FTKKBBITVQQSEP-WUFINQPMSA-N	Organic acids and derivatives	Carboxylic acids and derivatives	Amino acids, peptides, and analogues	CC(C)CN(CC(C(CC1=CC=CC=C1)NC(=O)OCC2=CN=CS2)O)C(=O)C3=CC4=C(C=C3)N=C(O4)N(C)CCN(C)C	70684211	No
CID 6950367	SIRIUS/CSIFinger:ID	0.372	C7H6ClNO2	[M+H-H2O]+	154.005	154.005	-4.49207	24.8362	3	Halogen	LWUAMROXVQLJKA-UHFFFAOYSA-M	Organic acids and derivatives	Carboxylic acids and derivatives	Amino acids, peptides, and analogues	C1=CC(=C(C(=C1)Cl)N)C(=O)O	6950367	No
Ac-Val-Val-Thr-Val-Val-NH2	SIRIUS/CSIFinger:ID	0.329	C26H48N6O7	[M+H]+	557.363	557.366	-4.48128	17.5473	3		DBOBUHSVFRGCKP-WUEZWNDSSA-N	Organic acids and derivatives	Carboxylic acids and derivatives	Amino acids, peptides, and analogues	CC(C)C(C(=O)N)NC(=O)C(C(C)C)NC(=O)C(C(C)O)NC(=O)C(C(C)C)NC(=O)C(C(C)C)NC(=O)C	11642525	No
3,6-Diaminooxy-2,4,5-trihydroxyhexanoic acid	SIRIUS/CSIFinger:ID	0.088	C6H14N2O7	[M+Na]+	249.068	249.069	-4.47588	23.325	3		MPOWDVNBEDIPTR-UHFFFAOYSA-N	Organic acids and derivatives	Carboxylic acids and derivatives	Amino acids, peptides, and analogues	C(C(C(C(C(C(=O)O)O)ON)O)O)ON	87229005	No
Benzoic acid, 4-[[[[4-[[(2-ethylhexyl)oxy]carbonyl]phenyl]amino]methylene]amino]-, 2-ethylhexyl ester	SIRIUS/CSIFinger:ID	0.377	C31H44N2O4	[M+Na]+	531.317	531.319	-4.47115	25.7042	3		PKKUYZUMEURUIE-UHFFFAOYSA-N	Organic acids and derivatives	Carboxylic acids and derivatives	Amino acids, peptides, and analogues	CCCCC(CC)COC(=O)C1=CC=C(C=C1)NC=NC2=CC=C(C=C2)C(=O)OCC(CC)CCCC	174142	No
1,1',1''-Phosphanetriyltris(2,2-dimethylpropan-1-one)	SIRIUS/CSIFinger:ID	0.014	C15H27O3P	[M+H-H2O]+	269.165	269.166	-4.46194	21.147	3		OUZLNWNUOXWGHN-UHFFFAOYSA-N	Benzenoids	Benzene and substituted derivatives	Unassigned	CC(C)(C)C(=O)P(C(=O)C(C)(C)C)C(=O)C(C)(C)C	12847216	No
(Z)-2,8-dimethylnon-4-enoic acid	SIRIUS/CSIFinger:ID	0.148	C11H20O2	[M+C2H3N+H]+	226.179	226.18	-4.45399	20.5306	3		GMRVSOVQVUPCPI-XQRVVYSFSA-N	Lipids and lipid-like molecules	Fatty Acyls	Fatty acids and conjugates	CC(C)CCC=CCC(C)C(=O)O	144510501	No
L-Alanyl-L-prolyl-L-threonyl-L-leucyl-L-cysteinyl-L-tyrosine	SIRIUS/CSIFinger:ID	0.06	C30H46N6O9S	[M+K]+	705.265	705.268	-4.45195	14.8645	3		DYLQMSDQRYBHNK-SJRIGITRSA-N	Organic acids and derivatives	Peptidomimetics	Depsipeptides	CC(C)CC(C(=O)NC(CS)C(=O)NC(CC1=CC=C(C=C1)O)C(=O)O)NC(=O)C(C(C)O)NC(=O)C2CCCN2C(=O)C(C)N	71366195	No
(10E,20E)-28-(ethylideneamino)-5,7,9,13,15,17,19,23,25-nonahydroxy-2-methyloctacosa-10,20-dien-3-one	SIRIUS/CSIFinger:ID	0.151	C31H57NO10	[M+H-H2O]+	586.392	586.395	-4.43628	24.1022	3		FOPZKTANFIVMGP-SROJNXNKSA-N	Lipids and lipid-like molecules	Fatty Acyls	Fatty acyl glycosides	CC=NCCCC(CC(CC=CC(CC(CC(CC(CC=CC(CC(CC(CC(=O)C(C)C)O)O)O)O)O)O)O)O)O	59013049	No
NAOrn 17:0/14:1	MOLDISCOVERY	17.3007 (0.52)	C39H66N3O2	[M+H]+	609.52	609.523	-4.43004	28.9391	3		XLFYBKTVCVODPD-QLYXXIJNSA-N	Organic acids and derivatives	Carboxylic acids and derivatives	Amino acids, peptides, and analogues	O=C(O)CCNCCCCCCCCCCCCCc1ccc[n+](CCCCCCCCCCCCCc2cccnc2)c1	164476408	No
CID 134886744	SIRIUS/CSIFinger:ID	0.104	C21H21O4	[M+H2O+H]+	356.16	356.162	-4.42975	19.9306	3		UCUSDEFNOVUMDO-TYCQWZJGSA-N	Benzenoids	Benzene and substituted derivatives	Phenoxy compounds	CC(C(C1=CC=CC=C1)O)C(=O)C=C[CH]C(C2=CC=CC=C2)OC=O	134886744	No
(3S,4S,5R,6S,8S,10R,13R,14R,15S)-17-[(E,2R,5R,6R)-6,7-dihydroxy-5,6-dimethylhept-3-en-2-yl]-10,13-dimethyl-1,2,3,4,6,7,9,11,12,15,16,17-dodecahydrocyclopenta[a]phenanthrene-3,4,5,6,8,14,15-heptol	SIRIUS/CSIFinger:ID	0.082	C28H48O9	[M+H-H2O]+	511.324	511.327	-4.42263	20.3371	3		YBHRKPRZIIWOHY-LUYMHEJSSA-N	Lipids and lipid-like molecules	Fatty Acyls	Fatty acid esters	CC(C=CC(C)C(C)(CO)O)C1CC(C2(C1(CCC3C2(CC(C4(C3(CCC(C4O)O)C)O)O)O)C)O)O	23428257	No
2-(3,5-dimethyl-1H-pyrazol-1-yl)-6-methyl-N-(2-methylphenyl)pyrimidin-4-amine	SIRIUS/CSIFinger:ID	0.07	C17H19N5	[M+H]+	294.17	294.171	-4.42261	14.7492	3		SHGAPVCGEMOINK-UHFFFAOYSA-N	Benzenoids	Benzene and substituted derivatives	Unassigned	CC1=CC=CC=C1NC2=NC(=NC(=C2)C)N3C(=CC(=N3)C)C	16030704	No
2-[(5-cyclopropyl-4-ethyl-1,2,4-triazol-3-yl)sulfanyl]-N-(4-morpholin-4-ylphenyl)acetamide	SIRIUS/CSIFinger:ID	0.044	C19H25N5O2S	[M+H2O+H]+	406.189	406.191	-4.39598	13.5429	3		BZPCOWJQXPODIH-UHFFFAOYSA-N	Organic nitrogen compounds	Organonitrogen compounds	Amines	CCN1C(=NN=C1SCC(=O)NC2=CC=C(C=C2)N3CCOCC3)C4CC4	8140870	No
H-His-Val-Gly-Pro-Ile-Ala-OH	SIRIUS/CSIFinger:ID	0.105	C27H44N8O7	[M+H-H2O]+	575.327	575.33	-4.39402	12.5247	3		MBONPRJTULPGKR-AHFNSMAVSA-N	Organic acids and derivatives	Carboxylic acids and derivatives	Amino acids, peptides, and analogues	CCC(C)C(C(=O)NC(C)C(=O)O)NC(=O)C1CCCN1C(=O)CNC(=O)C(C(C)C)NC(=O)C(CC2=CN=CN2)N	444385	No
Carbamic acid, [4-[(phenylamino)sulfonyl]phenyl]-, methyl ester	SIRIUS/CSIFinger:ID	0.307	C14H14N2O4S	[M+H]+	307.073	307.075	-4.39016	18.9173	3		ULEYDOAVVSSLFC-UHFFFAOYSA-N	Organic acids and derivatives	Carboxylic acids and derivatives	Amino acids, peptides, and analogues	COC(=O)NC1=CC=C(C=C1)S(=O)(=O)NC2=CC=CC=C2	4928090	No
2-(Tert-butylsulfonyl)ethanethioamide	SIRIUS/CSIFinger:ID	0.261	C6H13NO2S2	[M+Na]+	218.027	218.028	-4.38982	21.0347	3		MNLXPMODUGFBAA-UHFFFAOYSA-N	Organosulfur compounds	Sulfenyl compounds	Unassigned	CC(C)(C)S(=O)(=O)CC(=S)N	2745402	No
[[Bis(propan-2-ylamino)amino]-methylsilyl]cyclohexane	SIRIUS/CSIFinger:ID	0.261	C13H31N3Si	[M+H]+	258.235	258.236	-4.38709	26.2095	3			Organic nitrogen compounds	Organonitrogen compounds	Unassigned	CC(C)NN(NC(C)C)[SiH](C)C1CCCCC1		No
Isobutylisopropyldimethoxysilane	SIRIUS/CSIFinger:ID	0.038	C9H22O2Si	[M+H-H2O]+	173.135	173.136	-4.38675	23.1465	3		XFAOZKNGVLIXLC-UHFFFAOYSA-N	Organic oxygen compounds	Organooxygen compounds	Alcohols and polyols	CC(C)C[Si](C(C)C)(OC)OC	86305	No
tert-butyl N-[(1S)-2-[(2S)-2-[(4-amino-1-cyclobutyl-3,4-dioxobutan-2-yl)carbamoyl]-6,6-dimethyl-3-azabicyclo[3.1.0]hexan-3-yl]-1-cyclohexyl-2-oxoethyl]carbamate	SIRIUS/CSIFinger:ID	0.278	C29H46N4O6	[M+K]+	585.302	585.305	-4.38303	19.369	3		LFKITAOQQDIAJF-IOHZUATHSA-N	Organic acids and derivatives	Carboxylic acids and derivatives	Amino acids, peptides, and analogues	CC1(C2C1C(N(C2)C(=O)C(C3CCCCC3)NC(=O)OC(C)(C)C)C(=O)NC(CC4CCC4)C(=O)C(=O)N)C	58606281	No
Suc-L-Ala-L-Tyr-L-Leu-L-Val-pNA	SIRIUS/CSIFinger:ID	0.159	C33H44N6O10	[M+H]+	685.316	685.319	-4.37141	17.1867	3		PDADEQNFOLSOKM-JJYGQQETSA-N	Organic acids and derivatives	Carboxylic acids and derivatives	Amino acids, peptides, and analogues	CC(C)CC(C(=O)NC(C(C)C)C(=O)NC1=CC=C(C=C1)[N+](=O)[O-])NC(=O)C(CC2=CC=C(C=C2)O)NC(=O)C(C)NC(=O)CCC(=O)O	13192765	No
3-[[5-[[(2S)-2-[[(2S)-2-[[(2S)-2-amino-3-methylbutanoyl]amino]-3-methylbutanoyl]amino]-4-methylpentanoyl]amino]-2,3,4,6-tetrahydroxyhexanoyl]amino]-3-phenylpropanoic acid	SIRIUS/CSIFinger:ID	0.109	C31H51N5O10	[M+H-H2O]+	636.358	636.36	-4.36626	15.9326	3		WDNOOPOWGWWJRB-RFQPJEMPSA-N	Organic acids and derivatives	Carboxylic acids and derivatives	Amino acids, peptides, and analogues	CC(C)CC(C(=O)NC(CO)C(C(C(C(=O)NC(CC(=O)O)C1=CC=CC=C1)O)O)O)NC(=O)C(C(C)C)NC(=O)C(C(C)C)N	102303224	No
1-Propanesulfonamide, N-[1-(aminomethyl)cyclopentyl]-N-ethyl-2-methyl-	SIRIUS/CSIFinger:ID	0.026	C12H26N2O2S	[M+Na]+	285.159	285.161	-4.36142	18.2851	3		DYEXXFMKOSUGAL-UHFFFAOYSA-N	Benzenoids	Benzene and substituted derivatives	Unassigned	CCN(C1(CCCC1)CN)S(=O)(=O)CC(C)C	64477308	No
2-amino-N-[2-[[2-[1,3-di(tetradecoxy)propan-2-ylamino]-2-oxoethyl]amino]-2-oxoethyl]acetamide	SIRIUS/CSIFinger:ID	0.665	C37H74N4O5	[M+K]+	693.526	693.529	-4.35975	28.6377	3		WZLZNPDDJRUKFB-UHFFFAOYSA-N	Organic acids and derivatives	Carboxylic acids and derivatives	Amino acids, peptides, and analogues	CCCCCCCCCCCCCCOCC(COCCCCCCCCCCCCCC)NC(=O)CNC(=O)CNC(=O)CN	101894514	No
4-[1,1,2,2-Tetrafluoro-2-(4-hydroxycyclohexyl)ethyl]cyclohexan-1-ol	SIRIUS/CSIFinger:ID	0.082	C14H22F4O2	[M+H-H2O]+	281.151	281.152	-4.35638	25.1261	3	Halogen	OPMIYDGDXOLUPH-UHFFFAOYSA-N	Benzenoids	Benzene and substituted derivatives	Unassigned	C1CC(CCC1C(C(C2CCC(CC2)O)(F)F)(F)F)O	89165629	No
1-Nitropentadecan-2-OL	SIRIUS/CSIFinger:ID	0.096	C15H31NO3	[M+H-H2O]+	256.226	256.227	-4.35514	21.1153	3		HXXUNBYCISCKDK-UHFFFAOYSA-N	Lipids and lipid-like molecules	Fatty Acyls	Fatty amides	CCCCCCCCCCCCCC(C[N+](=O)[O-])O	71389905	No
(2S,5R,17R,18S)-N-(2-amino-2-oxoethyl)-17-benzyl-14-[[(2S)-2-(3,3-dimethylbutanoylamino)-3-methylbutanoyl]amino]-18-hydroxy-3,8,15,20-tetraoxo-2-propan-2-yl-1,4,9,16-tetrazacycloicosane-5-carboxamide	MOLDISCOVERY	21.7042 (0.88)	C42H75O13P	[M+H]+	819.498	819.502	-4.34022	33.9948	3		UGDNLICQIONFHA-DBJCMTJJSA-N	Lipids and lipid-like molecules	Glycerophospholipids	Glycerophosphoinositols	CCCC/C=C\C/C=C\CCCCCCCC(=O)O[C@H](COC(=O)CCCCCCC/C=C\CCCCCC)COP(=O)(O)O[C@H]1C(O)C(O)C(O)[C@@H](O)C1O	44342217	No
7-Cyclopentylheptanoate	SIRIUS/CSIFinger:ID	0.397	C12H22O2	[M+H-H2O]+	181.158	181.159	-4.33655	21.2154	3		YPKDXXUBAYLACD-UHFFFAOYSA-M	Lipids and lipid-like molecules	Fatty Acyls	Fatty acids and conjugates	C1CCC(C1)CCCCCCC(=O)O	21521709	No
[(4E,8E)-2-(dodecanoylamino)-3-hydroxytrideca-4,8-dienyl] 2-(trimethylazaniumyl)ethyl phosphate	SIRIUS/CSIFinger:ID	0.015	C30H59N2O6P	[M+H-H2O]+	557.405	557.408	-4.32055	28.0546	3		HSIMRAPSEAUSNZ-IDQXUSCUSA-N	Lipids and lipid-like molecules	Sphingolipids	Unassigned	CCCCCCCCCCCC(=O)NC(COP(=O)(O)OCC[N+](C)(C)C)C(C=CCCC=CCCCC)O	164277901	No
N-cyclopentyl-5-[(2,2,3,3-tetrafluoropropoxy)methyl]-2-furamide	SIRIUS/CSIFinger:ID	0.033	C14H17F4NO3	[M+Na]+	346.102	346.104	-4.31462	18.8376	3	Halogen	UNCSSRGAJKTIQF-UHFFFAOYSA-N	Benzenoids	Benzene and substituted derivatives	Unassigned	C1CCC(C1)NC(=O)C2=CC=C(O2)COCC(C(F)F)(F)F	891668	No
(Z)-4-oxo-2-phenyl-4-[2-[4-(4-propan-2-ylphenyl)piperazine-1-carbonyl]anilino]but-2-enoate	SIRIUS/CSIFinger:ID	0.125	C30H31N3O4	[M+H2O+H]+	516.247	516.249	-4.3117	13.9971	3		LAEGGDYRSDRWDT-QOMWVZHYSA-M	Organic acids and derivatives	Carboxylic acids and derivatives	Amino acids, peptides, and analogues	CC(C)C1=CC=C(C=C1)N2CCN(CC2)C(=O)C3=CC=CC=C3NC(=O)C=C(C4=CC=CC=C4)C(=O)O	6958371	No
2-(4-chlorophenoxy)-N-[4-(furan-2-yl)-11-(3-phenylpropyl)-3,5,6,8,10,11-hexazatricyclo[7.3.0.02,6]dodeca-1(12),2,4,7,9-pentaen-7-yl]acetamide	SIRIUS/CSIFinger:ID	0.067	C27H22ClN7O3	[M+H2O+H]+	546.163	546.165	-4.30586	15.5263	3	Halogen	GJKDVRRUKCQKHE-UHFFFAOYSA-N	Organic acids and derivatives	Carboxylic acids and derivatives	Amino acids, peptides, and analogues	C1=CC=C(C=C1)CCCN2C=C3C(=N2)N=C(N4C3=NC(=N4)C5=CC=CO5)NC(=O)COC6=CC=C(C=C6)Cl	45482089	No
Propyl 1-(propylsulfinyl)propyl disulfide	SIRIUS/CSIFinger:ID	0.139	C9H20OS3	[M+H-H2O]+	223.063	223.064	-4.3055	21.2612	3		NIBWKLISDHVING-UHFFFAOYSA-N	Organosulfur compounds	Sulfenyl compounds	Unassigned	CCCSSC(CC)S(=O)CCC	85752107	No
6-Bromo-2-cyclohexyl-8-methyl-3-(thiophen-3-ylmethyl)imidazo[1,2-a]pyridine	SIRIUS/CSIFinger:ID	0.037	C19H21BrN2S	[M+H2O+H]+	407.077	407.079	-4.3041	25.0273	3	Both	USEUVOKJZZJZBE-UHFFFAOYSA-N	Benzenoids	Benzene and substituted derivatives	Halobenzenes	CC1=CC(=CN2C1=NC(=C2CC3=CSC=C3)C4CCCCC4)Br	51360040	No
Lauric Acid	GNPS/Spectral Match	Spectral_Match	C32H53NO	[M]+	200.2	200.201	-4.2952	26.4665	2		POULHZVOKOAJMA-UHFFFAOYSA-N	Lipids and lipid-like molecules	Prenol lipids	Diterpenoids	CCCCCCCCCCCC(=O)O	3893	No
13-Cyclohexyl-2,10,25-trihydroxy-9-(hydroxymethyl)-4,5,9,20-tetramethylhexacyclo[18.5.2.01,18.04,17.05,14.08,13]heptacos-16-en-23-yn-15-one	SIRIUS/CSIFinger:ID	0.395	C38H56O5	[M+Na]+	615.399	615.402	-4.29168	25.394	3		LYGWOGKVPARDLL-UHFFFAOYSA-N	Lipids and lipid-like molecules	Prenol lipids	Unassigned	CC12CCC#CC(C3(CC1)C(C2)C4=CC(=O)C5C(C4(CC3O)C)(CCC6C5(CCC(C6(C)CO)O)C7CCCCC7)C)O	163038843	No
N-ethyl-2-[(3-methoxy-4-oxo-3,4-dihydroquinazolin-2-yl)sulfanyl]acetamide	SIRIUS/CSIFinger:ID	0.068	C13H15N3O3S	[M+H-H2O]+	276.079	276.08	-4.28754	34.0612	3		YTWQIBHNWUZIHV-UHFFFAOYSA-N	Benzenoids	Benzene and substituted derivatives	Unassigned	CCNC(=O)CSC1=NC2=CC=CC=C2C(=O)N1OC	664855	No
(3-Dodecylamino-propyl)-phosphonic acid	SIRIUS/CSIFinger:ID	0.018	C15H34NO3P	[M+H]+	308.234	308.235	-4.28409	13.494	3		ATXJVJPQVHFGIA-UHFFFAOYSA-N	Benzenoids	Benzene and substituted derivatives	Phenoxy compounds	CCCCCCCCCCCCNCCCP(=O)(O)O	44344210	No
4-[1-[[5-methyl-2-(trifluoromethyl)phenyl]methyl]-3,4-dihydro-2H-pyrido[2,3-b]pyrazin-7-yl]-N-[(4-phenylphenyl)methyl]benzamide	SIRIUS/CSIFinger:ID	0.156	C36H31F3N4O	[M+H2O+H]+	611.26	611.263	-4.28361	23.7374	3	Halogen	OXBCAXTVBQDVQE-UHFFFAOYSA-N	Organic acids and derivatives	Carboxylic acids and derivatives	Amino acids, peptides, and analogues	CC1=CC(=C(C=C1)C(F)(F)F)CN2CCNC3=C2C=C(C=N3)C4=CC=C(C=C4)C(=O)NCC5=CC=C(C=C5)C6=CC=CC=C6	134292046	No
7-[(1R,2R,3R)-3-Hydroxy-2-[(1E,3S)-3-Hydroxyoct-1-en-1-yl]-5-oxocyclopentyl]heptanoylcarnitine	SIRIUS/CSIFinger:ID	0.039	C27H47NO7	[M+H]+	498.34	498.343	-4.28342	23.5894	3		OFXFMEGAKISSEH-FOCLMDBBSA-N	Organic acids and derivatives	Carboxylic acids and derivatives	Amino acids, peptides, and analogues	CCCCCC(C=CC1C(CC(=O)C1CCCCCCC(=O)OC(CC(=O)O)C[N+](C)(C)C)O)O	156962956	No
N,N'-dibutyl-1,1-difluoromethanediamine	SIRIUS/CSIFinger:ID	0.041	C9H20F2N2	[M+H]+	195.166	195.167	-4.27534	25.696	3	Halogen	WSQPALOBFOKOSL-UHFFFAOYSA-N	Organohalogen compounds	Alkyl halides	Alkyl fluorides	CCCCNC(NCCCC)(F)F	12009767	No
5-amino-7-[(7S)-7-azaniumyl-5-azaspiro[2.4]heptan-5-yl]-1-cyclopropyl-6-fluoro-8-methyl-4-oxoquinoline-3-carboxylate	SIRIUS/CSIFinger:ID	0.031	C20H23FN4O3	[M+H2O+H]+	405.192	405.193	-4.27477	24.659	3	Halogen	LEILBPMISZFZQK-GFCCVEGCSA-N	Organic acids and derivatives	Carboxylic acids and derivatives	Amino acids, peptides, and analogues	CC1=C2C(=C(C(=C1N3CC(C4(C3)CC4)N)F)N)C(=O)C(=CN2C5CC5)C(=O)O	40466983	No
N-[4-(dimethylamino)phenyl]-2-(2-oxo-5-phenyl-2,3-dihydro-1H-1,4-benzodiazepin-1-yl)acetamide	SIRIUS/CSIFinger:ID	0.044	C25H24N4O2	[M+H2O+H]+	431.206	431.208	-4.25968	22.9733	3		INHKRAUHZHFOQE-UHFFFAOYSA-N	Organoheterocyclic compounds	Indoles and derivatives	Unassigned	CN(C)C1=CC=C(C=C1)NC(=O)CN2C(=O)CN=C(C3=CC=CC=C32)C4=CC=CC=C4	3241670	No
CID 13989914	GNPS/Spectral Match	Spectral_Match	C24H32O7	[M+H-H2O]+	415.21	415.212	-4.25664	25.468	2		RCFGIEPQSDGMJJ-UHFFFAOYSA-N	Lignans, neolignans and related compounds	Dibenzylbutane lignans		COCC(CC1=CC=C(OC)C(OC)=C1)C(COC)CC2=CC3=C(OCO3)C(OC)=C2	13989914	No
2-[(E)-3,3,3-trifluoroprop-1-enyl]benzenesulfonamide	SIRIUS/CSIFinger:ID	0.064	C9H8F3NO2S	[M+H2O+H]+	270.039	270.041	-4.24716	23.8737	3	Halogen	CUQZZAFDEXJZEX-AATRIKPKSA-N	Organic acids and derivatives	Carboxylic acids and derivatives	Amino acids, peptides, and analogues	C1=CC=C(C(=C1)C=CC(F)(F)F)S(=O)(=O)N	19995272	No
[[4,6-Bis(dimethylamino)-1,3,5-triazin-2-yl]-(2,2,2-trifluoroethyl)amino]methanol	SIRIUS/CSIFinger:ID	0.095	C10H17F3N6O	[M+H2O+H]+	313.158	313.159	-4.2378	19.571	3	Halogen	KLBPFMOKDQRIDH-UHFFFAOYSA-N	Organoheterocyclic compounds	Triazines	1,3,5-triazines	CN(C)C1=NC(=NC(=N1)N(CC(F)(F)F)CO)N(C)C	14925798	No
(3-Dodecylamino-propyl)-phosphonic acid	SIRIUS/CSIFinger:ID	0.057	C15H34NO3P	[M+H]+	308.234	308.235	-4.2364	14.3848	3		ATXJVJPQVHFGIA-UHFFFAOYSA-N	Benzenoids	Benzene and substituted derivatives	Phenoxy compounds	CCCCCCCCCCCCNCCCP(=O)(O)O	44344210	No
2-(Cyclopentyloxymethyl)decanoic acid	SIRIUS/CSIFinger:ID	0.151	C16H30O3	[M+H-H2O]+	253.215	253.216	-4.23434	22.8669	3		IBUCBZBTCNDTSH-UHFFFAOYSA-N	Lipids and lipid-like molecules	Fatty Acyls	Fatty acids and conjugates	CCCCCCCCC(COC1CCCC1)C(=O)O	156012765	No
2-(Tridecylazaniumyl)acetate	SIRIUS/CSIFinger:ID	0.856	C15H31NO2	[M+H]+	258.242	258.243	-4.23053	25.5226	3		QIGCFPDRVPZWCY-UHFFFAOYSA-N	Organic acids and derivatives	Carboxylic acids and derivatives	Amino acids, peptides, and analogues	CCCCCCCCCCCCCNCC(=O)O	88459333	No
4-(5-hydroxy-2,6,6-trimethylcyclohexen-1-yl)butan-2-one	MOLDISCOVERY	30.4022 (2.44)	C13H22O2	[M+H]+	211.168	211.169	-4.22554	19.3765	3			Lipids and lipid-like molecules	Prenol lipids	Sesquiterpenoids	CC(=O)CCC1=C(C)CCC(O)C1(C)C		Yes
(2S)-1-[4-[[2-(2,2,2-trifluoroethoxy)ethylamino]methyl]piperidin-1-yl]propan-2-ol	SIRIUS/CSIFinger:ID	0.026	C13H25F3N2O2	[M+H-H2O]+	281.182	281.184	-4.21897	23.5516	3	Halogen	LHJCHOWFRXLFKQ-NSHDSACASA-N	Benzenoids	Phenol ethers	Unassigned	CC(CN1CCC(CC1)CNCCOCC(F)(F)F)O	95606921	No
1,1,5,5-Tetramethyl-2-(1-methylethenyl)cyclohexane	GNPS/Spectral Match	Spectral_Match	C15H24O	[M+H-H2O]+	203.179	203.179	-4.21452	19.046	2		CGKUZZXPPXLFDW-UHFFFAOYSA-N	Lipids and lipid-like molecules	Prenol lipids	Sesquiterpenoids	CC(C)C(CCC(C1CC2)=C)=CC1C2(C)O	14774308	No
(R)-N-(1-acetyl-4-(4-((1-(2-(2-(2-azidoethoxy)ethoxy)ethyl)-1H-1,2,3-triazol-4-yl)methoxy)phenyl)-2,2,4-trimethyl-1,2,3,4-tetrahydroquinolin-6-yl)biphenyl-4-carboxamide	SIRIUS/CSIFinger:ID	0.079	C42H46N8O5	[M+K]+	781.319	781.322	-4.20865	24.1009	3		OPXOWGCLWBBZBP-HUESYALOSA-N	Organic acids and derivatives	Carboxylic acids and derivatives	Amino acids, peptides, and analogues	CC(=O)N1C2=C(C=C(C=C2)NC(=O)C3=CC=C(C=C3)C4=CC=CC=C4)C(CC1(C)C)(C)C5=CC=C(C=C5)OCC6=CN(N=N6)CCOCCOCCN=[N+]=[N-]	53326035	No
Triethylene glycol dimethanesulfonate	SIRIUS/CSIFinger:ID	0.082	C8H18O8S2	[M+H]+	307.05	307.052	-4.20648	21.3495	3		MPXIHGYFUPBCPK-UHFFFAOYSA-N	Organosulfur compounds	Sulfonyls	Unassigned	CS(=O)(=O)OCCOCCOCCOS(=O)(=O)C	11077635	No
Tert-butyl [1-(fluoroacetyl)piperidin-4-yl]carbamate	SIRIUS/CSIFinger:ID	0.063	C12H21FN2O3	[M+H2O+H]+	279.17	279.171	-4.20353	21.4855	3	Halogen	FPTYDOWTEBFDOU-UHFFFAOYSA-N	Organic acids and derivatives	Carboxylic acids and derivatives	Amino acids, peptides, and analogues	CC(C)(C)OC(=O)NC1CCN(CC1)C(=O)CF	58959859	No
2,2,3,3,4,4-Hexafluoro-N(1),N(5)-dihydroxypentanediimidamide	SIRIUS/CSIFinger:ID	0.09	C5H6F6N4O2	[M+H2O+H]+	287.056	287.057	-4.19151	18.3488	3	Halogen	CDWHNJLCCKBYEX-UHFFFAOYSA-N	Organoheterocyclic compounds	Azacyclic compounds	Unassigned	C(=NO)(C(C(C(C(=NO)N)(F)F)(F)F)(F)F)N	5357117	No
H-Sar-Arg-Val-Tyr-xiIle-His-DL-Pro-D-Ala-OH	SIRIUS/CSIFinger:ID	0.132	C43H67N13O10	[M+H2O+H]+	944.527	944.531	-4.18855	23.8787	3		XIEWFECSPPTVQN-MGEHNXNLSA-N	Organic acids and derivatives	Carboxylic acids and derivatives	Amino acids, peptides, and analogues	CCC(C)C(C(=O)NC(CC1=CN=CN1)C(=O)N2CCCC2C(=O)NC(C)C(=O)O)NC(=O)C(CC3=CC=C(C=C3)O)NC(=O)C(C(C)C)NC(=O)C(CCCN=C(N)N)NC(=O)CNC	118524676	No
1-[4-[(5-Cyanopyridin-2-yl)amino]cyclohexyl]-3-(cyclohexylmethyl)-1-[4-(1-methylpyrazol-4-yl)phenyl]urea	SIRIUS/CSIFinger:ID	0.006	C30H37N7O	[M+H-H2O]+	494.301	494.303	-4.176	16.261	3		MGUQQNVMCQNVCL-UHFFFAOYSA-N	Benzenoids	Benzene and substituted derivatives	Unassigned	CN1C=C(C=N1)C2=CC=C(C=C2)N(C3CCC(CC3)NC4=NC=C(C=C4)C#N)C(=O)NCC5CCCCC5	145959207	No
2-nitro-N-[3-([1,3]oxazolo[4,5-b]pyridin-2-yl)phenyl]benzamide	SIRIUS/CSIFinger:ID	0.107	C19H12N4O4	[M+H-H2O]+	343.081	343.083	-4.17248	23.3763	3		IXBLACVRVNQIHI-UHFFFAOYSA-N	Benzenoids	Benzene and substituted derivatives	Nitrobenzenes	C1=CC=C(C(=C1)C(=O)NC2=CC=CC(=C2)C3=NC4=C(O3)C=CC=N4)[N+](=O)[O-]	1365384	No
20-[(2-Aminopiperidin-1-ium-4-yl)methyl]-4-cyclohexyl-7-hydroxy-8-methoxy-13,15-dioxo-18-(1-propylcyclopentyl)tricyclo[14.5.0.05,10]henicos-2-yn-14-olate	MOLDISCOVERY	14.5681 (0.4)	C40H75O7P	[M+H]+	699.529	699.532	-4.16809	28.1451	3		AUKULJIYAMHJBF-UHFFFAOYSA-O	Lipids and lipid-like molecules	Glycerophospholipids	Glycerophosphates	CCCC/C=C\C/C=C\CCCCCCCC(=O)O[C@H](CO/C=C\CCCCCCCCCCCCCCCCCC)COP(=O)(O)O	163171228	No
CID 101245986	MOLDISCOVERY	29.7321 (2.27)	C15H24O	[M+H]+	221.189	221.19	-4.16793	20.9334	3		PGMZPNQIBKXCIG-UHFFFAOYSA-N	Lipids and lipid-like molecules	Prenol lipids	Sesquiterpenoids	CC1=C(/C=C/C(C)=C/CO)C(C)(C)CCC1	101245986	No
12-Hydroxydodecanoic acid	GNPS/Spectral Match	Spectral_Match	C12H24O3	[M+H-H2O]+	199.168	199.169	-4.1608	20.3295	2		ZDHCZVWCTKTBRY-UHFFFAOYSA-N	Organic acids and derivatives	Hydroxy acids and derivatives	Medium-chain hydroxy acids and derivatives	O=C(O)CCCCCCCCCCCO	79034	No
(2S,3R,5R,9S,10R,11R,13R,14S,17R)-17-[(2S,3R)-3,6-dihydroxy-6-methylheptan-2-yl]-2,3,11,14-tetrahydroxy-10,13-dimethyl-2,3,4,5,9,11,12,15,16,17-decahydro-1H-cyclopenta[a]phenanthren-6-one	SIRIUS/CSIFinger:ID	0.022	C27H44O7	[M+H-H2O]+	463.303	463.305	-4.15991	27.5333	3		DXGPJKXCWRHUMH-FCZMLXCWSA-N	Lipids and lipid-like molecules	Prenol lipids	Unassigned	CC(C1CCC2(C1(CC(C3C2=CC(=O)C4C3(CC(C(C4)O)O)C)O)C)O)C(CCC(C)(C)O)O	163090478	No
N4-(4-fluorophenyl)-N6-(3-methoxypropyl)-1-methyl-1H-pyrazolo[3,4-d]pyrimidine-4,6-diamine	SIRIUS/CSIFinger:ID	0.065	C16H19FN6O	[M+Na]+	353.148	353.15	-4.15548	19.8585	3	Halogen	INZNQSFMQJLUJU-UHFFFAOYSA-N	Benzenoids	Benzene and substituted derivatives	Halobenzenes	CN1C2=NC(=NC(=C2C=N1)NC3=CC=C(C=C3)F)NCCCOC	16456777	No
N-(10-Aminodecanoyl)-L-Seryl-N-(2-Cyclohexylethyl)-L-Lysinamide	SIRIUS/CSIFinger:ID	0.078	C27H53N5O4	[M+H]+	512.415	512.417	-4.14918	27.7598	3		OVRFOVZVAWIPDE-ZEQRLZLVSA-N	Organic acids and derivatives	Carboxylic acids and derivatives	Amino acids, peptides, and analogues	C1CCC(CC1)CCNC(=O)C(CCCCN)NC(=O)C(CO)NC(=O)CCCCCCCCCN	78333407	No
(3-Dodecylamino-propyl)-phosphonic acid	SIRIUS/CSIFinger:ID	0.025	C15H34NO3P	[M+H]+	308.234	308.235	-4.14426	14.9686	3		ATXJVJPQVHFGIA-UHFFFAOYSA-N	Benzenoids	Phenol ethers	Unassigned	CCCCCCCCCCCCNCCCP(=O)(O)O	44344210	No
2-amino-3-[2-[2-[2-[(Z)-2-amino-3-(ethylamino)prop-2-enoxy]ethoxy]ethoxy]ethylamino]propan-1-ol	SIRIUS/CSIFinger:ID	0.013	C14H32N4O4	[M+H-H2O]+	303.238	303.239	-4.13966	15.5061	3		WAYLSPJRKCLCJZ-UVTDQMKNSA-N	Organic acids and derivatives	Carboxylic acids and derivatives	Amino acids, peptides, and analogues	CCNC=C(COCCOCCOCCNCC(CO)N)N	123224433	No
MC-AHar	SIRIUS/CSIFinger:ID	0.191	C47H70N10O12	[M+Na]+	989.503	989.507	-4.13733	15.3957	3		BMWJSAZEZUBFNG-HQXMUDDSSA-N	Organic acids and derivatives	Carboxylic acids and derivatives	Amino acids, peptides, and analogues	CC1C(NC(=O)C(NC(=O)C(C(NC(=O)C(NC(=O)C(NC(=O)C(=C)N(C(=O)CCC(NC1=O)C(=O)O)C)C)C)C(=O)O)C)CCCCN=C(N)N)C=CC(=CC(C)C(CC2=CC=CC=C2)OC)C	155801660	No
(2S)-2-phenoxy-1-[4-[(2R)-2-phenoxybutanoyl]piperazin-1-yl]butan-1-one	SIRIUS/CSIFinger:ID	0.111	C24H30N2O4	[M+H2O+H]+	429.237	429.238	-4.12826	19.7253	3		GJMLEJZZAOGDTO-SZPZYZBQSA-N	Benzenoids	Unassigned	Unassigned	CCC(C(=O)N1CCN(CC1)C(=O)C(CC)OC2=CC=CC=C2)OC3=CC=CC=C3	7302328	No
4-[(2-methyl-1H-indol-5-yl)amino]-2-phenylthieno[2,3-b]pyridine-5-carbonitrile	SIRIUS/CSIFinger:ID	0.137	C23H16N4S	[M+H2O+H]+	399.126	399.127	-4.1185	11.2234	3		CBKZRKBEBYYTGE-UHFFFAOYSA-N	Benzenoids	Unassigned	Unassigned	CC1=CC2=C(N1)C=CC(=C2)NC3=C4C=C(SC4=NC=C3C#N)C5=CC=CC=C5	16123594	No
1,1-Dimethoxynon-3-yne	SIRIUS/CSIFinger:ID	0.039	C11H20O2	[M+H]+	185.153	185.154	-4.11552	17.2025	3		JHDCYFBUCHCNQD-UHFFFAOYSA-N	Lipids and lipid-like molecules	Fatty Acyls	Fatty acid esters	CCCCCC#CCC(OC)OC	13119802	No
2,9-Diethyldecanedial	SIRIUS/CSIFinger:ID	0.044	C14H26O2	[M+H]+	227.2	227.201	-4.11488	25.176	3		IKAFRAHQJRERSN-UHFFFAOYSA-N	Lipids and lipid-like molecules	Fatty Acyls	Fatty acids and conjugates	CCC(CCCCCCC(CC)C=O)C=O	71365658	No
Azecinone	SIRIUS/CSIFinger:ID	0.07	C9H9NO	[M+H]+	148.075	148.076	-4.11075	13.9486	3		CGUKEAOTZZBLNP-UHFFFAOYSA-N	Benzenoids	Benzene and substituted derivatives	Unassigned	C1=CC=CC(=O)NC=CC=C1	129654418	No
3-Hydroxy-8-azaxanthine	SIRIUS/CSIFinger:ID	0.278	C4H3N5O3	[M+Na]+	192.012	192.013	-4.10756	23.6755	3		CDDIMGICOMBXAX-UHFFFAOYSA-N	Organoheterocyclic compounds	Diazines	Unassigned	C12=NNN=C1N(C(=O)NC2=O)O	352693	No
(2S)-2-phenyl(113C)propan-2-ol	SIRIUS/CSIFinger:ID	0.631	C9H12O	[M+H-H2O]+	119.085	119.086	-4.10715	23.6814	3		BDCFWIDZNLCTMF-NEVGAVEJSA-N	Benzenoids	Benzene and substituted derivatives	Phenylpropanes	CC(C)(C1=CC=CC=C1)O	42612831	No
CID 5326742	SIRIUS/CSIFinger:ID	0.094	C44H77NO12	[M+H]+	812.549	812.552	-4.10006	27.214	3		IDRCMPJXOASHGV-ZMHRPQSYSA-N	Lipids and lipid-like molecules	Steroids and steroid derivatives	Steroidal alkaloids	CCCC1C=C(CC(CC(C2C(CC(C(O2)(C(C(=O)N3CCCCC3C(=O)OC(C(C(CC1O)O)C)C(C)CC4CCC(C(C4)OC)O)O)O)C)OC)OC)C)C	5326742	No
(2S)-N-[(2S)-1-[butyl(methyl)amino]-3-cyclohexyl-1-oxopropan-2-yl]-2-[[2-(4-fluorophenyl)acetyl]amino]-4-methylpentanamide	SIRIUS/CSIFinger:ID	0.046	C28H44FN3O3	[M+NH4]+	507.368	507.371	-4.09525	27.064	3	Halogen	KGZQTRVMNLJDEO-DQEYMECFSA-N	Organic acids and derivatives	Carboxylic acids and derivatives	Amino acids, peptides, and analogues	CCCCN(C)C(=O)C(CC1CCCCC1)NC(=O)C(CC(C)C)NC(=O)CC2=CC=C(C=C2)F	44300200	No
3-[2-(2-Carboxylatoethylamino)ethylamino]propanoate	SIRIUS/CSIFinger:ID	0.08	C8H16N2O4	[M+H-H2O]+	187.107	187.108	-4.09124	14.4943	3		SZUZWFXRVSNBOZ-UHFFFAOYSA-L	Organic acids and derivatives	Carboxylic acids and derivatives	Amino acids, peptides, and analogues	C(CNCCNCCC(=O)O)C(=O)O	15871844	No
2-Methyl-2-(4-methylcyclohexyl)propanoate	SIRIUS/CSIFinger:ID	0.204	C11H20O2	[M+H]+	185.153	185.154	-4.08743	17.8074	3		PAVDLAQVFKJSQB-UHFFFAOYSA-M	Lipids and lipid-like molecules	Unassigned	Unassigned	CC1CCC(CC1)C(C)(C)C(=O)O	153832223	No
N-[(Benzyloxy)carbonyl]-L-alanyl-L-phenylalanyl-L-leucinamide	SIRIUS/CSIFinger:ID	0.062	C26H34N4O5	[M+H2O+H]+	501.269	501.271	-4.08703	15.8094	3		ILILXBVMQNAOSY-NYVOZVTQSA-N	Organic acids and derivatives	Carboxylic acids and derivatives	Amino acids, peptides, and analogues	CC(C)CC(C(=O)N)NC(=O)C(CC1=CC=CC=C1)NC(=O)C(C)NC(=O)OCC2=CC=CC=C2	15571353	No
2-(Dideuteriomethyl)-4,4,6,6,8,8,10,10-octamethyl-2-(trideuteriomethyl)-1,3,5,7,9,2,4,6,8,10-pentaoxapentasilecane	SIRIUS/CSIFinger:ID	0.026	C10H30O5Si5	[M+H]+	371.1	371.101	-4.08111	36.6345	3		XMSXQFUHVRWGNA-KPAILUHGSA-N	Organometallic compounds	Organometalloid compounds	Unassigned	C[Si]1(O[Si](O[Si](O[Si](O[Si](O1)(C)C)(C)C)(C)C)(C)C)C	22883046	No
3-cyclononyl-N-[(1R)-5-[2-cyclooctyl-5-(methoxymethyl)-1,2,4-oxadiazolidin-3-yl]-2,3-dihydro-1H-inden-1-yl]-2-methyl-1,3-thiazolidine-5-carboxamide	GNPS/Spectral Match	Spectral_Match	C30H56O10	[M+H]+	577.392	577.395	-4.08076	26.7093	2		WEBKXTACRBLLGI-VEWKEYQJSA-N	Organic acids and derivatives	Carboxylic acids and derivatives	Tricarboxylic acids and derivatives	CCCCCC(O)CC(O)CC(=O)OC(CCCCC)CC(O)CC(=O)OC(CCCCC)CC(O)CC(O)=O	156377455	No
5-(2,5-Dimethylpyrimidin-4-yl)-1-(4-fluorobenzyl)-1,4,5,6-tetrahydropyrrolo[3,4-c]pyrazole	SIRIUS/CSIFinger:ID	0.073	C18H18FN5	[M+H2O+H]+	342.171	342.172	-4.08012	17.5629	3	Halogen	AGVPGEZIZMQPRS-UHFFFAOYSA-N	Organoheterocyclic compounds	Diazines	Pyrimidines and pyrimidine derivatives	CC1=CN=C(N=C1N2CC3=C(C2)N(N=C3)CC4=CC=C(C=C4)F)C	56710362	No
[3-(Dodecanoylamino)propyl](hydroxy)dimethylammonium	SIRIUS/CSIFinger:ID	0.475	C17H36N2O2	[M+H]+	301.284	301.285	-4.06228	25.5885	3		JNGWKQJZIUZUPR-UHFFFAOYSA-N	Lipids and lipid-like molecules	Fatty Acyls	Fatty amides	CCCCCCCCCCCC(=O)NCCC[N+](C)(C)[O-]	94599	No
2-[2-[Bis(carboxymethyl)amino]ethyl-[2-[carboxymethyl-[2-[ethoxy(phenyl)methoxy]-2-oxoethyl]amino]ethyl]amino]acetic acid	SIRIUS/CSIFinger:ID	0.035	C23H33N3O11	[M+H]+	528.217	528.219	-4.04361	14.6709	3		DFPAAOLJSBSSSX-UHFFFAOYSA-N	Organic oxygen compounds	Organooxygen compounds	Carbohydrates and carbohydrate conjugates	CCOC(C1=CC=CC=C1)OC(=O)CN(CCN(CCN(CC(=O)O)CC(=O)O)CC(=O)O)CC(=O)O	22928955	No
(5-Benzyl-1,3,4-oxadiazol-2-yl)methanamine	SIRIUS/CSIFinger:ID	0.062	C10H11N3O	[M+H2O+H]+	208.107	208.108	-4.0383	26.8849	3		PDBPEHJDTFADTJ-UHFFFAOYSA-N	Benzenoids	Benzene and substituted derivatives	Unassigned	C1=CC=C(C=C1)CC2=NN=C(O2)CN	24254451	No
CID 101432135	SIRIUS/CSIFinger:ID	0.053	C7H8NO	[M+Na]+	145.049	145.05	-4.03794	26.1572	3		LQFJOZNCOHYAPF-UHFFFAOYSA-M	Organic nitrogen compounds	Organonitrogen compounds	Unassigned	C[C]1C=CC(=N[O-])C=C1	101432135	No
Trimethyl-(3-trimethylsilylcyclopentyl)silane	SIRIUS/CSIFinger:ID	0.047	C11H26Si2	[M+H]+	215.164	215.165	-4.02995	25.4487	3		PQMFBISRIZQWMJ-UHFFFAOYSA-N	Hydrocarbon derivatives	Unassigned	Unassigned	C[Si](C)(C)C1CCC(C1)[Si](C)(C)C	18368652	No
11-amino-N-[(2S)-1-[[(2S)-6-amino-1-oxo-1-(2-phenylethylamino)hexan-2-yl]amino]-3-hydroxy-1-oxopropan-2-yl]undecanamide	SIRIUS/CSIFinger:ID	0.037	C28H49N5O4	[M+H-H2O]+	502.373	502.375	-4.01574	27.4842	3		CRBYPMCRZPRVSJ-DQEYMECFSA-N	Benzenoids	Benzene and substituted derivatives	Phenethylamines	C1=CC=C(C=C1)CCNC(=O)C(CCCCN)NC(=O)C(CO)NC(=O)CCCCCCCCCCN	469492	No
2-(Hydroxymethyl)-2-(octylamino)propane-1,3-diol	SIRIUS/CSIFinger:ID	0.049	C12H27NO3	[M+H]+	234.205	234.206	-4.01357	24.8229	3		AFJDKYQZVDGXBX-UHFFFAOYSA-N	Lipids and lipid-like molecules	Fatty Acyls	Unassigned	CCCCCCCCNC(CO)(CO)CO	1937568	No
Suc-Phe-Leu-Phe-4MbNA	SIRIUS/CSIFinger:ID	0.025	C39H44N4O7	[M+H]+	681.326	681.328	-4.01174	14.6723	3		KOHRTTCWUYWOAB-ZDCRTTOTSA-N	Organoheterocyclic compounds	Tetrapyrroles and derivatives	Unassigned	CC(C)CC(C(=O)NC(CC1=CC=CC=C1)C(=O)NC2=CC3=CC=CC=C3C(=C2)OC)NC(=O)C(CC4=CC=CC=C4)NC(=O)CCC(=O)O	99647883	No
phenyl 2-[[(2S)-1-[[(2S)-1-[[(2S)-1-(3-aminopropylamino)-5-(diaminomethylideneamino)-1-oxopentan-2-yl]amino]-3-methyl-1-oxobutan-2-yl]amino]-5-(diaminomethylideneamino)-1-oxopentan-2-yl]amino]acetate	SIRIUS/CSIFinger:ID	0.083	C28H49N11O5	[M+Na]+	642.378	642.381	-4.00589	14.8297	3		YNBJVCQEZLDAMW-FUDKSRODSA-N	Organic acids and derivatives	Carboxylic acids and derivatives	Amino acids, peptides, and analogues	CC(C)C(C(=O)NC(CCCN=C(N)N)C(=O)NCCCN)NC(=O)C(CCCN=C(N)N)NCC(=O)OC1=CC=CC=C1	70684173	No
1-(Ethyldisulfanyl)-3-prop-2-enylsulfanylprop-1-ene	SIRIUS/CSIFinger:ID	0.016	C8H14S3	[M+H]+	207.032	207.033	-4.00469	17.6521	3		DYIICEBDSZPAPB-UHFFFAOYSA-N	Organosulfur compounds	Sulfenyl compounds	Unassigned	CCSSC=CCSCC=C	56612434	No
Gqhfrbusensdpm-okilxgfusa-	SIRIUS/CSIFinger:ID	0.061	C14H26O2	[M+H]+	227.2	227.201	-3.9846	22.1478	3		GQHFRBUSENSDPM-OKILXGFUSA-N	Lipids and lipid-like molecules	Fatty Acyls	Unassigned	CCCCCC(C#CC(CCCCC)O)O	42587893	No
Heptanamide, 3-ethyl-N-[2-(3-pyrrolidinyl)ethyl]-	SIRIUS/CSIFinger:ID	0.43	C15H30N2O	[M+H2O+H]+	273.253	273.254	-3.9813	17.4374	3		YNFNEGNABPNWGX-UHFFFAOYSA-N	Organic acids and derivatives	Carboxylic acids and derivatives	Amino acids, peptides, and analogues	CCCCC(CC)CC(=O)NCCC1CCNC1	119535203	No
tert-Butyl (2-cyano-3-fluorophenyl)carbamate	SIRIUS/CSIFinger:ID	0.036	C12H13FN2O2	[M+Na]+	259.084	259.085	-3.97554	22.7076	3	Halogen	URZIIFNBWLCXJJ-UHFFFAOYSA-N	Organic oxygen compounds	Organooxygen compounds	Ethers	CC(C)(C)OC(=O)NC1=C(C(=CC=C1)F)C#N	43580413	No
N,Na(2)-[[2-[(1-Oxo-2-propen-1-yl)amino]-2-[[3-[(1-oxo-2-propen-1-yl)amino]propoxy]methyl]-1,3-propanediyl]bis(oxy-3,1-propanediyl)]bis[2-propenamide]	SIRIUS/CSIFinger:ID	0.044	C25H40N4O7	[M+H2O+H]+	527.305	527.308	-3.97455	16.9977	3		AVHSIQZQLBOZNP-UHFFFAOYSA-N	Organic acids and derivatives	Carboxylic acids and derivatives	Amino acids, peptides, and analogues	C=CC(=O)NCCCOCC(COCCCNC(=O)C=C)(COCCCNC(=O)C=C)NC(=O)C=C	89775144	No
3,6,9,12,15-Pentaoxaoctacosan-1-ol	SIRIUS/CSIFinger:ID	0.385	C23H48O6	[M+NH4]+	438.377	438.379	-3.9742	28.187	3		FJJPDQOHCDOSQU-UHFFFAOYSA-N	Organic oxygen compounds	Organooxygen compounds	Ethers	CCCCCCCCCCCCCOCCOCCOCCOCCOCCO	15920073	No
6-amino-2-[4-(3,6,7-trihydroxy-10,13-dimethyl-2,3,4,5,6,7,8,9,11,12,14,15,16,17-tetradecahydro-1H-cyclopenta[a]phenanthren-17-yl)pentanoylamino]hexanoic acid	SIRIUS/CSIFinger:ID	0.047	C30H52N2O6	[M+Na]+	559.37	559.372	-3.9709	22.0927	3		LUWMRRZFTCISAM-UHFFFAOYSA-N	Lipids and lipid-like molecules	Fatty Acyls	Fatty amides	CC(CCC(=O)NC(CCCCN)C(=O)O)C1CCC2C1(CCC3C2C(C(C4C3(CCC(C4)O)C)O)O)C	163146555	No
Tricosane-9,12,15-trione	SIRIUS/CSIFinger:ID	0.055	C23H42O3	[M+H2O+H]+	385.33	385.331	-3.96777	26.3895	3		WIKVEDYLFCSSSB-UHFFFAOYSA-N	Lipids and lipid-like molecules	Fatty Acyls	Fatty alcohols	CCCCCCCCC(=O)CCC(=O)CCC(=O)CCCCCCCC	71384505	No
5-[(3-cyclopropyl-6,8-dihydro-5H-[1,2,4]triazolo[4,3-a]pyrazin-7-yl)methyl]-3-pyridin-3-yl-1,2,4-oxadiazole	SIRIUS/CSIFinger:ID	0.09	C16H17N7O	[M+H]+	324.155	324.157	-3.96199	21.5717	3		BKVIOCSSWDFILJ-UHFFFAOYSA-N	Benzenoids	Benzene and substituted derivatives	Unassigned	C1CC1C2=NN=C3N2CCN(C3)CC4=NC(=NO4)C5=CN=CC=C5	71878474	No
H-Ile-Ile-Gly-Gly-Arg-NH2	SIRIUS/CSIFinger:ID	0.183	C22H43N9O5	[M+H-H2O]+	496.333	496.335	-3.94533	22.8366	3		IZTKTROELAGNNO-LYHUEXMXSA-N	Organic acids and derivatives	Carboxylic acids and derivatives	Amino acids, peptides, and analogues	CCC(C)C(C(=O)NC(C(C)CC)C(=O)NCC(=O)NCC(=O)NC(CCCN=C(N)N)C(=O)N)N	101656345	No
2-azido-N-diethoxyphosphorylethanamine	SIRIUS/CSIFinger:ID	0.216	C6H15N4O3P	[M+H]+	223.095	223.095	-3.94317	22.0291	3		ILGUWPDSUYGWPP-UHFFFAOYSA-N	Organic acids and derivatives	Organic phosphoric acids and derivatives	Organic phosphoramides	CCOP(=O)(NCCN=[N+]=[N-])OCC	23268582	No
Hexane, 1,6-bis(2-propenyloxy)-	SIRIUS/CSIFinger:ID	0.023	C12H22O2	[M+H]+	199.168	199.169	-3.93586	19.6591	3		MPHJGZIQFJHOHU-UHFFFAOYSA-N	Lipids and lipid-like molecules	Fatty Acyls	Unassigned	C=CCOCCCCCCOCC=C	11106332	No
tert-butyl N-{1-[(1R,5S)-2-[(1-carbamoyl-3,3-dimethyl-1-oxobutan-2-yl)carbamoyl]-6,6-dimethyl-3-azabicyclo[3.1.0]hexan-3-yl]-3,3-dimethyl-1-oxobutan-2-yl}carbamate	SIRIUS/CSIFinger:ID	0.039	C26H44N4O6	[M+Na]+	531.313	531.315	-3.93403	25.9658	3		PXVZKSMODJNUCS-TZTQRCMZSA-N	Organic acids and derivatives	Carboxylic acids and derivatives	Amino acids, peptides, and analogues	CC1(C2C1C(N(C2)C(=O)C(C(C)(C)C)NC(=O)OC(C)(C)C)C(=O)NC(C(=O)C(=O)N)C(C)(C)C)C	23647805	No
(Z)-1-diethoxyphosphoryl-3-fluoroprop-1-en-2-amine	GNPS/Spectral Match	Spectral_Match	C9H15N3O2S	[M+H]+	230.095	230.096	-3.90882	23.629	2		HNFTYIAFWITMOY-SREVYHEPSA-N	Organic acids and derivatives	Carboxylic acids and derivatives	Amino acids, peptides, and analogues	C[N+](C)(C)[C@@H](Cc1c[nH]c(n1)S)C(=O)[O-]	21576467	No
6-Fluoro-1,4,8,11-tetraazacyclotetradecane-5,7-dione	SIRIUS/CSIFinger:ID	0.061	C10H19FN4O2	[M+H-H2O]+	229.145	229.146	-3.9067	16.6338	3	Halogen	MKNBDQVTSSCBPY-UHFFFAOYSA-N	Organic acids and derivatives	Carboxylic acids and derivatives	Amino acids, peptides, and analogues	C1CNCCNC(=O)C(C(=O)NCCNC1)F	71338259	No
2-[(2R)-2-benzamidopropanoyl]sulfanylacetate	SIRIUS/CSIFinger:ID	0.097	C12H13NO4S	[M+H-H2O]+	250.052	250.053	-3.89958	21.5394	3		OEJDVGZWJKPUDA-MRVPVSSYSA-M	Organic acids and derivatives	Carboxylic acids and derivatives	Amino acids, peptides, and analogues	CC(C(=O)SCC(=O)O)NC(=O)C1=CC=CC=C1	6998065	No
1-(8-[3]-Ladderane-octanyl)-2-(8-[3]-ladderane-octanyl)-sn-glycerol	MOLDISCOVERY	10.2626 (0.26)	C43H72O3	[M+H]+	637.553	637.555	-3.89944	29.3697	3		LPTZAZYNWAEJDH-YVIZPHMZSA-N	Lipids and lipid-like molecules	Glycerolipids	Diradylglycerols	OC[C@@H](COCCCCCCCCC1CCC2C(C1)C1C3CCC3C21)OCCCCCCCCC1CCC2C(C1)C1C3CCC3C21	24778507	No
2-[[1-[6-(Diaminomethylideneamino)-2-(3-methylbut-2-enoylamino)hexanoyl]-4-ethylidene-3-methylpyrrolidine-2-carbonyl]amino]-4-methylpentanoic acid	SIRIUS/CSIFinger:ID	0.059	C26H44N6O5	[M+H]+	521.343	521.345	-3.89245	20.5015	3		GJZRJQAXSVMSAB-UHFFFAOYSA-N	Organic acids and derivatives	Carboxylic acids and derivatives	Amino acids, peptides, and analogues	CC=C1CN(C(C1C)C(=O)NC(CC(C)C)C(=O)O)C(=O)C(CCCCN=C(N)N)NC(=O)C=C(C)C	74070971	No
(5S,8S,11S,17S,21S)-14-(3-amino-1,2-dihydroxy-3-oxopropyl)-N-benzyl-21-hydroxy-17-[(1R)-1-hydroxyethyl]-8-(hydroxymethyl)-5-[[[(Z)-2-methylbut-2-enoyl]amino]methyl]-3,6,9,12,15,18,22-heptaoxo-11-propan-2-yl-1,4,7,10,13,16,19-heptazacyclodocosane-2-carboxamide	SIRIUS/CSIFinger:ID	0.054	C38H56N10O15	[M+H-H2O]+	875.386	875.389	-3.8792	16.8762	3		LPASVORSYMMGJC-GSYQEZJGSA-N	Organic acids and derivatives	Carboxylic acids and derivatives	Amino acids, peptides, and analogues	CC=C(C)C(=O)NCC1C(=O)NC(C(=O)NC(C(=O)NC(C(=O)NC(C(=O)NCC(C(=O)NC(C(=O)N1)C(=O)NCC2=CC=CC=C2)O)C(C)O)C(C(C(=O)N)O)O)C(C)C)CO	73350202	No
1-N-[2-(diethylamino)ethyl]-4-N-[(2S)-4-methyl-1-[[(2S)-4-methyl-1-[[(2S)-4-methyl-1-oxopentan-2-yl]amino]-1-oxopentan-2-yl]amino]-1-oxopentan-2-yl]benzene-1,4-dicarboxamide	SIRIUS/CSIFinger:ID	0.173	C32H53N5O5	[M+Na]+	610.392	610.394	-3.87751	24.5999	3		RFRGBWZQKYTQOH-KCHLEUMXSA-N	Organic acids and derivatives	Carboxylic acids and derivatives	Amino acids, peptides, and analogues	CCN(CC)CCNC(=O)C1=CC=C(C=C1)C(=O)NC(CC(C)C)C(=O)NC(CC(C)C)C(=O)NC(CC(C)C)C=O	11549057	No
N'-(aminomethyl)-N-[2-methyl-2-[(Z)-1-(methylamino)-1-methylsulfanylprop-1-en-2-yl]hydrazinyl]methanimidamide	SIRIUS/CSIFinger:ID	0.126	C8H20N6S	[M+H]+	233.153	233.154	-3.87342	23.7467	3		AZYKCKOZISFOIP-FPLPWBNLSA-N	Organoheterocyclic compounds	Triazines	1,3,5-triazines	CC(=C(NC)SC)N(C)NNC=NCN	135266802	No
Cyclododecanecarboxylate	SIRIUS/CSIFinger:ID	0.303	C13H24O2	[M+H-H2O]+	195.174	195.174	-3.8704	23.9583	3		JWIPDQOXAJMVHL-UHFFFAOYSA-M	Organic acids and derivatives	Carboxylic acids and derivatives	Carboxylic acids	C1CCCCCC(CCCCC1)C(=O)O	19802014	No
N,N-diethyl-4-[(5-methylpyridin-2-yl)carbonyl]piperazine-1-carboxamide	SIRIUS/CSIFinger:ID	0.037	C16H24N4O2	[M+H-H2O]+	287.186	287.187	-3.86997	15.0008	3		NMELYJGEFCQBDL-UHFFFAOYSA-N	Organic acids and derivatives	Carboxylic acids and derivatives	Amino acids, peptides, and analogues	CCN(CC)C(=O)N1CCN(CC1)C(=O)C2=NC=C(C=C2)C	3240368	No
5-(1,2-dihydroxy-9-phenylnona-4,6,8-trienyl)-4,9,23-trihydroxy-16-(1H-indol-3-ylmethyl)-20-methyl-2,6,11,14,17,20,24-heptazabicyclo[21.3.0]hexacosane-3,7,12,15,18,21,25-heptone	SIRIUS/CSIFinger:ID	0.159	C44H54N8O12	[M+H-H2O]+	869.379	869.383	-3.86908	23.0518	3		QHVAQCHLFYOGDB-UHFFFAOYSA-N	Organic acids and derivatives	Peptidomimetics	Depsipeptides	CN1CC(=O)NC(C(=O)NCC(=O)NCC(CC(=O)NC(C(C(=O)NC2CC(=O)NC2(CC1=O)O)O)C(C(CC=CC=CC=CC3=CC=CC=C3)O)O)O)CC4=CNC5=CC=CC=C54	163056500	No
stearoyl-3Abz-DL-Orn-DL-Orn-DL-Orn-NH2	MOLDISCOVERY	23.9298 (1.19)	C42H81O8P	[M+H]+	745.571	745.574	-3.86683	28.6054	3		OWDMZPWCLVGDJH-UHFFFAOYSA-N	Lipids and lipid-like molecules	Glycerophospholipids	Glycerophosphates	CCCCCCC/C=C\CCCCCCCC(=O)OC[C@H](COP(=O)(O)O)OC(=O)CCCCCCCCCCCCCCCCCCCCC	118711737	No
4-{[1-(Propylsulfonyl)piperidin-4-yl]carbonyl}morpholine	SIRIUS/CSIFinger:ID	0.119	C13H24N2O4S	[M+Na]+	327.134	327.135	-3.85653	20.4832	3		NUKZRFNSWOXVGX-UHFFFAOYSA-N	Lipids and lipid-like molecules	Fatty Acyls	Fatty acids and conjugates	CCCS(=O)(=O)N1CCC(CC1)C(=O)N2CCOCC2	3236065	No
[1-[2-Aminoethoxy(hydroxy)phosphoryl]oxy-3-pentadecanoyloxypropan-2-yl] hexadecanoate	SIRIUS/CSIFinger:ID	0.151	C36H72NO8P	[M+H]+	678.504	678.507	-3.85569	27.7081	3		DCIHLTIBNFDPMW-UHFFFAOYSA-N	Lipids and lipid-like molecules	Glycerophospholipids	Glycerophosphoethanolamines	CCCCCCCCCCCCCCCC(=O)OC(COC(=O)CCCCCCCCCCCCCC)COP(=O)(O)OCCN	9546768	No
1-N"-[2-(1,1,2-triaminopropylamino)ethyl]propane-1,1,1,2-tetramine	SIRIUS/CSIFinger:ID	0.018	C8H26N8	[M+Na]+	257.216	257.217	-3.85473	23.2619	3		ZQEXNVIFLNEGPP-UHFFFAOYSA-N	Organic nitrogen compounds	Organonitrogen compounds	Unassigned	CC(C(N)(N)NCCNC(C(C)N)(N)N)N	19872314	No
2-(Dodecylamino)acetate	SIRIUS/CSIFinger:ID	0.251	C14H29NO2	[M+H-H2O]+	226.216	226.217	-3.8534	25.9838	3		LNPHVNNRZGCOBK-UHFFFAOYSA-M	Organic nitrogen compounds	Organonitrogen compounds	Amines	CCCCCCCCCCCCNCC(=O)O	17912906	No
N4-(4-fluorophenyl)-N6-(2-methoxyethyl)-1-methyl-1H-pyrazolo[3,4-d]pyrimidine-4,6-diamine	SIRIUS/CSIFinger:ID	0.091	C15H17FN6O	[M+H2O+H]+	335.161	335.163	-3.84859	13.8979	3	Halogen	XRNAOPNJIRBMQJ-UHFFFAOYSA-N	Benzenoids	Benzene and substituted derivatives	Halobenzenes	CN1C2=NC(=NC(=C2C=N1)NC3=CC=C(C=C3)F)NCCOC	16456776	No
5-acetyl-1-[7-(5-acetyl-2,4-dioxo-3,4-dihydropyrimidin-1(2H)-yl)heptyl]pyrimidine-2,4(1H,3H)-dione	SIRIUS/CSIFinger:ID	0.019	C19H24N4O6	[M+H2O+H]+	423.186	423.187	-3.82243	18.5695	3		RFBUSRRDDRMZOD-UHFFFAOYSA-N	Benzenoids	Benzene and substituted derivatives	Unassigned	CC(=O)C1=CN(C(=O)NC1=O)CCCCCCCN2C=C(C(=O)NC2=O)C(=O)C	1815373	No
N~1~,N~2~-Bis(3-butoxypropyl)ethane-1,2-diamine	SIRIUS/CSIFinger:ID	0.089	C16H36N2O2	[M+H-H2O]+	271.273	271.274	-3.8146	22.9351	3		IUPUNBLLZXCXBG-UHFFFAOYSA-N	Organic nitrogen compounds	Organonitrogen compounds	Amines	CCCCOCCCNCCNCCCOCCCC	71392012	No
2-(1-{[(2,5-Dimethoxyphenyl)carbamoyl]methyl}-2,4-dioxo-1,2,3,4-tetrahydroquinazolin-3-YL)-N-[(furan-2-YL)methyl]acetamide	SIRIUS/CSIFinger:ID	0.07	C25H24N4O7	[M+K]+	531.126	531.128	-3.80061	22.7134	3		MKDFEIUATKLTEQ-UHFFFAOYSA-N	Organic acids and derivatives	Carboxylic acids and derivatives	Amino acids, peptides, and analogues	COC1=CC(=C(C=C1)OC)NC(=O)CN2C3=CC=CC=C3C(=O)N(C2=O)CC(=O)NCC4=CC=CO4	9550904	No
N-[1-(Cyclopropanesulfonyl)piperidin-4-YL]-N-(oxan-4-YL)cyclopropanecarboxamide	SIRIUS/CSIFinger:ID	0.281	C17H28N2O4S	[M+H-H2O]+	339.172	339.174	-3.79718	23.271	3		JUGSIQFCEBHAFI-UHFFFAOYSA-N	Organic acids and derivatives	Carboxylic acids and derivatives	Amino acids, peptides, and analogues	C1CC1C(=O)N(C2CCN(CC2)S(=O)(=O)C3CC3)C4CCOCC4	91906220	No
4-Ethenylpyridine;hydron	SIRIUS/CSIFinger:ID	0.316	C7H7N	[M+H2O+H]+	124.075	124.076	-3.79608	23.555	3		KFDVPJUYSDEJTH-UHFFFAOYSA-O	Organoheterocyclic compounds	Pyridines and derivatives	Unassigned	C=CC1=CC=NC=C1	17850127	No
ethyl 4-[4-fluoro-4-(N'-propan-2-ylcarbamimidoyl)piperidin-1-yl]azepane-1-carboxylate	SIRIUS/CSIFinger:ID	0.019	C18H33FN4O2	[M+H]+	357.265	357.266	-3.77675	20.502	3	Halogen	HNYASWXMKROMGN-UHFFFAOYSA-N	Organoheterocyclic compounds	Azoles	Unassigned	CCOC(=O)N1CCCC(CC1)N2CCC(CC2)(C(=NC(C)C)N)F	123830029	No
H-DL-Abu-DL-xiThr-DL-Asn-DL-Tyr-DL-xiThr-OMe	SIRIUS/CSIFinger:ID	0.134	C26H40N6O10	[M+H]+	597.286	597.288	-3.76855	13.6987	3		YQBFEFWNIXXSLD-UHFFFAOYSA-N	Organic acids and derivatives	Carboxylic acids and derivatives	Amino acids, peptides, and analogues	CCC(C(=O)NC(C(C)O)C(=O)NC(CC(=O)N)C(=O)NC(CC1=CC=C(C=C1)O)C(=O)NC(C(C)O)C(=O)OC)N	21145483	No
Benzyl(2,2-dimethoxyethyl)azanium	SIRIUS/CSIFinger:ID	0.035	C11H17NO2	[M+H-H2O]+	178.122	178.123	-3.7654	14.4571	3		LODLUMZUJRFPLU-UHFFFAOYSA-O	Organic nitrogen compounds	Organonitrogen compounds	Amines	COC(CNCC1=CC=CC=C1)OC	36690803	No
4-Octyne	SIRIUS/CSIFinger:ID	0.07	C8H14	[M+H]+	111.116	111.117	-3.76452	36.9954	3		GZTNBKQTTZSQNS-UHFFFAOYSA-N	Hydrocarbons	Unsaturated hydrocarbons	Acetylenes	CCCC#CCCC	16029	No
1-(1,6-Dihydro-4-methyl-6-oxo-2-pyrimidinyl)-3-methyl-1H-pyrazole-4,5-dione 4-[2-[4-(dimethylamino)phenyl]hydrazone]	SIRIUS/CSIFinger:ID	0.195	C17H19N7O2	[M+H-H2O]+	336.155	336.157	-3.76195	19.071	3		SKFNTGCZUBEGKR-UHFFFAOYSA-N	Organic acids and derivatives	Carboxylic acids and derivatives	Amino acids, peptides, and analogues	CC1=CC(=O)NC(=N1)N2C(=O)C(=C(N2)C)N=NC3=CC=C(C=C3)N(C)C	136864761	No
N2,2-Diethyl-N2-(2,2,2-trifluoroethyl)-1,2-butanediamine	SIRIUS/CSIFinger:ID	0.055	C10H21F3N2	[M+H]+	227.172	227.173	-3.76191	29.463	3	Halogen	PRWBZRPVJKNCTL-UHFFFAOYSA-N	Organohalogen compounds	Alkyl halides	Alkyl fluorides	CCC(CC)(CN)N(CC)CC(F)(F)F	61603604	No
1,2-ditetradecanoyl-3-(6Z,9Z,12Z,15Z-octadecatetraenoyl)-sn-glycerol	SIRIUS/CSIFinger:ID	0.097	C49H86O6	[M+Na]+	793.629	793.632	-3.74835	29.4641	3		NGZSPVCWAUNMGC-KOILGACZSA-N	Lipids and lipid-like molecules	Glycerolipids	Triradylcglycerols	CCCCCCCCCCCCCC(=O)OCC(COC(=O)CCCCC=CCC=CCC=CCC=CCC)OC(=O)CCCCCCCCCCCCC	56936562	No
(2R,3S,4S,5R,6R)-2-[[bis(2-ethylhexyl)amino]methyl]-6-[(2R,3R,4S,5S,6R)-6-[[bis(2-ethylhexyl)amino]methyl]-3,4,5-trihydroxy-tetrahydropyran-2-yl]oxy-tetrahydropyran-3,4,5-triol	MOLDISCOVERY	18.1828 (0.59)	C49H86O6	[M+H]+	771.647	771.65	-3.73785	29.4734	3		OJHVVKWKQXWJAY-JHEIGQHFSA-N	Lipids and lipid-like molecules	Glycerolipids	Triradylcglycerols	CC/C=C\C/C=C\C/C=C\CCCCCCCC(=O)OC[C@@H](COC(=O)CCCCCCCCCCCCC)OC(=O)CCCCCCC/C=C\CCCC	11040063	No
H-Gly-Gly-Gly-Gly-Gly-NHMe	SIRIUS/CSIFinger:ID	0.305	C11H20N6O5	[M+H]+	317.156	317.157	-3.72562	23.2942	3		XMOCUCSQZIALSV-UHFFFAOYSA-N	Organic acids and derivatives	Carboxylic acids and derivatives	Amino acids, peptides, and analogues	CNC(=O)CNC(=O)CNC(=O)CNC(=O)CNC(=O)CN	123762747	No
4-Chloropyrimidine-5-carbonyl chloride	SIRIUS/CSIFinger:ID	0.011	C5H2Cl2N2O	[M+K]+	214.917	214.918	-3.7247	34.4213	3	Halogen	WSJZRPQLFKDILG-UHFFFAOYSA-N	Organoheterocyclic compounds	Pyridines and derivatives	Halopyridines	C1=C(C(=NC=N1)Cl)C(=O)Cl	15136787	No
7-Fluoro-3,5,9,11-tetramethyldodecanal	SIRIUS/CSIFinger:ID	0.089	C16H31FO	[M+H-H2O]+	241.232	241.233	-3.72298	24.0276	3	Halogen	CVANOXHEZPJFDJ-UHFFFAOYSA-N	Lipids and lipid-like molecules	Unassigned	Unassigned	CC(C)CC(C)CC(CC(C)CC(C)CC=O)F	137433370	No
H-Val-Gly(tBu)-Ile-Ala-OH	SIRIUS/CSIFinger:ID	0.135	C20H38N4O5	[M+H2O+H]+	433.3	433.302	-3.71036	23.8441	3		RUUWEUYSFMBJBJ-YYFQZIEXSA-N	Organic acids and derivatives	Carboxylic acids and derivatives	Amino acids, peptides, and analogues	CCC(C)C(C(=O)NC(C)C(=O)O)NC(=O)C(C(C)(C)C)NC(=O)C(C(C)C)N	162648998	No
5-fluoro-N,1-bis(morpholin-4-ylmethyl)-2H-pyrimidin-4-amine	SIRIUS/CSIFinger:ID	0.004	C14H24FN5O2	[M+H2O+H]+	332.208	332.209	-3.69708	16.1096	3	Halogen	RSJUNVBJYHOQOC-UHFFFAOYSA-N	Organic acids and derivatives	Carboxylic acids and derivatives	Amino acids, peptides, and analogues	C1COCCN1CNC2=NCN(C=C2F)CN3CCOCC3	141289999	No
3-(3,5-dimethyl-1,2-oxazol-4-yl)-1-[[(2R,3R)-9-[(3,5-dimethyl-1,2-oxazol-4-yl)sulfonylamino]-5-[(2R)-1-hydroxypropan-2-yl]-3-methyl-6-oxo-2,3,4,7-tetrahydro-1,5-benzoxazonin-2-yl]methyl]-1-methylurea	SIRIUS/CSIFinger:ID	0.011	C28H38N6O8S	[M+H2O+H]+	637.263	637.265	-3.682	20.2404	3		RWPXIBNCYYHFTC-JOWJHRDDSA-N	Organic acids and derivatives	Carboxylic acids and derivatives	Amino acids, peptides, and analogues	CC1CN(C(=O)CC2=C(C=CC(=C2)NS(=O)(=O)C3=C(ON=C3C)C)OC1CN(C)C(=O)NC4=C(ON=C4C)C)C(C)CO	44503082	No
Bis(5,6,7-triethyl-9-isocyanatonon-4-enyl) pent-2-enedioate	SIRIUS/CSIFinger:ID	0.075	C37H60N2O6	[M+H2O+H]+	647.461	647.463	-3.68038	31.6465	3		DVCHBHOZTSSLJI-UHFFFAOYSA-N	Organic acids and derivatives	Carboxylic acids and derivatives	Amino acids, peptides, and analogues	CCC(CCN=C=O)C(CC)C(=CCCCOC(=O)CC=CC(=O)OCCCC=C(CC)C(CC)C(CC)CCN=C=O)CC	154118846	No
(3-Isopropylcyclobutyl)methanol	SIRIUS/CSIFinger:ID	0.242	C8H16O	[M+H]+	129.127	129.127	-3.677	24.3615	3		FVHPFGGDBCIDRZ-UHFFFAOYSA-N	Organic oxygen compounds	Organooxygen compounds	Alcohols and polyols	CC(C)C1CC(C1)CO	52911206	No
Cyclohexane, 1-(dodecylsulfinyl)-1-(methylthio)-	SIRIUS/CSIFinger:ID	0.037	C19H38OS2	[M+H]+	347.242	347.244	-3.67553	20.9726	3		NTNBTIVFNPVYNI-UHFFFAOYSA-N	Lipids and lipid-like molecules	Fatty Acyls	Unassigned	CCCCCCCCCCCCS(=O)C1(CCCCC1)SC	12263198	No
Vittatalactone	MOLDISCOVERY	21.0739 (0.83)	C16H30O2	[M+H]+	255.231	255.232	-3.67275	27.7434	3		CFHHQGFWTMEJQN-CLACGNGHSA-N	Organoheterocyclic compounds	Lactones	Beta propiolactones	CC(C)CC(C)CC(C)C[C@@H](C)[C@H]1OC(=O)[C@@H]1C	56936045	No
[5-[2-amino-1-[[3,4-dihydroxy-6-[(7-methyl-2-oxoazepan-3-yl)carbamoyl]-3,4-dihydro-2H-pyran-2-yl]oxy]-2-oxoethyl]-2-(2,4-dioxopyrimidin-1-yl)-4-methoxyoxolan-3-yl] nonanoate	DEREPLICATOR_PLUS	16 (0)	C67H94N14O22	[M+2H]2+	724.338	724.341	-3.66997	25.2733	3		XFFPFHRYBKRXGM-UHFFFAOYSA-N	Organic acids and derivatives	Peptidomimetics	Depsipeptides	CCC(C)C1NC(=O)C(Cc2ccc(O)cc2)NC(=O)C(O)NC(=O)C(CCCN)NC(=O)C(Cc2ccc(O)cc2)NC(=O)C(C(C)O)NC(=O)C(CCC(=O)O)NC(=O)C(C)NC(=O)C(NC(=O)C(Cc2ccc(O)cc2)NC(=O)C(CCC(N)=O)NC(=O)[C@@H]2CCCN2)CC(O)COC1=O	22890368	No
2-Ethenyl-2-methyl-5-(6-methylhepta-2,5-dien-2-yl)oxolane	MOLDISCOVERY	11.0394 (0.28)	C15H24O	[M+H]+	221.189	221.19	-3.66383	21.2185	3		SADCLHOFZYXXAL-UHFFFAOYSA-N	Lipids and lipid-like molecules	Prenol lipids	Monoterpenoids	C=CC1(C)CCC(/C(C)=C\CC=C(C)C)O1	54294923	No
4-Methyl-N-{2-methyl-5-[(4-methylpiperidine-1-carbonyl)amino]phenyl}piperidine-1-carboxamide	SIRIUS/CSIFinger:ID	0.084	C21H32N4O2	[M+H2O+H]+	391.269	391.27	-3.65733	16.9101	3		LAKYUQNROFOCMZ-UHFFFAOYSA-N	Benzenoids	Unassigned	Unassigned	CC1CCN(CC1)C(=O)NC2=CC(=C(C=C2)C)NC(=O)N3CCC(CC3)C	41296048	No
H-Phe-D-Arg-Ala-Lys-NH2	SIRIUS/CSIFinger:ID	0.182	C24H41N9O4	[M+H-H2O]+	502.323	502.325	-3.64745	11.7393	3		OUWNYVQDZNQJPO-DSLXNQLJSA-N	Organic acids and derivatives	Carboxylic acids and derivatives	Amino acids, peptides, and analogues	CC(C(=O)NC(CCCCN)C(=O)N)NC(=O)C(CCCN=C(N)N)NC(=O)C(CC1=CC=CC=C1)N	154947871	No
2-(Cycloheptylamino)octanoic acid	SIRIUS/CSIFinger:ID	0.448	C15H29NO2	[M+H2O+H]+	274.237	274.238	-3.64649	17.953	3		MXPCHRZXEMMMFM-UHFFFAOYSA-N	Organic acids and derivatives	Carboxylic acids and derivatives	Amino acids, peptides, and analogues	CCCCCCC(C(=O)O)NC1CCCCCC1	54892697	No
1,3-dibutyl(11C)urea	SIRIUS/CSIFinger:ID	0.102	C9H20N2O	[M+H]+	173.164	173.165	-3.63759	17.0212	3		AQSQFWLMFCKKMG-RVRFMXCPSA-N	Organic nitrogen compounds	Organonitrogen compounds	Organic nitroso compounds	CCCCNC(=O)NCCCC	10855943	No
3-ethyl-N'-(2,2,3,3-tetrafluoropropyl)hexane-1,6-diamine	SIRIUS/CSIFinger:ID	0.019	C11H22F4N2	[M+H]+	259.178	259.179	-3.63649	22.1606	3	Halogen	QLCFNFMCZRVRSS-UHFFFAOYSA-N	Organic nitrogen compounds	Organonitrogen compounds	Amines	CCC(CCCNCC(C(F)F)(F)F)CCN	106293792	No
(2S)-1-[(5S,6R)-6-hydroxy-5-[[(2S)-5-[[(2R,5S)-5-[[(2S,5S)-2-[(1R)-1-hydroxyethyl]-5,7-dimethyl-4-oxooctanoyl]amino]-2-(2-methylpropyl)-4-oxononanoyl]amino]-2-(hydroxymethyl)-4-oxopentanoyl]amino]-4-oxoheptanoyl]pyrrolidine-2-carboxamide	SIRIUS/CSIFinger:ID	0.108	C43H73N5O12	[M+H]+	852.53	852.533	-3.63577	25.8234	3		YQXQTFNZZKSPIM-HFNXVFNYSA-N	Organic acids and derivatives	Peptidomimetics	Depsipeptides	CCCCC(C(=O)CC(CC(C)C)C(=O)NCC(=O)CC(CO)C(=O)NC(C(C)O)C(=O)CCC(=O)N1CCCC1C(=O)N)NC(=O)C(CC(=O)C(C)CC(C)C)C(C)O	58537256	No
N'-(2,2-difluoroethyl)-N-ethyl-4-(2-propan-2-yloxyethylsulfonyl)piperazine-1-carboximidamide	SIRIUS/CSIFinger:ID	0.012	C14H28F2N4O3S	[M+H-H2O]+	353.18	353.182	-3.63412	12.2836	3	Halogen	GBCUBYSADZKGQK-UHFFFAOYSA-N	Benzenoids	Benzene and substituted derivatives	Halobenzenes	CCNC(=NCC(F)F)N1CCN(CC1)S(=O)(=O)CCOC(C)C	109567309	No
Triethyl-(4-fluorocyclohexyl)silane	GNPS/Spectral Match	Spectral_Match	C12H24O3	[M+H]+	217.179	217.18	-3.63157	24.8771	2		ZRJNUKCGPVEEAC-UHFFFAOYSA-N	Organic acids and derivatives	Hydroxy acids and derivatives	Medium-chain hydroxy acids and derivatives	O=C(O)CCCCCCCCCCCO	162461544	No
N-((2S,3R)-1-(3,5-difluorophenyl)-3-hydroxy-4-(1-(3-(3-oxo-2-azabicyclo[2.2.1]heptan-2-yl)phenyl)cyclohexylamino)butan-2-yl)acetamide	SIRIUS/CSIFinger:ID	0.03	C30H37F2N3O3	[M+H-H2O]+	508.275	508.277	-3.61969	16.8752	3	Halogen	OYEGKOBVNHEMFR-YSDFFMNWSA-N	Organic acids and derivatives	Carboxylic acids and derivatives	Amino acids, peptides, and analogues	CC(=O)NC(CC1=CC(=CC(=C1)F)F)C(CNC2(CCCCC2)C3=CC(=CC=C3)N4C5CCC(C5)C4=O)O	49862291	No
1-(3-Methylbutyl)-2-[[3-(1-methylsulfonylpiperidin-4-yl)-2-oxobenzimidazol-1-yl]methyl]quinazolin-4-one	SIRIUS/CSIFinger:ID	0.035	C27H33N5O4S	[M+H2O+H]+	542.241	542.243	-3.61942	19.308	3		LEVFDGAPMJNOGM-UHFFFAOYSA-N	Organic acids and derivatives	Carboxylic acids and derivatives	Amino acids, peptides, and analogues	CC(C)CCN1C2=CC=CC=C2C(=O)N=C1CN3C4=CC=CC=C4N(C3=O)C5CCN(CC5)S(=O)(=O)C	91755008	No
Ethylthiourethan	SIRIUS/CSIFinger:ID	0.117	C5H11NOS	[M+H-H2O]+	116.052	116.053	-3.61905	27.6194	3		CMGLSTYFWSQNEC-UHFFFAOYSA-N	Organic acids and derivatives	Dithiocarbamic acids and derivatives	Dithiocarbamic acid esters	CCNC(=S)OCC	3279368	No
Phosphonic acid, (hydroxy-3-pyridinylmethyl)-	SIRIUS/CSIFinger:ID	0.091	C6H8NO4P	[M+H-H2O]+	172.015	172.016	-3.61131	21.6401	3		MACCAGQSGQFPRR-UHFFFAOYSA-N	Organic acids and derivatives	Organic phosphonic acids and derivatives	Organic phosphonic acids	C1=CC(=CN=C1)C(O)P(=O)(O)O	10035396	No
[Ethenyl(ethoxy)phosphoryl]benzene	SIRIUS/CSIFinger:ID	0.103	C10H13O2P	[M+H2O+H]+	215.082	215.083	-3.60606	20.7645	3		RDKITHCKBHTSIT-ZDUSSCGKSA-N	Benzenoids	Benzene and substituted derivatives	Unassigned	CCOP(=O)(C=C)C1=CC=CC=C1	124562361	No
(2S,4S)-2-(aminocarbonyl)-1-[(2S)-2-(tert-butoxycarbonylamino)-3-methylbutanoyl]-4-fluoropyrrolidine	SIRIUS/CSIFinger:ID	0.062	C15H26FN3O4	[M+H2O+H]+	350.207	350.209	-3.60272	13.9684	3	Halogen	FJXNLRMKDBWZKD-DCAQKATOSA-N	Organic acids and derivatives	Carboxylic acids and derivatives	Amino acids, peptides, and analogues	CC(C)C(C(=O)N1CC(CC1C(=O)N)F)NC(=O)OC(C)(C)C	12069359	No
1-[2-[2-(2,2-Diethylpiperazin-1-yl)ethoxy]ethyl]-2,2-diethylpiperazine	SIRIUS/CSIFinger:ID	0.064	C20H42N4O	[M+H2O+H]+	373.352	373.354	-3.59955	23.0425	3		JAVSLBMGCPRYMA-UHFFFAOYSA-N	Organic nitrogen compounds	Organonitrogen compounds	Amines	CCC1(CNCCN1CCOCCN2CCNCC2(CC)CC)CC	139768660	No
N-(3-chloro-4-methylphenyl)-1-(1-ethylimidazol-4-yl)oxysulfanyloxypiperidine-4-carboxamide	SIRIUS/CSIFinger:ID	0.044	C18H23ClN4O3S	[M+H2O+H]+	429.134	429.136	-3.58256	27.946	3	Halogen	NKYSOAMEWZHAIR-UHFFFAOYSA-N	Organic acids and derivatives	Carboxylic acids and derivatives	Amino acids, peptides, and analogues	CCN1C=C(N=C1)OSON2CCC(CC2)C(=O)NC3=CC(=C(C=C3)C)Cl	144311565	No
2,2,6,6-Tetramethylheptanediamide	SIRIUS/CSIFinger:ID	0.03	C11H22N2O2	[M+H]+	215.175	215.175	-3.58221	24.8686	3		YADGSCXSQGCVEV-UHFFFAOYSA-N	Organic acids and derivatives	Carboxylic acids and derivatives	Amino acids, peptides, and analogues	CC(C)(CCCC(C)(C)C(=O)N)C(=O)N	89866948	No
2-[[(2R)-3-[(Z)-heptadec-9-enoyl]oxy-2-hydroxypropoxy]-hydroxyphosphoryl]oxyethyl-trimethylazanium	SIRIUS/CSIFinger:ID	0.317	C25H50NO7P	[M+H]+	508.338	508.34	-3.56574	26.1444	3		LPMGFNAQZPADDZ-FJIRUFBNSA-O	Lipids and lipid-like molecules	Glycerophospholipids	Glycerophosphocholines	CCCCCCCC=CCCCCCCCC(=O)OCC(COP(=O)(O)OCC[N+](C)(C)C)O	5283490	No
2-ethoxy-N-[(2R)-3-(3-fluorophenyl)-2-pyrrol-1-ylpropyl]acetamide	SIRIUS/CSIFinger:ID	0.056	C17H21FN2O2	[M+H2O+H]+	323.175	323.177	-3.55565	20.4752	3	Halogen	CSFDEUHMAMYVNO-MRXNPFEDSA-N	Organic acids and derivatives	Carboxylic acids and derivatives	Amino acids, peptides, and analogues	CCOCC(=O)NCC(CC1=CC(=CC=C1)F)N2C=CC=C2	97039550	No
N-[(1-morpholin-4-ylcycloheptyl)methyl]-1,3,5-triazin-2-amine	SIRIUS/CSIFinger:ID	0.082	C15H25N5O	[M+H-H2O]+	274.202	274.203	-3.55286	25.2164	3		ZGICDLOQJHOTGY-UHFFFAOYSA-N	Organoheterocyclic compounds	Diazines	Pyrimidines and pyrimidine derivatives	C1CCCC(CC1)(CNC2=NC=NC=N2)N3CCOCC3	91782707	No
deslorelin 2NMeHis	DEREPLICATOR_PLUS	12 (0)	C61H87N15O18	[M+H]+	1318.64	1318.64	-3.54836	25.9146	3		FPHRRUIWKJHJCV-ITQXDASVSA-N	Organic acids and derivatives	Peptidomimetics	Depsipeptides	CCC(C)CCCCC(=O)NC1COC(=O)C(Cc2ccccc2)NC(=O)C(CCN)NC(=O)C(C(C)C)NC(=O)C(Cc2c[nH]c3ccccc23)NC(=O)CNC(=O)C(CC(=O)O)NC(=O)C(CC(N)=O)NC(=O)CNC(=O)C(CC(=O)O)NC(=O)C(CCN)NC1=O	57339831	No
1-[1-[1-[(2-Aminopyridin-4-yl)methyl]piperidine-4-carbonyl]piperidin-4-yl]-3-(4,4,4-trifluorobutyl)benzimidazol-2-one	SIRIUS/CSIFinger:ID	0.052	C28H35F3N6O2	[M+H]+	545.283	545.285	-3.53248	24.5964	3	Halogen	JVNKPOHWBICHOM-UHFFFAOYSA-N	Organic acids and derivatives	Carboxylic acids and derivatives	Amino acids, peptides, and analogues	C1CN(CCC1C(=O)N2CCC(CC2)N3C4=CC=CC=C4N(C3=O)CCCC(F)(F)F)CC5=CC(=NC=C5)N	58863165	No
Ethyl-[tris(dimethylamino)-lambda5-phosphanylidene]azanium	SIRIUS/CSIFinger:ID	0.283	C8H23N4P	[M+Na]+	229.154	229.155	-3.52732	23.7092	3		XKDWVOLGFDABAH-UHFFFAOYSA-O	Organic nitrogen compounds	Organonitrogen compounds	Unassigned	CCN=P(N(C)C)(N(C)C)N(C)C	140866566	No
4-[(1-Benzylpiperidin-4-YL)oxy]-N-[(4-methylphenyl)methyl]piperidine-1-carboxamide	SIRIUS/CSIFinger:ID	0.045	C26H35N3O2	[M+H2O+H]+	440.289	440.291	-3.50406	25.7242	3		AUORPQHYYKFWOI-UHFFFAOYSA-N	Benzenoids	Benzene and substituted derivatives	Unassigned	CC1=CC=C(C=C1)CNC(=O)N2CCC(CC2)OC3CCN(CC3)CC4=CC=CC=C4	91916463	No
7-[[[amino-(4-hydroxybutylamino)methylidene]amino]methoxy]-6-[6-[[2,4-dihydroxy-5-methoxy-3-(2-phenylethoxy)benzoyl]oxy-hydroxymethyl]-3,4,5-trihydroxyoxan-2-yl]oxy-2-methyl-3-(2-methylpropyl)-2,3,4,5-tetrahydro-1H-1-benzazepine-9-carboxylic acid	SIRIUS/CSIFinger:ID	0.032	C44H60N4O16	[M+H-H4O2]+	865.384	865.387	-3.50353	24.5259	3		FGTWQGCETUAFIB-UHFFFAOYSA-N	Organic acids and derivatives	Carboxylic acids and derivatives	Amino acids, peptides, and analogues	CC1C(CCC2=C(N1)C(=CC(=C2OC3C(C(C(C(O3)C(O)OC(=O)C4=CC(=C(C(=C4O)OCCC5=CC=CC=C5)O)OC)O)O)O)OCN=C(N)NCCCCO)C(=O)O)CC(C)C	162984386	No
Palmitelaidic acid	GNPS/Spectral Match	Spectral_Match	C16H30O2	[M+H-H2O]+	237.22	237.221	-3.50096	28.4259	2		SECPZKHBENQXJG-BQYQJAHWSA-N	Lipids and lipid-like molecules	Fatty Acyls	Fatty acids and conjugates	CCCCCC/C=C/CCCCCCCC(=O)O	5282745	No
4-Octyne	SIRIUS/CSIFinger:ID	0.055	C8H14	[M+H2O+H]+	129.127	129.127	-3.49733	20.851	3		GZTNBKQTTZSQNS-UHFFFAOYSA-N	Hydrocarbons	Unsaturated hydrocarbons	Unsaturated aliphatic hydrocarbons	CCCC#CCCC	16029	No
CID 101385759	MOLDISCOVERY	16.8741 (0.5)	C19H25BN4O4	[M+H]+	385.203	385.204	-3.49011	26.3709	3	Boron	XKPSZXQEBLNUGJ-UHFFFAOYSA-N	Organic acids and derivatives	Carboxylic acids and derivatives	Amino acids, peptides, and analogues	CC(C)C[C@H](NC(=O)[C@H](Cc1ccccc1)NC(=O)c1cnccn1)B(O)O	101385759	No
N-[(2S)-1-[[(E,3S)-6-[(2S)-2-(hexylcarbamoyl)pyrrolidin-1-yl]-2,5-dimethyl-6-oxohex-4-en-3-yl]-methylamino]-3,3-dimethyl-1-oxobutan-2-yl]-1-propan-2-ylpiperidine-2-carboxamide	SIRIUS/CSIFinger:ID	0.038	C35H63N5O4	[M+H-H2O]+	600.483	600.485	-3.4847	30.7051	3		SDPJAKDDUZELQP-YMCWEBIGSA-N	Organic acids and derivatives	Carboxylic acids and derivatives	Amino acids, peptides, and analogues	CCCCCCNC(=O)C1CCCN1C(=O)C(=CC(C(C)C)N(C)C(=O)C(C(C)(C)C)NC(=O)C2CCCCN2C(C)C)C	58650558	No
[(2R,3S,4S,5R,6S)-3,4,5-tri(butanoyloxy)-6-[(2R,3R,4R)-1,2,5-tri(butanoyloxy)-4-methoxypentan-3-yl]oxyoxan-2-yl]methyl butanoate	SIRIUS/CSIFinger:ID	0.302	C40H66O17	[M+H]+	819.434	819.437	-3.47789	28.5561	3		TZILJXAZPZLWOX-WCRYAMBRSA-N	Lipids and lipid-like molecules	Saccharolipids	Unassigned	CCCC(=O)OCC1C(C(C(C(O1)OC(C(COC(=O)CCC)OC)C(COC(=O)CCC)OC(=O)CCC)OC(=O)CCC)OC(=O)CCC)OC(=O)CCC	154935676	No
Ac-Phe-Ala-Leu-Lys-Ser-NH2	SIRIUS/CSIFinger:ID	0.142	C29H47N7O7	[M+K]+	644.315	644.317	-3.47082	25.417	3		OXOIMJDXWMEIDK-NHKCCNDQSA-N	Organic acids and derivatives	Carboxylic acids and derivatives	Amino acids, peptides, and analogues	CC(C)CC(C(=O)NC(CCCCN)C(=O)NC(CO)C(=O)N)NC(=O)C(C)NC(=O)C(CC1=CC=CC=C1)NC(=O)C	90670433	No
5-Fluoro-3-propyl-1-[(1-propylbenzimidazol-2-yl)methyl]pyrimidine-2,4-dione	SIRIUS/CSIFinger:ID	0.118	C18H21FN4O2	[M+H2O+H]+	363.181	363.183	-3.46163	26.3819	3	Halogen	WNQIFDMONOASTA-UHFFFAOYSA-N	Organic acids and derivatives	Carboxylic acids and derivatives	Amino acids, peptides, and analogues	CCCN1C2=CC=CC=C2N=C1CN3C=C(C(=O)N(C3=O)CCC)F	127043798	No
2-[[3,4-Dihydroxy-4-(hydroxymethyl)oxolan-2-yl]oxymethyl]-6-[4-(4-hydroxy-2,2,6-trimethylcyclohexyl)butan-2-yloxy]oxane-3,4,5-triol	SIRIUS/CSIFinger:ID	0.357	C24H44O11	[M+Na]+	531.276	531.278	-3.45075	23.9495	3		JQWTWUVKRGWZPZ-UHFFFAOYSA-N	Lipids and lipid-like molecules	Prenol lipids	Terpene glycosides	CC1CC(CC(C1CCC(C)OC2C(C(C(C(O2)COC3C(C(CO3)(CO)O)O)O)O)O)(C)C)O	163010119	No
Boc-bAla-D-Trp-Leu-D-Asp-DL-Phe-NH2	MOLDISCOVERY	19.3639 (0.67)	C35H53N7O8S	[M+H]+	732.372	732.375	-3.44388	24.8215	3		QUOWSRWNXBADEX-NIXPGEGASA-N	Organic acids and derivatives	Carboxylic acids and derivatives	Amino acids, peptides, and analogues	CC[C@H](C)[C@@H]1NC(=O)CNC(=O)[C@H](CCSC)NC(=O)CNC(=O)[C@@H]2CCCN2C(=O)[C@H](CC(C)C)NC(=O)[C@H](Cc2ccc(O)cc2)NC1=O	44310227	No
5-amino-5-oxo-2-(pentadec-10-enoylamino)pentanoicacid	GNPS/Spectral Match	Spectral_Match	C20H36N2O4	[M+H]+	369.274	369.275	-3.44352	21.214	2		KTUCFBYZZOEZQW-UHFFFAOYSA-N	Organic acids and derivatives	Carboxylic acids and derivatives	Amino acids, peptides, and analogues	O=C(NC(C(O)=O)CCC(N)=O)CCCCCCCCC=CCCCC		Yes
4-morpholin-4-ylbutyl N-[(4Z,6E,8S,9S,10E,12S,13R,14S,16R)-9-carbamoyloxy-13-hydroxy-8,14-dimethoxy-4,10,12,16-tetramethyl-3,20,22-trioxo-2-azabicyclo[16.3.1]docosa-1(21),4,6,10,18-pentaen-19-yl]carbamate	MOLDISCOVERY	24.9988 (1.33)	C36H60O16	[M+H]+	749.393	749.395	-3.43878	27.3075	3		VOSHQDSKIBTGPA-QPNWBIFSSA-N	Lipids and lipid-like molecules	Saccharolipids		CCC(C)C(=O)OCC1(OC2OC(CO)C(O)C(O)C2OC(=O)CC(C)C)OC(COC(=O)CC(C)C)C(OC(=O)C(C)C)C1OC(=O)CC(C)C	22770585	No
[1-[2-Aminoethoxy(hydroxy)phosphoryl]oxy-3-tetradecanoyloxypropan-2-yl] pentadecanoate	SIRIUS/CSIFinger:ID	0.183	C34H68NO8P	[M+H]+	650.473	650.476	-3.43827	28.4226	3		VQQFJLCUEFKGHJ-UHFFFAOYSA-N	Lipids and lipid-like molecules	Glycerophospholipids	Glycerophosphoethanolamines	CCCCCCCCCCCCCCC(=O)OC(COC(=O)CCCCCCCCCCCCC)COP(=O)(O)OCCN	9546767	No
tert-butyl N-[3-[3-(3-amino-2-fluoropropoxy)propoxy]propyl]carbamate	SIRIUS/CSIFinger:ID	0.029	C14H29FN2O4	[M+H2O+H]+	327.228	327.229	-3.43278	22.8103	3	Halogen	UQXGRQZTKIILCO-UHFFFAOYSA-N	Organic acids and derivatives	Carboxylic acids and derivatives	Amino acids, peptides, and analogues	CC(C)(C)OC(=O)NCCCOCCCOCC(CN)F	138695072	No
Tetradecyl-ammonium; bromide	SIRIUS/CSIFinger:ID	0.648	C14H31N	[M+H]+	214.252	214.253	-3.42587	27.378	3		PLZVEHJLHYMBBY-UHFFFAOYSA-O	Organic nitrogen compounds	Organonitrogen compounds	Amines	CCCCCCCCCCCCCCN	15687967	No
Parmosidone I	SIRIUS/CSIFinger:ID	0.077	C28H22O13	[M+K]+	605.067	605.069	-3.42177	13.4376	3		INHPMDSWWKTLAJ-UHFFFAOYSA-N	Phenylpropanoids and polyketides	Flavonoids	Flavones	CC1=CC(=C(C2=C1C(=O)OC3=C(O2)C(=C(C(=C3CC4=C(C(=C(C(=C4O)C=O)O)C(=O)OC)C)O)C(=O)O)C)C=O)O	156582344	No
Ambuside	SIRIUS/CSIFinger:ID	0.069	C13H16ClN3O5S2	[M+Na]+	416.01	416.011	-3.41987	17.7255	3	Halogen	LTSOENFXCPOCHG-GQCTYLIASA-N	Benzenoids	Benzene and substituted derivatives	Benzenesulfonamides	CC(=O)C=CNC1=CC(=C(C=C1S(=O)(=O)NCC=C)S(=O)(=O)N)Cl	5359940	No
Fenipentol	MOLDISCOVERY	16.879 (0.51)	C11H16O	[M+H]+	165.127	165.127	-3.3986	19.2417	3		OVGORFFCBUIFIA-UHFFFAOYSA-N	Benzenoids	Benzene and substituted derivatives		CCCCC(O)c1ccccc1	3338	No
N-[5-[[4-[5-[acetyl(hydroxy)amino]pentylamino]-4-oxobutanoyl]-hydroxyamino]pentyl]-N'-butyl-N'-hydroxybutanediamide	SIRIUS/CSIFinger:ID	0.061	C24H45N5O8	[M+H-H2O]+	514.322	514.324	-3.39107	18.2401	3		GPZRQAKHFHBCJN-UHFFFAOYSA-N	Organic acids and derivatives	Carboxylic acids and derivatives	Amino acids, peptides, and analogues	CCCCN(C(=O)CCC(=O)NCCCCCN(C(=O)CCC(=O)NCCCCCN(C(=O)C)O)O)O	165618941	No
Cyclohexane, 4-(fluoromethyl)-1,1-dimethoxy-	SIRIUS/CSIFinger:ID	0.052	C9H17FO2	[M+H-H2O]+	159.117	159.118	-3.38555	24.4517	3	Halogen	PIAMPAYVWAISQU-UHFFFAOYSA-N	Lipids and lipid-like molecules	Unassigned	Unassigned	COC1(CCC(CC1)CF)OC	45098183	No
1-[(2E)-2-[3-[(E)-(3,4-dihydroxy-5-methoxyphenyl)methylideneamino]oxy-2-[[(E)-(3,4-dihydroxy-5-methoxyphenyl)methylideneamino]oxymethyl]propoxy]iminoethyl]pyrimidine-2,4-dione	SIRIUS/CSIFinger:ID	0.038	C26H29N5O11	[M+H]+	588.192	588.194	-3.3773	12.1611	3		OJGCYBMBURDLTG-ZQYYSCLCSA-N	Organic acids and derivatives	Carboxylic acids and derivatives	Amino acids, peptides, and analogues	COC1=CC(=CC(=C1O)O)C=NOCC(CON=CCN2C=CC(=O)NC2=O)CON=CC3=CC(=C(C(=C3)OC)O)O	135511415	No
Phe-Phe-Phe-Phe acetate salt	SIRIUS/CSIFinger:ID	0.915	C36H38N4O5	[M+H-H2O]+	589.279	589.281	-3.37378	16.6685	3		NJNPEPZWJBIJCK-UHFFFAOYSA-N	Organic acids and derivatives	Carboxylic acids and derivatives	Amino acids, peptides, and analogues	C1=CC=C(C=C1)CC(C(=O)NC(CC2=CC=CC=C2)C(=O)NC(CC3=CC=CC=C3)C(=O)NC(CC4=CC=CC=C4)C(=O)O)N	3340486	No
(9aR)-1'-(1-acetylpiperidin-4-yl)-N-phenylspiro[1,3,4,7,9,9a-hexahydropyrazino[2,1-c][1,4]oxazine-6,3'-azetidine]-8-carboxamide	SIRIUS/CSIFinger:ID	0.081	C23H33N5O3	[M+CH2O2+H]+	474.269	474.271	-3.37213	15.0755	3		ZOXQOEHEWQPMOY-OAQYLSRUSA-N	Organoheterocyclic compounds	Diazines	Pyrimidines and pyrimidine derivatives	CC(=O)N1CCC(CC1)N2CC3(C2)CN(CC4N3CCOC4)C(=O)NC5=CC=CC=C5	129602571	No
N-[(4S,8S,9aS)-2-(1-methylpiperidin-4-yl)-5-oxo-8-(propan-2-ylcarbamoylamino)-3,4,7,8,9,9a-hexahydro-1H-pyrrolo[1,2-a][1,4]diazepin-4-yl]cyclopropanecarboxamide	SIRIUS/CSIFinger:ID	0.027	C22H38N6O3	[M+H2O+H]+	453.317	453.318	-3.37181	18.9286	3		GFJSXUXWRHBHPD-WDSOQIARSA-N	Organic acids and derivatives	Carboxylic acids and derivatives	Amino acids, peptides, and analogues	CC(C)NC(=O)NC1CC2CN(CC(C(=O)N2C1)NC(=O)C3CC3)C4CCN(CC4)C	154812708	No
(5R)-2-(3-methylsulfonylpropanoyl)-7-(oxan-4-yl)-2,7-diazaspiro[4.5]decan-6-one	SIRIUS/CSIFinger:ID	0.012	C17H28N2O5S	[M+H2O+H]+	391.188	391.19	-3.35976	16.9945	3		LTKSRUIONFLODT-QGZVFWFLSA-N	Organic acids and derivatives	Carboxylic acids and derivatives	Amino acids, peptides, and analogues	CS(=O)(=O)CCC(=O)N1CCC2(C1)CCCN(C2=O)C3CCOCC3	97145401	No
Ethanol, 2,2'-(decylimino)bis-	SIRIUS/CSIFinger:ID	0.615	C14H31NO2	[M+H-H2O]+	228.231	228.232	-3.35712	19.2171	3		YSDGSQDHXJAHIA-UHFFFAOYSA-N	Organic nitrogen compounds	Organonitrogen compounds	Amines	CCCCCCCCCCN(CCO)CCO	4250223	No
N-[4-(4-{[(4-methoxyanilino)carbonyl]amino}benzyl)phenyl]-N'-(4-methoxyphenyl)urea	SIRIUS/CSIFinger:ID	0.015	C29H28N4O4	[M+H]+	497.217	497.218	-3.34864	18.216	3		CWVAJRBJXXPQFH-UHFFFAOYSA-N	Organoheterocyclic compounds	Indoles and derivatives	Indoles	COC1=CC=C(C=C1)NC(=O)NC2=CC=C(C=C2)CC3=CC=C(C=C3)NC(=O)NC4=CC=C(C=C4)OC	989041	No
(5E)-6-methyl-2-methylidene-9-prop-1-en-2-ylcyclodec-5-en-1-ol	SIRIUS/CSIFinger:ID	0.085	C15H24O	[M+H-H2O]+	203.179	203.179	-3.3473	19.4006	3		FCDRTOJMUHXAJJ-WUXMJOGZSA-N	Lipids and lipid-like molecules	Fatty Acyls	Unassigned	CC1=CCCC(=C)C(CC(CC1)C(=C)C)O	101417921	No
2-amino-7-[3,4-dihydroxy-5-(hydroxymethyl)oxolan-2-yl]-4-oxo-3H-pyrrolo[2,3-d]pyrimidine-5-carboximidamide	SIRIUS/CSIFinger:ID	0.19	C12H16N6O5	[M+K]+	363.08	363.081	-3.34031	22.9019	3		PEMQXWCOMFJRLS-UHFFFAOYSA-N	Nucleosides, nucleotides, and analogues	Purine nucleosides	Unassigned	C1=C(C2=C(N1C3C(C(C(O3)CO)O)O)N=C(NC2=O)N)C(=N)N	155886902	No
3-(Hexadecylamino)propiononitrile	SIRIUS/CSIFinger:ID	0.571	C19H38N2	[M+H2O+H]+	313.32	313.321	-3.33876	26.9359	3		HURZPRHLIMBWPK-UHFFFAOYSA-N	Organic nitrogen compounds	Organonitrogen compounds	Amines	CCCCCCCCCCCCCCCCNCCC#N	118953	No
N-[benzyl-[di(propan-2-yl)amino]-dihydroxy-lambda5-phosphanyl]oxy-N-propan-2-ylpropan-2-amine	SIRIUS/CSIFinger:ID	0.009	C19H37N2O3P	[M+H-H2O]+	355.25	355.251	-3.33259	21.0757	3		QCNLPABQECUKPV-UHFFFAOYSA-N	Lipids and lipid-like molecules	Unassigned	Unassigned	CC(C)N(C(C)C)OP(CC1=CC=CC=C1)(N(C(C)C)C(C)C)(O)O	140205003	No
methyl 1-[[(2S)-1-[(2S,5S)-2-[(4-amino-1-cyclopropyl-3,4-dioxobutan-2-yl)carbamoyl]-6,6-dimethyl-3-azabicyclo[3.1.0]hexan-3-yl]-3,3-dimethyl-1-oxobutan-2-yl]carbamoylamino]cyclohexane-1-carboxylate	SIRIUS/CSIFinger:ID	0.07	C30H47N5O7	[M+H2O+H]+	608.363	608.365	-3.32877	25.9427	3		ANICMYMODNQEEX-GODQOOGASA-N	Organic acids and derivatives	Carboxylic acids and derivatives	Amino acids, peptides, and analogues	CC1(C2C1C(N(C2)C(=O)C(C(C)(C)C)NC(=O)NC3(CCCCC3)C(=O)OC)C(=O)NC(CC4CC4)C(=O)C(=O)N)C	70319746	No
Ethanol,2,2-(pentylimino)bis-	SIRIUS/CSIFinger:ID	0.583	C9H21NO2	[M+H-H2O]+	158.153	158.154	-3.32209	20.3505	3		QATXMCVRIZSPJU-UHFFFAOYSA-N	Organic nitrogen compounds	Organonitrogen compounds	Amines	CCCCCN(CCO)CCO	261283	No
N,N'-(Pentane-1,5-diyl)bis(2-chloroacetamide)	SIRIUS/CSIFinger:ID	0.026	C9H16Cl2N2O2	[M+H]+	255.065	255.066	-3.32072	16.6949	3	Halogen	YHXXCHVUPKCXGH-UHFFFAOYSA-N	Organohalogen compounds	Alkyl halides	Alkyl chlorides	C(CCNC(=O)CCl)CCNC(=O)CCl	246195	No
Dehydrated antipain	MOLDISCOVERY	14.132 (0.38)	C30H52O12	[M+H]+	605.351	605.353	-3.32006	26.2334	3		OEFDXGHEALUNEP-ACRUOGEOSA-N	Phenylpropanoids and polyketides	Macrolides and analogues		CC1CCCCCC/C=C/CCCCCCCC(=O)OC2C(CO)OC(OC3C(O1)OC(CO)C(O)C3O)C(O)C2O	134146605	No
2-Methylbutan-2-yl-[2-[2-[2-[2-[2-[2-(2-methylbutan-2-yloxy)ethoxy]ethoxy]ethoxy]ethoxy]ethoxy]ethoxy]phosphinic acid	SIRIUS/CSIFinger:ID	0.148	C22H47O9P	[M+H]+	487.301	487.303	-3.3115	27.3519	3		BJOQLRAPWWXFKU-UHFFFAOYSA-N	Organic acids and derivatives	Organic phosphoric acids and derivatives	Phosphate esters	CCC(C)(C)OCCOCCOCCOCCOCCOCCOP(=O)(C(C)(C)CC)O	123750260	No
2-[2-[2-[(2R)-2-ethylhexanoyl]oxyethoxy]ethoxy]ethyl (2S)-2-ethylhexanoate	GNPS/Spectral Match	Spectral_Match	C22H42O6	[M+H]+	403.304	403.305	-3.30991	28.6669	2		FRQDZJMEHSJOPU-BGYRXZFFSA-N	Lipids and lipid-like molecules	Fatty Acyls	Fatty acid esters	CCCCC(CC)C(=O)OCCOCCOCCOC(=O)C(CC)CCCC	42580151	No
2-[2-(Dioctylamino)-4-methyl-1,3-oxathiol-5-yl]-4-(2-dioctylazaniumylidene-4-methyl-1,3-oxazol-5-ylidene)-3-oxocyclobuten-1-olate	SIRIUS/CSIFinger:ID	0.343	C44H75N3O4S	[M+H2O+H]+	760.563	760.566	-3.30939	29.8128	3		SLIWIWLXJYLTAW-UHFFFAOYSA-N	Lipids and lipid-like molecules	Fatty Acyls	Unassigned	CCCCCCCCN(CCCCCCCC)C1OC(=C(S1)C)C2=C(C(=C3C(=NC(=[N+](CCCCCCCC)CCCCCCCC)O3)C)C2=O)O	123627221	No
(1S,2S)-2-{(S)-1-[(S)-2-Carboxy-1-((S)-1-ethylcarbamoyl-3-methyl-butylcarbamoyl)-ethylcarbamoyl]-2-cyclohexyl-ethylcarbamoyl}-cyclopentanecarboxylic acid	SIRIUS/CSIFinger:ID	0.043	C28H46N4O8	[M+H2O+H]+	585.347	585.349	-3.30727	18.8678	3		GSXMGSNARFSXMB-YFNVTMOMSA-N	Organic acids and derivatives	Carboxylic acids and derivatives	Amino acids, peptides, and analogues	CCNC(=O)C(CC(C)C)NC(=O)C(CC(=O)O)NC(=O)C(CC1CCCCC1)NC(=O)C2CCCC2C(=O)O	493895	No
N-[2-(3-aminoprop-1-ynyl)-4-chlorophenyl]-2-methoxy-2-methylbutanamide	SIRIUS/CSIFinger:ID	0.079	C15H19ClN2O2	[M+Na]+	317.102	317.103	-3.30399	25.9198	3	Halogen	PJDWNLSCMNZHGX-UHFFFAOYSA-N	Benzenoids	Benzene and substituted derivatives	Halobenzenes	CCC(C)(C(=O)NC1=C(C=C(C=C1)Cl)C#CCN)OC	105740592	No
H-Lys-Lys-Arg-Ala-Ala-OH	SIRIUS/CSIFinger:ID	0.733	C24H48N10O6	[M+H-H2O]+	555.371	555.373	-3.30392	18.7001	3		IBCCHWPVHMWFDU-ATIWLJMLSA-N	Organic acids and derivatives	Carboxylic acids and derivatives	Amino acids, peptides, and analogues	CC(C(=O)NC(C)C(=O)O)NC(=O)C(CCCN=C(N)N)NC(=O)C(CCCCN)NC(=O)C(CCCCN)N	56654372	No
17-(6-ethyl-2,3,5-trihydroxyoctan-2-yl)-2,3,14-trihydroxy-10,13-dimethyl-2,3,4,5,9,11,12,15,16,17-decahydro-1H-cyclopenta[a]phenanthren-6-one	DEREPLICATOR_PLUS	15 (0)	C31H46O7	[M+H]+	531.33	531.332	-3.30303	25.5131	3		SUPXCPJBSSBRNY-UHFFFAOYSA-N	Phenylpropanoids and polyketides	Macrolides and analogues		C=C1C/C=C/C(O)C(O)C(=C)C(O)C(O)C(=C)C/C=C/C(C)=C/C(=O)OC(C2OC2C(C)CCC)C(C)C1	162892117	No
2-[[4-(Dodecylamino)-6-methylpyrimidin-2-yl]amino]ethanol	SIRIUS/CSIFinger:ID	0.095	C19H36N4O	[M+H-H2O]+	319.285	319.286	-3.30113	25.8963	3		KWCZAWSGTUEVIS-UHFFFAOYSA-N	Organic nitrogen compounds	Organonitrogen compounds	Amines	CCCCCCCCCCCCNC1=NC(=NC(=C1)C)NCCO	137645080	No
[6-[[5,7-dihydroxy-2-(4-hydroxycyclohexyl)-3,4,4a,5,6,7,8,8a-octahydro-2H-chromen-1-ium-3-yl]oxy]-3,4,5-trihydroxyoxan-2-yl]methyl acetate	SIRIUS/CSIFinger:ID	0.083	C23H38O11	[M+H-H2O]+	473.237	473.238	-3.29603	25.3458	3		XOGFCMIXMILAJS-UHFFFAOYSA-O	Organic oxygen compounds	Organooxygen compounds	Carbohydrates and carbohydrate conjugates	CC(=O)OCC1C(C(C(C(O1)OC2CC3C(CC(CC3OC2C4CCC(CC4)O)O)O)O)O)O	162807364	No
2-Propanol, 1,3-bis((2-hydroxyethyl)amino)-	SIRIUS/CSIFinger:ID	0.037	C7H18N2O3	[M+H-H2O]+	161.128	161.128	-3.29552	20.2976	3		ISNLINDNKXJLCY-UHFFFAOYSA-N	Organic acids and derivatives	Carboxylic acids and derivatives	Amino acids, peptides, and analogues	C(CO)NCC(CNCCO)O	3039236	No
[(2R)-6-amino-2-[[(2S)-6-amino-2-[[2-(7-aminoheptylamino)acetyl]amino]hexanoyl]amino]hexyl] hydrogen carbonate	SIRIUS/CSIFinger:ID	0.145	C22H46N6O5	[M+H]+	475.359	475.36	-3.29435	22.2392	3		DZGWKIXMWKAEJB-MOPGFXCFSA-N	Organic acids and derivatives	Carboxylic acids and derivatives	Amino acids, peptides, and analogues	C(CCCN)CCCNCC(=O)NC(CCCCN)C(=O)NC(CCCCN)COC(=O)O	513380	No
3-[Propan-2-yl-[(2,4,6-tribromophenyl)carbamoyl]amino]propanoic acid	SIRIUS/CSIFinger:ID	0.003	C13H15Br3N2O3	[M+Na]+	506.851	506.852	-3.29347	24.8399	3	Both	VKOAQUXONVAKAT-UHFFFAOYSA-N	Benzenoids	Phenol ethers	Unassigned	CC(C)N(CCC(=O)O)C(=O)NC1=C(C=C(C=C1Br)Br)Br	61186242	No
1-[4-[3-[[4-[2-(Methylamino)-4-propan-2-yl-1,3-thiazol-5-yl]pyrimidin-2-yl]amino]phenyl]piperazin-1-yl]ethanone	SIRIUS/CSIFinger:ID	0.09	C23H29N7OS	[M+H2O+H]+	470.232	470.233	-3.29263	17.8003	3		KHXBENXTIWTHLB-UHFFFAOYSA-N	Benzenoids	Benzene and substituted derivatives	Unassigned	CC(C)C1=C(SC(=N1)NC)C2=NC(=NC=C2)NC3=CC(=CC=C3)N4CCN(CC4)C(=O)C	164613351	No
(E)-Bis[4-(dodecyloxy)phenyl]diazene	SIRIUS/CSIFinger:ID	0.193	C36H58N2O2	[M+H]+	551.455	551.457	-3.28621	29.0544	3		OINOLJCPKVYCRE-UHFFFAOYSA-N	Benzenoids	Benzene and substituted derivatives	Anilides	CCCCCCCCCCCCOC1=CC=C(C=C1)N=NC2=CC=C(C=C2)OCCCCCCCCCCCC	14340482	No
methyl 4-[[(3S,10R,13S,16R)-2,8,12,15-tetraoxo-13-propan-2-yl-1,7,11,14-tetrazatricyclo[14.3.0.03,7]nonadecane-10-carbonyl]amino]butanoate	SIRIUS/CSIFinger:ID	0.049	C24H37N5O7	[M+H]+	508.275	508.277	-3.27893	27.8445	3		LFKMDCGIFYKLRN-WWNBULGVSA-N	Lipids and lipid-like molecules	Fatty Acyls	Fatty amides	CC(C)C1C(=O)NC(CC(=O)N2CCCC2C(=O)N3CCCC3C(=O)N1)C(=O)NCCCC(=O)OC	137650307	No
2,2,2-trideuterio-N-(2-phenylethyl)acetamide	SIRIUS/CSIFinger:ID	0.816	C10H13NO	[M+H]+	164.106	164.107	-3.26861	12.2663	3		MODKMHXGCGKTLE-FIBGUPNXSA-N	Organic acids and derivatives	Carboxylic acids and derivatives	Carboxylic acid derivatives	CC(=O)NCCC1=CC=CC=C1	16656655	No
2-Ethyl-6-hydroxyhexanoate	SIRIUS/CSIFinger:ID	0.408	C8H16O3	[M+H-H2O]+	143.106	143.107	-3.2668	24.4979	3		VGKURASSSAVYQK-UHFFFAOYSA-M	Lipids and lipid-like molecules	Fatty Acyls	Fatty acids and conjugates	CCC(CCCCO)C(=O)O	17867497	No
2-[[(5R,6R,7S,11S)-7-hydroxy-11-(2-hydroxypropan-2-yl)-6-methyl-9-oxatricyclo[6.2.1.02,6]undecan-5-yl]methoxy]-6-(hydroxymethyl)oxane-3,4,5-triol	SIRIUS/CSIFinger:ID	0.072	C21H36O9	[M+H-H2O]+	415.231	415.233	-3.25867	28.066	3		SUWCXXJBFOTRNY-UEDMSNMBSA-N	Organic oxygen compounds	Organooxygen compounds	Carbohydrates and carbohydrate conjugates	CC12C(CCC1C3COC(C3C(C)(C)O)C2O)COC4C(C(C(C(O4)CO)O)O)O	154627082	No
4-[[2-[3-[6-(dimethylamino)piperidin-1-ium-3-yl]-1,2,4-oxadiazolidin-5-yl]pyrrolidin-1-yl]methyl]-N-hydroxycyclohexan-1-amine oxide	SIRIUS/CSIFinger:ID	0.023	C20H40N6O3	[M+H2O+H]+	431.333	431.334	-3.25155	22.6746	3		UOVIZFYKGWIKPA-UHFFFAOYSA-O	Organic acids and derivatives	Carboxylic acids and derivatives	Amino acids, peptides, and analogues	CN(C)C1CCC(C[NH2+]1)C2NC(ON2)C3CCCN3CC4CCC(CC4)[NH+](O)[O-]	163170819	No
Ethanol, 2,2a(2)-(1,5-pentanediyldiimino)bis-	SIRIUS/CSIFinger:ID	0.191	C9H22N2O2	[M+H-H2O]+	173.164	173.165	-3.24259	20.5653	3		BERJGTZQGSYZMB-UHFFFAOYSA-N	Organic nitrogen compounds	Organonitrogen compounds	Unassigned	C(CCNCCO)CCNCCO	415663	No
N-(Octadecylcarbamoyl)glycylglycine	SIRIUS/CSIFinger:ID	0.175	C23H45N3O4	[M+H2O+H]+	446.357	446.359	-3.24247	24.56	3		GOMPCSXQIBZBRL-UHFFFAOYSA-N	Organic acids and derivatives	Carboxylic acids and derivatives	Amino acids, peptides, and analogues	CCCCCCCCCCCCCCCCCCNC(=O)NCC(=O)NCC(=O)O	53849102	No
tert-butyl N-{[(4-acetamidophenyl)carbamoyl]methyl}carbamate	SIRIUS/CSIFinger:ID	0.169	C15H21N3O4	[M+H]+	308.159	308.16	-3.2415	17.8815	3		FXHUCYPVYRUUHI-UHFFFAOYSA-N	Organic acids and derivatives	Carboxylic acids and derivatives	Amino acids, peptides, and analogues	CC(=O)NC1=CC=C(C=C1)NC(=O)CNC(=O)OC(C)(C)C	20238690	No
1H-Azepine-1-carboxamide, N,N'-(methylenedi-4,1-cyclohexanediyl)bis(hexahydro-2-oxo-	SIRIUS/CSIFinger:ID	0.193	C27H44N4O4	[M+Na]+	511.324	511.325	-3.24041	26.2884	3		PBNLUXBQGFTHPR-UHFFFAOYSA-N	Lipids and lipid-like molecules	Fatty Acyls	Fatty amides	C1CCC(=O)N(CC1)C(=O)NC2CCC(CC2)CC3CCC(CC3)NC(=O)N4CCCCCC4=O	56842376	No
2-Hydroxydodecyl(2-hydroxyethyl)azanium	SIRIUS/CSIFinger:ID	0.347	C14H31NO2	[M+H-H2O]+	228.231	228.232	-3.23487	14.6922	3		IBJKVVLQRFTGBL-UHFFFAOYSA-O	Organic nitrogen compounds	Organonitrogen compounds	Amines	CCCCCCCCCCC(CNCCO)O	153735451	No
1-[2-oxo-2-[1-(4-propan-2-ylphenyl)-3,4-dihydro-1H-pyrrolo[1,2-a]pyrazin-2-yl]ethyl]-1-propan-2-yl-3-[4-(trifluoromethyl)phenyl]urea	SIRIUS/CSIFinger:ID	0.1	C29H33F3N4O2	[M+H2O+H]+	545.272	545.273	-3.21876	24.3735	3	Halogen	JJMGTFCGDVLERE-UHFFFAOYSA-N	Organic acids and derivatives	Carboxylic acids and derivatives	Amino acids, peptides, and analogues	CC(C)C1=CC=C(C=C1)C2C3=CC=CN3CCN2C(=O)CN(C(C)C)C(=O)NC4=CC=C(C=C4)C(F)(F)F	5116237	No
3-[(Z)-3-cyclohexylprop-2-enyl]-1,4-azaborinine	GNPS/Spectral Match	Spectral_Match	C12H24O3	[M+H-H2O]+	199.169	199.169	-3.18273	24.8755	2		OFYFXQFCYVQEMW-DAXSKMNVSA-N	Organic acids and derivatives	Hydroxy acids and derivatives	Medium-chain hydroxy acids and derivatives	CCCCCCCCCC(CC(=O)O)O	157874490	No
(2R)-2-[(1R,2S,4S,5R)-2-[(2R,3R,4R,5R,6R)-3-acetamido-5-hydroxy-6-(hydroxymethyl)-4-[(2R,3R,4S,5R,6R)-3,4,5-trihydroxy-6-(hydroxymethyl)oxan-2-yl]oxyoxan-2-yl]oxy-4,5-bis[(2-methylpropan-2-yl)oxycarbonyl]cyclohexyl]oxy-3-cyclohexylpropanoic acid	SIRIUS/CSIFinger:ID	0.093	C39H65NO18	[M+H-H2O]+	818.414	818.417	-3.16563	25.4551	3		UWNRVYSJZMWCRW-RHORZSNJSA-N	Organic oxygen compounds	Organooxygen compounds	Carbohydrates and carbohydrate conjugates	CC(=O)NC1C(C(C(OC1OC2CC(C(CC2OC(CC3CCCCC3)C(=O)O)C(=O)OC(C)(C)C)C(=O)OC(C)(C)C)CO)O)OC4C(C(C(C(O4)CO)O)O)O	101726266	No
[(1S,2R,3R,4S,5R,6S,8R,9S,13S,16S,17R,18S)-11-ethyl-8,9-dihydroxy-4,6,16,18-tetramethoxy-11-azahexacyclo[7.7.2.12,5.01,10.03,8.013,17]nonadecan-13-yl]methyl 2-[[(3S)-4-amino-3-methyl-4-oxobutanoyl]amino]benzoate	SIRIUS/CSIFinger:ID	0.07	C37H53N3O10	[M+K]+	738.334	738.336	-3.15779	11.2279	3		ZWPGENPRTLGXDK-UNYSBPQLSA-N	Organic acids and derivatives	Carboxylic acids and derivatives	Amino acids, peptides, and analogues	CCN1CC2(CCC(C34C2C(C(C31)(C5(CC(C6CC4C5C6OC)OC)O)O)OC)OC)COC(=O)C7=CC=CC=C7NC(=O)CC(C)C(=O)N	21577052	No
(E)-N-prop-2-enyloctadec-9-enamide	GNPS/Spectral Match	Spectral_Match	C21H38N	M+	304.299	304.3	-3.15216	28.2829	2		UAHKJTAJNWDPOC-VAWYXSNFSA-N	Benzenoids	Benzene and substituted derivatives	Phenylmethylamines	CCCCCCCCCCCC[N+](C)(C)CC1=CC=CC=C1	5894025	No
(4-nitrophenyl) N-[1-[(2R)-1-[(2S)-2-[[(2S)-6-amino-2-(phenylmethoxycarbonylamino)hexanoyl]amino]propanoyl]pyrrolidine-2-carbonyl]-3-methoxy-2,5-dioxocyclopentyl]-N-propan-2-ylcarbamate	SIRIUS/CSIFinger:ID	0.026	C38H48N6O12	[M+H2O+H]+	799.348	799.351	-3.13793	22.7399	3		JIFKHHRNSCLUPO-WPKLYPKTSA-N	Organic acids and derivatives	Peptidomimetics	Depsipeptides	CC(C)N(C(=O)OC1=CC=C(C=C1)[N+](=O)[O-])C2(C(=O)CC(C2=O)OC)C(=O)C3CCCN3C(=O)C(C)NC(=O)C(CCCCN)NC(=O)OCC4=CC=CC=C4	53956818	No
2-Ethylhexyl cyclopentanecarboxylate	SIRIUS/CSIFinger:ID	0.135	C14H26O2	[M+H-H4O2]+	191.179	191.179	-3.13215	21.6406	3		PISFVCYDRLJBQS-UHFFFAOYSA-N	Lipids and lipid-like molecules	Fatty Acyls	Unassigned	CCCCC(CC)COC(=O)C1CCCC1	566239	No
3-Hydroxylaurate	SIRIUS/CSIFinger:ID	0.321	C12H24O3	[M+H-H2O]+	199.169	199.169	-3.13202	19.903	3		MUCMKTPAZLSKTL-UHFFFAOYSA-M	Lipids and lipid-like molecules	Fatty Acyls	Fatty acids and conjugates	CCCCCCCCCC(CC(=O)O)O	22183160	No
2-Tridecylnonadeca-2,10-dienal	SIRIUS/CSIFinger:ID	0.023	C32H60O	[M+H2O+H]+	479.481	479.482	-3.12797	28.7666	3		YLJHJROOFZXHDT-UHFFFAOYSA-N	Lipids and lipid-like molecules	Prenol lipids	Unassigned	CCCCCCCCCCCCCC(=CCCCCCCC=CCCCCCCCC)C=O	85989831	No
3-Acetyl-2-(methylaminosulfonyl)thiophene	SIRIUS/CSIFinger:ID	0.107	C7H9NO3S2	[M+Na]+	241.991	241.992	-3.12739	21.9255	3		OTWLSKTWKAMLMQ-UHFFFAOYSA-N	Organoheterocyclic compounds	Azoles	Thiazoles	CC(=O)C1=C(SC=C1)S(=O)(=O)NC	10632675	No
6-(2,4-dichlorophenyl)-1-methyl-N-(2,2,2-trifluoroethyl)pyrazolo[3,4-b]pyridine-4-carboxamide	SIRIUS/CSIFinger:ID	0.1	C16H11Cl2F3N4O	[M+H2O+H]+	421.043	421.044	-3.12724	19.5588	3	Halogen	NCJQZLLRIRSOHW-UHFFFAOYSA-N	Benzenoids	Benzene and substituted derivatives	Halobenzenes	CN1C2=C(C=N1)C(=CC(=N2)C3=C(C=C(C=C3)Cl)Cl)C(=O)NCC(F)(F)F	134794529	No
4,4'-(2-{3-[(4-Fluorophenyl)amino]phenyl}ethene-1,1-Diyl)diphenol	SIRIUS/CSIFinger:ID	0.091	C26H20FNO2	[M+H2O+H]+	416.164	416.166	-3.12593	23.4223	3	Halogen	PJUDSSOOWSZVCM-UHFFFAOYSA-N	Benzenoids	Benzene and substituted derivatives	Halobenzenes	C1=CC(=CC(=C1)NC2=CC=C(C=C2)F)C=C(C3=CC=C(C=C3)O)C4=CC=C(C=C4)O	118988378	No
2-(2-tridecyl-4,5-dihydro-1H-imidazol-3-ium-3-yl)ethanol	SIRIUS/CSIFinger:ID	0.176	C18H36N2O	[M+H-H2O]+	279.279	279.279	-3.11159	26.4537	3		KUHILYGRHCIQJN-UHFFFAOYSA-O	Lipids and lipid-like molecules	Unassigned	Unassigned	CCCCCCCCCCCCCC1=NCCN1CCO	25076566	No
N-[(R)-2-(4-{3-[4-(5-Cyclopentylmethyl-[1,2,4]oxadiazol-3-yl)-3-fluoro-phenoxy]-propyl}-[1,4]diazepan-1-yl)-1-methyl-2-oxo-ethyl]-3-methyl-butyramide	SIRIUS/CSIFinger:ID	0.03	C30H44FN5O4	[M+H-H2O]+	540.333	540.334	-3.10827	22.8925	3	Halogen	BRGMVVCLDYDRKL-JOCHJYFZSA-N	Organic acids and derivatives	Carboxylic acids and derivatives	Amino acids, peptides, and analogues	CC(C)CC(=O)NC(C)C(=O)N1CCCN(CC1)CCCOC2=CC(=C(C=C2)C3=NOC(=N3)CC4CCCC4)F	44373680	No
N-cyclopropyl-2-[4-[2-(2,6-diethylanilino)-2-oxoethyl]piperazin-1-yl]acetamide	SIRIUS/CSIFinger:ID	0.049	C21H32N4O2	[M+H2O+H]+	391.269	391.27	-3.10681	17.303	3		QKSIUHMLHNAUMZ-UHFFFAOYSA-N	Organic acids and derivatives	Carboxylic acids and derivatives	Amino acids, peptides, and analogues	CCC1=C(C(=CC=C1)CC)NC(=O)CN2CCN(CC2)CC(=O)NC3CC3	55410777	No
N-[(5-tert-butyl-1H-pyrazol-4-yl)methyl]-4-(trifluoromethyl)cyclohexan-1-amine	SIRIUS/CSIFinger:ID	0.036	C15H24F3N3	[M+H2O+H]+	322.209	322.21	-3.09954	15.511	3	Halogen	GQXVPEMSJRARJA-UHFFFAOYSA-N	Organic nitrogen compounds	Organonitrogen compounds	Cyclohexylamines	CC(C)(C)C1=C(C=NN1)CNC2CCC(CC2)C(F)(F)F	53506695	No
3,5-Dimethylcyclohexane-1-carbaldehyde	SIRIUS/CSIFinger:ID	0.12	C9H16O	[M+H-H2O]+	123.116	123.117	-3.09626	26.7101	3		QUUHIGZNKCUPOP-UHFFFAOYSA-N	Lipids and lipid-like molecules	Prenol lipids	Monoterpenoids	CC1CC(CC(C1)C=O)C	21396700	No
1-[3,5-Diethyl-1-[2-(trifluoromethylsulfanyl)ethyl]pyrazol-4-yl]ethanol	SIRIUS/CSIFinger:ID	0.002	C12H19F3N2OS	[M+H2O+H]+	315.134	315.135	-3.09075	19.2501	3	Halogen	TYTNHBGNLPQXSN-UHFFFAOYSA-N	Benzenoids	Benzene and substituted derivatives	Halobenzenes	CCC1=C(C(=NN1CCSC(F)(F)F)CC)C(C)O	116618009	No
3,3'-((2,2-Bis((allyloxy)methyl)-1,3-propanediyl)bis(oxy))dipropene	SIRIUS/CSIFinger:ID	0.02	C17H28O4	[M+H2O+H]+	315.216	315.217	-3.08804	17.0617	3		TYMYJUHDFROXOO-UHFFFAOYSA-N	Lipids and lipid-like molecules	Fatty Acyls	Unassigned	C=CCOCC(COCC=C)(COCC=C)COCC=C	73855	No
1-[3-[4,6-dihydroxy-3,5-bis[(3,4,5-trihydroxy-6-methyloxan-2-yl)peroxy]oxan-2-yl]peroxy-10,13-dimethyl-2,3,4,7,8,9,11,12,14,15-decahydro-1H-cyclopenta[a]phenanthren-17-yl]ethanone	SIRIUS/CSIFinger:ID	0.147	C38H58O18	[M+Na]+	825.349	825.352	-3.08669	24.794	3		BLUIBMAGKKFZSM-UHFFFAOYSA-N	Organic oxygen compounds	Organooxygen compounds	Carbohydrates and carbohydrate conjugates	CC1C(C(C(C(O1)OOC2C(C(C(OC2O)OOC3CCC4(C5CCC6(C(C5CC=C4C3)CC=C6C(=O)C)C)C)OOC7C(C(C(C(O7)C)O)O)O)O)O)O)O	162836736	No
N-[[1-[(3-methoxyphenyl)methyl]cyclobutyl]methyl]cyclopropanamine	SIRIUS/CSIFinger:ID	0.103	C16H23NO	[M+H2O+H]+	264.195	264.196	-3.08446	23.0714	3		GSEXBZONCRIMKU-UHFFFAOYSA-N	Benzenoids	Phenol ethers	Unassigned	COC1=CC=CC(=C1)CC2(CCC2)CNC3CC3	65194500	No
Boc-N(Me)Leu-Thr(Ac)-N(Me)Val-OBn	SIRIUS/CSIFinger:ID	0.012	C31H49N3O8	[M+K]+	630.313	630.315	-3.07672	25.4895	3		LXYFHYAMXCJCSW-NDEVUPSOSA-N	Organic acids and derivatives	Carboxylic acids and derivatives	Amino acids, peptides, and analogues	CC(C)CC(C(=O)NC(C(C)OC(=O)C)C(=O)N(C)C(C(C)C)C(=O)OCC1=CC=CC=C1)N(C)C(=O)OC(C)(C)C	10579328	No
(E)-N-[(1S,2R)-1-benzyl-2-hydroxy-3-[isobutyl-(4-methoxyphenyl)sulfonyl-amino]propyl]-4-oxo-pent-2-enamide	SIRIUS/CSIFinger:ID	0.042	C26H34N2O6S	[M+H2O+H]+	521.23	521.232	-3.05892	15.3008	3		CZXXSVDFAAZZOO-LYJOJXBRSA-N	Benzenoids	Benzene and substituted derivatives	Unassigned	CC(C)CN(CC(C(CC1=CC=CC=C1)NC(=O)C=CC(=O)C)O)S(=O)(=O)C2=CC=C(C=C2)OC	25208883	No
H-Leu-Ser-Ala-Lys-Pro-NH2	SIRIUS/CSIFinger:ID	0.12	C23H43N7O6	[M+H2O+H]+	532.344	532.345	-3.0578	25.8551	3		GZQOQFDLBNMQIH-ATIWLJMLSA-O	Organic acids and derivatives	Carboxylic acids and derivatives	Amino acids, peptides, and analogues	CC(C)CC(C(=O)NC(CO)C(=O)NC(C)C(=O)NC(CCCCN)C(=O)N1CCCC1C(=O)N)N	165618848	No
1-Cyclopentyl-3-[2-(pyridin-2-ylamino)ethyl]urea	SIRIUS/CSIFinger:ID	0.09	C13H20N4O	[M+H-H2O]+	231.16	231.16	-3.04941	21.1417	3		QDGMJYONDZADAG-UHFFFAOYSA-N	Organic acids and derivatives	Carboxylic acids and derivatives	Amino acids, peptides, and analogues	C1CCC(C1)NC(=O)NCCNC2=CC=CC=N2	38234800	No
2-[Bis(2,2-dimethylhydrazinyl)-prop-2-enylsilyl]-1,1-dimethylhydrazine	SIRIUS/CSIFinger:ID	0.169	C9H26N6Si	[M+H2O+H]+	265.216	265.217	-3.04092	26.5363	3		KAEAVXHCNTUFEU-UHFFFAOYSA-N	Organic nitrogen compounds	Organonitrogen compounds	Guanidines	CN(C)N[Si](CC=C)(NN(C)C)NN(C)C	58715731	No
Octopaminium	SIRIUS/CSIFinger:ID	0.341	C8H11NO2	[M+H-H2O]+	136.075	136.076	-3.03582	16.1696	3		QHGUCRYDKWKLMG-UHFFFAOYSA-O	Benzenoids	Phenols	1-hydroxy-2-unsubstituted benzenoids	C1=CC(=CC=C1C(CN)O)O	21680226	No
CID 153532490	SIRIUS/CSIFinger:ID	0.034	C10H24O2Si2	[M+H-H2O]+	215.128	215.128	-3.03494	17.5252	3		CMDYJUGHGROBRQ-UHFFFAOYSA-N	Organic oxygen compounds	Organooxygen compounds	Unassigned	C[Si][Si](C)(CCCCO)CCCCO	153532490	No
cyclo[Arg-Phe-Pro-Gly-Ile-Ser-Phe]	SIRIUS/CSIFinger:ID	0.241	C40H56N10O8	[M+K]+	843.389	843.391	-3.03253	19.7379	3		LCGLILGGULDOIK-YHAIKQLXSA-N	Organic acids and derivatives	Carboxylic acids and derivatives	Amino acids, peptides, and analogues	CCC(C)C1C(=O)NC(C(=O)NC(C(=O)NC(C(=O)NC(C(=O)N2CCCC2C(=O)NCC(=O)N1)CC3=CC=CC=C3)CCCN=C(N)N)CC4=CC=CC=C4)CO	101986179	No
5-[2-(Azepan-1-yl)-2-oxoethyl]sulfanyl-1,3-dimethyl-7-propan-2-ylpyrimido[4,5-d]pyrimidine-2,4-dione	SIRIUS/CSIFinger:ID	0.022	C19H27N5O3S	[M+H-H2O]+	388.179	388.18	-3.03108	16.6233	3		BBXLBOPHWRWGGR-UHFFFAOYSA-N	Organic acids and derivatives	Carboxylic acids and derivatives	Amino acids, peptides, and analogues	CC(C)C1=NC2=C(C(=N1)SCC(=O)N3CCCCCC3)C(=O)N(C(=O)N2C)C	7158933	No
4-[[(E)-(3-methyl-5-oxo-1-phenyl-4-pyrazolylidene)methyl]amino]-N-(2-thiazolyl)benzenesulfonamide	SIRIUS/CSIFinger:ID	0.131	C20H17N5O3S2	[M+K]+	478.039	478.04	-3.0303	22.4953	3		GLSRWGJULBVUTE-UHFFFAOYSA-N	Organosulfur compounds	Thioethers	Aryl thioethers	CC1=C(C(=O)N(N1)C2=CC=CC=C2)C=NC3=CC=C(C=C3)S(=O)(=O)NC4=NC=CS4	1237692	No
N-benzyl-2-[3-(2-methylpiperidin-1-yl)propylamino]-4-(2-methylpropylamino)pyrimidine-5-carboxamide	SIRIUS/CSIFinger:ID	0.089	C25H38N6O	[M+H2O+H]+	457.327	457.329	-3.02737	26.6308	3		KTCWYDMMEIBDJO-UHFFFAOYSA-N	Organic acids and derivatives	Carboxylic acids and derivatives	Amino acids, peptides, and analogues	CC1CCCCN1CCCNC2=NC=C(C(=N2)NCC(C)C)C(=O)NCC3=CC=CC=C3	45488618	No
(4R)-4,10,13-trimethyl-17-[(2R)-6-methylheptan-2-yl]-2,3,4,5,6,7,8,9,11,12,14,15,16,17-tetradecahydro-1H-cyclopenta[a]phenanthrene	SIRIUS/CSIFinger:ID	0.057	C28H50	[M+H2O+H]+	405.408	405.409	-3.0214	29.975	3		AJHKOHJONNVXCK-QIFAJYHPSA-N	Lipids and lipid-like molecules	Prenol lipids	Unassigned	CC1CCCC2(C1CCC3C2CCC4(C3CCC4C(C)CCCC(C)C)C)C	145097659	No
L-Threonyl-L-prolyl-L-leucyl-L-valyl-L-threonyl-L-leucine	SIRIUS/CSIFinger:ID	0.09	C30H54N6O9	[M+Na]+	665.382	665.384	-3.01225	19.2729	3		FJFCRWNVJSJFTA-HIOAPMMISA-N	Organic acids and derivatives	Carboxylic acids and derivatives	Amino acids, peptides, and analogues	CC(C)CC(C(=O)NC(C(C)C)C(=O)NC(C(C)O)C(=O)NC(CC(C)C)C(=O)O)NC(=O)C1CCCN1C(=O)C(C(C)O)N	71407264	No
methyl (E,4S)-4-[[(4S)-5-amino-4-[[(2S)-2-[[(2S)-2-[[(2S)-2-aminopropanoyl]carbamoyl]-4-methylpentanoyl]amino]-4-methylpentanoyl]amino]-5-oxopentanoyl]amino]-6-methylhept-2-enoate	SIRIUS/CSIFinger:ID	0.02	C30H52N6O8	[M+H2O+H]+	643.401	643.402	-3.00326	19.5831	3		UGTZMIVBSNZYQZ-BNZXQDRPSA-N	Organic acids and derivatives	Carboxylic acids and derivatives	Amino acids, peptides, and analogues	CC(C)CC(C=CC(=O)OC)NC(=O)CCC(C(=O)N)NC(=O)C(CC(C)C)NC(=O)C(CC(C)C)C(=O)NC(=O)C(C)N	44573102	No
1-pentadecanoyl-2-(9R, 10S-methylene-hexadecanoyl)-sn-glycero-3-phosphoethanolamine	SIRIUS/CSIFinger:ID	0.75	C37H72NO8P	[M+H2O+H]+	708.515	708.517	-3.00205	28.961	3		OXMOEZMESDNNGK-BMPTZRATSA-N	Lipids and lipid-like molecules	Glycerophospholipids	Glycerophosphoethanolamines	CCCCCCCCCCCCCCC(=O)OCC(COP(=O)(O)OCCN)OC(=O)CCCCCCCC1CC1CCCCCC	131841375	No
1-[(R)-1-adamantylsulfinyl]azepane	SIRIUS/CSIFinger:ID	0.089	C16H27NOS	[M+H2O+H]+	300.198	300.199	-2.99835	34.2345	3		TYQKDUAHRRBOPB-FYFWZASSSA-N	Organoheterocyclic compounds	Azacyclic compounds	Unassigned	C1CCCN(CC1)S(=O)C23CC4CC(C2)CC(C4)C3	11880938	No
3,6,9,12,15,18,21,24-Octaoxahexacosane-1,26-diyl diacrylate	SIRIUS/CSIFinger:ID	0.225	C24H42O12	[M+H-H2O]+	505.263	505.264	-2.99112	16.4938	3		JDPZLHCKBWMLDH-UHFFFAOYSA-N	Organic oxygen compounds	Organooxygen compounds	Carbohydrates and carbohydrate conjugates	C=CC(=O)OCCOCCOCCOCCOCCOCCOCCOCCOCCOC(=O)C=C	93684	No
PE(15:0/14:0)	MOLDISCOVERY	18.0544 (0.58)	C34H68NO8P	[M+H]+	650.474	650.476	-2.99105	28.6258	3		VNPKEVZXIMYUIM-JGCGQSQUSA-N	Lipids and lipid-like molecules	Glycerophospholipids	Glycerophosphoethanolamines	CCCCCCCCCCCCCCC(=O)O[C@H](COC(=O)CCCCCCCCCCCCC)COP(=O)(O)OCCN	4369584	No
(2E,6Z,10E)-6-(hydroxymethyl)-2,10-dimethyldodeca-2,6,10-triene-1,12-diol	SIRIUS/CSIFinger:ID	0.048	C15H26O3	[M+H-H2O]+	237.184	237.185	-2.98755	17.5507	3		MOFGXPKHCUZJEB-TVVOFDSQSA-N	Lipids and lipid-like molecules	Unassigned	Unassigned	CC(=CCO)CCC=C(CCC=C(C)CO)CO	87477157	No
4-Octyne	SIRIUS/CSIFinger:ID	0.061	C8H14	[M+H2O+H]+	129.127	129.127	-2.98698	24.8453	3		GZTNBKQTTZSQNS-UHFFFAOYSA-N	Hydrocarbons	Unsaturated hydrocarbons	Unsaturated aliphatic hydrocarbons	CCCC#CCCC	16029	No
1,6-Bis(trimethylsilyl)hexane	SIRIUS/CSIFinger:ID	0.046	C12H30Si2	[M+C2H3N+H]+	272.222	272.222	-2.98617	24.3545	3		MRYUZFHUXCUPQI-UHFFFAOYSA-N	Hydrocarbon derivatives	Unassigned	Unassigned	C[Si](C)(C)CCCCCC[Si](C)(C)C	552895	No
(3E)-3-penten-1-ynylbenzene	SIRIUS/CSIFinger:ID	0.039	C11H10	[M+H2O+H]+	161.096	161.096	-2.98084	26.9656	3		QVQOBKYOTOJCOZ-NSCUHMNNSA-N	Benzenoids	Benzene and substituted derivatives	Unassigned	CC=CC#CC1=CC=CC=C1	12552833	No
1,2-Bis(butylamino)ethane-1,1-diol	SIRIUS/CSIFinger:ID	0.035	C10H24N2O2	[M+H-H2O]+	187.18	187.18	-2.97361	23.0725	3		WRAYHCFVLBCHGG-UHFFFAOYSA-N	Organic nitrogen compounds	Organonitrogen compounds	Unassigned	CCCCNCC(NCCCC)(O)O	140482516	No
(S)-[1-[(5S)-5-[(2E,5R,6S)-6-[[(3R,6S)-6-(1-aminocyclobutyl)heptan-3-yl]amino]-5-nitroocta-2,7-dien-2-yl]cyclohexen-1-yl]piperidin-4-yl]-(dimethylamino)methanol	SIRIUS/CSIFinger:ID	0.017	C33H59N5O3	[M+H-H2O]+	556.457	556.459	-2.96753	30.3055	3		TVYBGDSMPAXCHI-KVMQAAAVSA-N	Organic acids and derivatives	Carboxylic acids and derivatives	Amino acids, peptides, and analogues	CCC(CCC(C)C1(CCC1)N)NC(C=C)C(CC=C(C)C2CCC=C(C2)N3CCC(CC3)C(N(C)C)O)[N+](=O)[O-]	89318266	No
2-ethyl-6-N,5-dimethyl-4-N-(2,2,3,3-tetrafluoropropyl)pyrimidine-4,6-diamine	SIRIUS/CSIFinger:ID	0.028	C11H16F4N4	[M+H2O+H]+	299.148	299.149	-2.95773	13.2689	3	Halogen	AGGNQDBPFKDHIB-UHFFFAOYSA-N	Organoheterocyclic compounds	Diazines	Pyrimidines and pyrimidine derivatives	CCC1=NC(=C(C(=N1)NCC(C(F)F)(F)F)C)NC	106296116	No
1,4-Bis((vinyloxy)methyl)cyclohexane	SIRIUS/CSIFinger:ID	0.048	C12H20O2	[M+H2O+H]+	215.164	215.164	-2.9545	13.6217	3		DQNSRQYYCSXZDF-UHFFFAOYSA-N	Lipids and lipid-like molecules	Fatty Acyls	Unassigned	C=COCC1CCC(CC1)COC=C	3437285	No
N-(2,6-Diisopropyl-phenyl)-2-(2-dodecyl-2H-tetrazol-5-yl)-acetamide	SIRIUS/CSIFinger:ID	0.076	C27H45N5O	[M+K]+	494.324	494.326	-2.93208	14.0805	3		AGUWSRGWPGKLPA-UHFFFAOYSA-N	Organoheterocyclic compounds	Diazines	Pyrimidines and pyrimidine derivatives	CCCCCCCCCCCCN1N=C(N=N1)CC(=O)NC2=C(C=CC=C2C(C)C)C(C)C	9868635	No
9-(Cyclohexylmethyl)-8-[(3,4,5-trimethoxyphenyl)methyl]purin-6-amine	SIRIUS/CSIFinger:ID	0.081	C22H29N5O3	[M+H2O+H]+	430.244	430.245	-2.92811	13.1825	3		GAOGQUAEAKLGCK-UHFFFAOYSA-N	Benzenoids	Phenol ethers	Anisoles	COC1=CC(=CC(=C1OC)OC)CC2=NC3=C(N=CN=C3N2CC4CCCCC4)N	44376787	No
3,6-Bis(trimethylsilyl)-1,4-cyclohexadiene	SIRIUS/CSIFinger:ID	0.069	C12H24Si2	[M+H]+	225.148	225.149	-2.91719	24.8957	3		LDFZGKLEQBHNLQ-UHFFFAOYSA-N	Hydrocarbon derivatives	Unassigned	Unassigned	C[Si](C)(C)C1C=CC(C=C1)[Si](C)(C)C	143159	No
H-DL-Gln-DL-His-DL-Pro-DL-Pro-OH	SIRIUS/CSIFinger:ID	0.117	C21H31N7O6	[M+H]+	478.239	478.241	-2.91653	13.1834	3		HFTQBRXOFFFJNK-UHFFFAOYSA-N	Organic acids and derivatives	Carboxylic acids and derivatives	Amino acids, peptides, and analogues	C1CC(N(C1)C(=O)C2CCCN2C(=O)C(CC3=CN=CN3)NC(=O)C(CCC(=O)N)N)C(=O)O	18480251	No
1-Methyl-4-(6-methylhept-5-en-2-yl)-2,3-dioxabicyclo[2.2.2]oct-5-ene	GNPS/Spectral Match	Spectral_Match	C15H24O2	M-2H2O+H	201.163	201.164	-2.91008	24.1136	2		LQQPBZXRTDBTDG-UHFFFAOYSA-N	Organoheterocyclic compounds	Dioxanes	1,2-dioxanes	CC(CCC=C(C)C)C1(CC2)OOC2(C)C=C1	10014355	No
CID 142660241	SIRIUS/CSIFinger:ID	0.392	C28H50N4O7	[M+H]+	555.374	555.375	-2.90993	25.5461	3		DXBJMVLXPAHWKT-UHFFFAOYSA-N	Organic acids and derivatives	Carboxylic acids and derivatives	Amino acids, peptides, and analogues	CC(C)(C)OC(=O)CN1CCN(CCN(CCN(CC1)CC(=O)OC(C)(C)C)C=C=O)CC(=O)OC(C)(C)C	142660241	No
N-(2-Furanylmethyl)-N,N-dimethyl-1-hexadecanaminium	GNPS/Spectral Match	Spectral_Match	C23H42N	[M]+	332.331	332.332	-2.90464	29.6044	2		IFCKCBATGFYPQD-UHFFFAOYSA-N	Benzenoids	Benzene and substituted derivatives	Phenylmethylamines	CCCCCCCCCCCCCC[N+](C)(C)CC1=CC=CC=C1	85955801	No
N-[(Z)-1-{[(1,5-Dimethyl-3-oxo-2-phenyl-2,3-dihydro-1H-pyrazol-4-YL)amino]carbonyl}-2-(3-nitrophenyl)ethenyl]-4-methylbenzamide	SIRIUS/CSIFinger:ID	0.143	C28H25N5O5	[M+H2O+H]+	530.202	530.203	-2.87853	13.5478	3		ANDAUUPUJPYWPF-ULJHMMPZSA-N	Organic acids and derivatives	Carboxylic acids and derivatives	Amino acids, peptides, and analogues	CC1=CC=C(C=C1)C(=O)NC(=CC2=CC(=CC=C2)[N+](=O)[O-])C(=O)NC3=C(N(N(C3=O)C4=CC=CC=C4)C)C	5759202	No
Dioctyl phenyl phosphate	SIRIUS/CSIFinger:ID	0.014	C22H39O4P	[M+K]+	437.221	437.222	-2.87178	23.7365	3		QHGRPTNUHWYCEN-UHFFFAOYSA-N	Lipids and lipid-like molecules	Fatty Acyls	Fatty acid esters	CCCCCCCCOP(=O)(OCCCCCCCC)OC1=CC=CC=C1	80269	No
(1R,2S,4aR,8aR)-1-(hydroxymethyl)-2,5,5,8a-tetramethyl-3,4,4a,6,7,8-hexahydro-1H-naphthalen-2-ol	GNPS/Spectral Match	Spectral_Match	C15H26O	[M+H-H2O]+	205.194	205.195	-2.86947	27.3479	2		MLWFPIRGSGERCY-OSRDXIQISA-N	Lipids and lipid-like molecules	Prenol lipids	Sesquiterpenoids	C[C@@]12CCCC([C@@H]3[C@H]1CC[C@@H]3[C@@H]2CO)(C)C	124581323	No
3xi-4-Copanol	GNPS/Spectral Match	Spectral_Match	C15H26O	[M+H-H2O]+	205.194	205.195	-2.86362	24.5018	2		AZCJPMYIWXNBMH-UHFFFAOYSA-N	Lipids and lipid-like molecules	Prenol lipids	Sesquiterpenoids	C[C@@]12CCCC(=C)C1C[C@H](CC2)C(C)(C)O	14807649	No
1,3-diethyl-8-[(E)-1-fluoro-2-phenylethenyl]-7H-purine-2,6-dione	SIRIUS/CSIFinger:ID	0.171	C17H17FN4O2	[M+H2O+H]+	347.15	347.151	-2.85784	21.4441	3	Halogen	XNKZJPHRMWSVHC-ZRDIBKRKSA-N	Benzenoids	Benzene and substituted derivatives	Halobenzenes	CCN1C2=C(C(=O)N(C1=O)CC)NC(=N2)C(=CC3=CC=CC=C3)F	20841135	No
Heptanenitrile, 7-[bis(1-methylethyl)phosphino]-	SIRIUS/CSIFinger:ID	0.177	C13H26NP	[M+H2O+H]+	246.197	246.198	-2.85462	17.2299	3		ZKNPFXHCQTZYJK-UHFFFAOYSA-N	Organophosphorus compounds	Organic phosphines and derivatives	Organophosphine oxides	CC(C)P(CCCCCCC#N)C(C)C	11064180	No
[(2R)-3-[2-aminoethoxy(hydroxy)phosphoryl]oxy-2-heptanoyloxypropyl] (Z)-hexadec-9-enoate	SIRIUS/CSIFinger:ID	0.738	C28H54NO8P	[M+H]+	564.364	564.366	-2.85436	22.6881	3		QURKFCWONGPCNW-XCMWCYMESA-N	Lipids and lipid-like molecules	Glycerophospholipids	Glycerophosphoethanolamines	CCCCCCC=CCCCCCCCC(=O)OCC(COP(=O)(O)OCCN)OC(=O)CCCCCC	134823939	No
H-Gly-DL-Leu-DL-Leu-Gly-DL-Phe-OH	SIRIUS/CSIFinger:ID	0.24	C25H39N5O6	[M+H]+	506.296	506.297	-2.85031	13.5445	3		AVKGLTVAPZGPLJ-UHFFFAOYSA-N	Organic acids and derivatives	Carboxylic acids and derivatives	Amino acids, peptides, and analogues	CC(C)CC(C(=O)NC(CC(C)C)C(=O)NCC(=O)NC(CC1=CC=CC=C1)C(=O)O)NC(=O)CN	23277470	No
1,11,22-Trihydroxy-1,6,11,16,22,27-hexazacyclodotriacontane-2,5,12,15,23,26-hexone	SIRIUS/CSIFinger:ID	0.043	C26H46N6O9	[M+H]+	587.338	587.34	-2.84061	16.0528	3		SXTGVXKFOVZYIK-UHFFFAOYSA-N	Organic acids and derivatives	Carboxylic acids and derivatives	Amino acids, peptides, and analogues	C1CCNC(=O)CCC(=O)N(CCCCNC(=O)CCC(=O)N(CCCCCNC(=O)CCC(=O)N(CC1)O)O)O	14671620	No
Adamantan-2-yl-(5-methyl-[1,2,4]triazolo[1,5-a]pyrimidin-7-yl)-amine	SIRIUS/CSIFinger:ID	0.146	C16H21N5	[M+H]+	284.186	284.187	-2.84039	11.3573	3		FFLKBKDGCRNGCQ-UHFFFAOYSA-N	Organoheterocyclic compounds	Diazines	Pyrimidines and pyrimidine derivatives	CC1=NC2=NC=NN2C(=C1)NC3C4CC5CC(C4)CC3C5	650770	No
4(15)-Copaen-11-ol	GNPS/Spectral Match	Spectral_Match	C15H24O	M-H2O-H	203.179	203.179	-2.83937	23.3509	2		FVPQQGXKOCOMAU-UHFFFAOYSA-N	Lipids and lipid-like molecules	Prenol lipids	Sesquiterpenoids	CC1(C)CC2C1CCC3(C)C(CCC2=C)O3	14807655	No
N-cyclopentyl-9-(6-methylpyridazin-3-yl)-2,9-diazaspiro[4.5]decane-2-carboxamide	SIRIUS/CSIFinger:ID	0.111	C19H29N5O	[M+H2O+H]+	362.254	362.255	-2.83889	16.2273	3		YLANILRYGXOGGB-UHFFFAOYSA-N	Organoheterocyclic compounds	Piperidines	Unassigned	CC1=NN=C(C=C1)N2CCCC3(C2)CCN(C3)C(=O)NC4CCCC4	118740826	No
4-Ethynyl-1-[4-[2-(trifluoromethyl)phenyl]butyl]piperidin-4-ol	SIRIUS/CSIFinger:ID	0.136	C18H22F3NO	[M+H-H2O]+	308.161	308.162	-2.83261	20.6239	3	Halogen	YFDYPCBSAIQBTF-UHFFFAOYSA-N	Organic nitrogen compounds	Organonitrogen compounds	Amines	C#CC1(CCN(CC1)CCCCC2=CC=CC=C2C(F)(F)F)O	121430038	No
Phosphatidylethanolamine (1-myristoyl, 2-cis-9,10-methylene hexadecanoyl)	MOLDISCOVERY	24.8013 (1.3)	C36H70NO8P	[M+H]+	676.489	676.491	-2.82665	28.4576	3		XZKIADFNBVEUKL-NGYOKKRJSA-N	Lipids and lipid-like molecules	Glycerophospholipids	Glycerophosphoethanolamines	CCCC/C=C\CCCCCCCCCC(=O)OC[C@H](COP(=O)(O)OCCN)OC(=O)CCCCCCCCCCCCCC	102514928	No
(Z)-3-(3-hydroxyphenyl)-2-methylprop-2-enoic acid	SIRIUS/CSIFinger:ID	0.073	C10H10O3	[M+H-H2O]+	161.059	161.06	-2.81822	23.7447	3		GLRRGQVHXAYKDR-ALCCZGGFSA-N	Phenylpropanoids and polyketides	Cinnamic acids and derivatives	Hydroxycinnamic acids and derivatives	CC(=CC1=CC(=CC=C1)O)C(=O)O	5355626	No
Dibutylphosphinic acid m-tolyl ester	GNPS/Spectral Match	Spectral_Match	C17H20N2O	[M+H]+	269.164	269.165	-2.80981	19.7102	2		JVLSPVLQVCWVPD-UHFFFAOYSA-N	Benzenoids	Benzene and substituted derivatives		OC(=NCCc1ccccc1)NCCc1ccccc1	3057411	No
CID 87204398	SIRIUS/CSIFinger:ID	0.005	C15H34NO2Si	[M+H2O+H]+	307.253	307.254	-2.80779	26.383	3		GQONOMKXAOQQBN-UHFFFAOYSA-N	Lipids and lipid-like molecules	Unassigned	Unassigned	CCCN(CCC)CCC[Si](OCCC)OCCC	87204398	No
(4-Methylphenyl)sulfonyl-[[1-[(2-methylpropan-2-yl)oxycarbonyl]piperidin-4-yl]methyl]oxidanium	SIRIUS/CSIFinger:ID	0.006	C18H27NO5S	[M+H2O+H]+	388.178	388.179	-2.79949	13.5098	3		DARTVAOOTJKHQW-UHFFFAOYSA-O	Organic acids and derivatives	Carboxylic acids and derivatives	Unassigned	CC1=CC=C(C=C1)S(=O)(=O)OCC2CCN(CC2)C(=O)OC(C)(C)C	154506405	No
Nonyl hypofluorite	DEREPLICATOR_PLUS	12 (0)	C13H20O2	[M+H]+	209.153	209.154	-2.78504	18.3774	3		OMHYNUODBOQAGI-UHFFFAOYSA-N	Organic oxygen compounds	Organooxygen compounds	Alcohols and polyols	CC1=C(C#CC(C)O)C(C)(C)CC(O)C1	21350967	No
(2S)-N-[(3S)-1-[2-(4-fluorophenyl)ethyl]piperidin-3-yl]-3,3-dimethyl-2-[[(2S)-2-(methylamino)propanoyl]amino]butanamide	SIRIUS/CSIFinger:ID	0.035	C23H37FN4O2	[M+NH4]+	438.323	438.324	-2.78402	28.8873	3	Halogen	AYWNCKNJOIZDHZ-FFZOFVMBSA-N	Organic acids and derivatives	Carboxylic acids and derivatives	Amino acids, peptides, and analogues	CC(C(=O)NC(C(=O)NC1CCCN(C1)CCC2=CC=C(C=C2)F)C(C)(C)C)NC	57401194	No
4-(Octylamino)butanoic acid	SIRIUS/CSIFinger:ID	0.114	C12H25NO2	[M+H-H2O]+	198.185	198.185	-2.77317	20.1095	3		PHUAOYKYGDSVTH-UHFFFAOYSA-N	Organic nitrogen compounds	Organonitrogen compounds	Amines	CCCCCCCCNCCCC(=O)O	43129427	No
1-[1-(Fluoromethyl)cyclobutyl]-3-[[1-(2-methoxyethyl)-3,5-dimethylpyrazol-4-yl]methyl]urea	SIRIUS/CSIFinger:ID	0.013	C15H25FN4O2	[M+H-H2O]+	295.192	295.193	-2.77311	21.789	3	Halogen	HKGJEOIBTYBRNP-UHFFFAOYSA-N	Benzenoids	Benzene and substituted derivatives	Halobenzenes	CC1=C(C(=NN1CCOC)C)CNC(=O)NC2(CCC2)CF	138001190	No
Erucyl mesylate	SIRIUS/CSIFinger:ID	0.024	C23H46O3S	[M+H2O+H]+	421.333	421.335	-2.7731	26.9662	3		LQEQEAAOCYCCFX-KHPPLWFESA-N	Lipids and lipid-like molecules	Steroids and steroid derivatives	Oxosteroids	CCCCCCCCC=CCCCCCCCCCCCCOS(=O)(=O)C	14681812	No
[3-[3-(2-Methoxyethyl)-1,2,4-oxadiazol-5-yl]-5-[3-(2,2,2-trifluoroethyl)phenyl]piperidin-1-yl]-morpholin-4-ylmethanone	SIRIUS/CSIFinger:ID	0.011	C23H29F3N4O4	[M+H2O+H]+	501.231	501.232	-2.7632	17.7668	3	Halogen	YDYGGTXRFHAWAD-UHFFFAOYSA-N	Organic acids and derivatives	Carboxylic acids and derivatives	Amino acids, peptides, and analogues	COCCC1=NOC(=N1)C2CC(CN(C2)C(=O)N3CCOCC3)C4=CC=CC(=C4)CC(F)(F)F	70997648	No
2-(6-Benzylamino-9-isopropyl-8-propoxy-9H-purin-2-ylamino)-butan-1-ol	SIRIUS/CSIFinger:ID	0.019	C22H32N6O2	[M+H2O+H]+	431.275	431.277	-2.76204	23.9011	3		BYEDYARNUIAGPN-UHFFFAOYSA-N	Organoheterocyclic compounds	Azoles	Unassigned	CCCOC1=NC2=C(N=C(N=C2N1C(C)C)NC(CC)CO)NCC3=CC=CC=C3	44332387	No
Acetoacetic acid, ester with chloramphenicol	SIRIUS/CSIFinger:ID	0.323	C15H16Cl2N2O7	[M+K]+	444.995	444.997	-2.75666	25.149	3	Halogen	NOUDBYYJODOGOK-DGCLKSJQSA-N	Benzenoids	Benzene and substituted derivatives	Nitrobenzenes	CC(=O)CC(=O)OCC(C(C1=CC=C(C=C1)[N+](=O)[O-])O)NC(=O)C(Cl)Cl	165349996	No
2-Dodecyl-1,3-dithiane 1,3-dioxide	SIRIUS/CSIFinger:ID	0.115	C16H32O2S2	[M+H-H2O]+	303.18	303.181	-2.75348	20.687	3		MCCWRXWFPQWOFN-UHFFFAOYSA-N	Organosulfur compounds	Sulfenyl compounds	Unassigned	CCCCCCCCCCCCC1S(=O)CCCS1=O	53248882	No
16-Methyl-2,5,8,11,14-pentaoxaheptadec-16-ene	SIRIUS/CSIFinger:ID	0.012	C13H26O5	[M+H-H4O2]+	227.164	227.164	-2.75088	16.4027	3		QGQNZOIZINSFMR-UHFFFAOYSA-N	Organic acids and derivatives	Hydroxy acids and derivatives	Medium-chain hydroxy acids and derivatives	CC(=C)COCCOCCOCCOCCOC	60103271	No
Phthalic acid, [ring-14C(U)]	SIRIUS/CSIFinger:ID	0.634	C8H6O4	[M+H-H2O]+	149.023	149.023	-2.74924	22.1901	3		XNGIFLGASWRNHJ-YROCTSJKSA-N	Benzenoids	Benzene and substituted derivatives	Benzoic acids and derivatives	C1=CC=C(C(=C1)C(=O)O)C(=O)O	102602051	No
1-Heptadecanoyl-2-pentadecanoyl-glycero-3-phosphoethanolamine	MOLDISCOVERY	18.8612 (0.65)	C37H74NO8P	[M+H]+	692.521	692.522	-2.73465	27.8991	3		CBXHBPFRROVISA-PGUFJCEWSA-N	Lipids and lipid-like molecules	Glycerophospholipids	Glycerophosphoethanolamines	CCCCCCCCCCCCCCCCC(=O)OC[C@H](COP(=O)(O)OCCN)OC(=O)CCCCCCCCCCCCCC	52924912	No
Di-n-dodecyl Phthalate-3,4,5,6-d4	SIRIUS/CSIFinger:ID	0.007	C32H54O4	[M+K]+	541.364	541.365	-2.73328	21.703	3		PUFGCEQWYLJYNJ-KHNROQILSA-N	Lipids and lipid-like molecules	Glycerolipids	Diradylglycerols	CCCCCCCCCCCCOC(=O)C1=CC=CC=C1C(=O)OCCCCCCCCCCCC	131708651	No
1-(4,5-dihydro-1H-imidazol-2-yl)-4-[4-(4,5-dihydro-1H-imidazol-2-yl)piperazin-1-yl]piperazine	SIRIUS/CSIFinger:ID	0.025	C14H26N8	[M+H2O+H]+	325.245	325.246	-2.71949	19.1983	3		KIJHWCXCGKZSRM-UHFFFAOYSA-N	Organoheterocyclic compounds	Triazines	Aminotriazines	C1CN=C(N1)N2CCN(CC2)N3CCN(CC3)C4=NCCN4	49863377	No
GW5638; GW-5638; GW 5638; Dpc974; dpc-974; dpc 974	SIRIUS/CSIFinger:ID	0.079	C25H22O2	[M+H-H2O]+	337.158	337.159	-2.71653	19.0594	3		HJQQVNIORAQATK-LXFXVVTESA-N	Benzenoids	Benzene and substituted derivatives	Unassigned	CCC(=C(C1=CC=CC=C1)C2=CC=C(C=C2)C=CC(=O)O)C3=CC=CC=C3	22144591	No
1-(4-Methoxyphenyl)-2,5-dimethyl-1H-pyrrole-3-carbaldehyde	SIRIUS/CSIFinger:ID	0.256	C14H15NO2	[M+H]+	230.117	230.118	-2.70341	21.5112	3		APTDNVFPUFIPJW-UHFFFAOYSA-N	Benzenoids	Benzene and substituted derivatives	Unassigned	CC1=CC(=C(N1C2=CC=C(C=C2)OC)C)C=O	615288	No
4-(4-chlorophenyl)-5-(isopropylthio)-4H-1,2,4-triazol-3-yl N,N-diethylcarbamate	SIRIUS/CSIFinger:ID	0.188	C16H21ClN4O2S	[M+H]+	369.114	369.115	-2.70134	26.6605	3	Halogen	FGCUGFANLCHZDN-UHFFFAOYSA-N	Benzenoids	Benzene and substituted derivatives	Halobenzenes	CCN(CC)C(=O)OC1=NN=C(N1C2=CC=C(C=C2)Cl)SC(C)C	2743492	No
2-Nitro-2-octylpropane-1,3-diol	SIRIUS/CSIFinger:ID	0.036	C11H23NO4	[M+H-H4O2]+	198.148	198.149	-2.69848	15.1332	3		LCQJXQRVOVCCQY-UHFFFAOYSA-N	Organic acids and derivatives	Carboxylic acids and derivatives	Amino acids, peptides, and analogues	CCCCCCCCC(CO)(CO)[N+](=O)[O-]	53424733	No
Leu-Ala-Leu-Ala-Leu	SIRIUS/CSIFinger:ID	0.419	C24H45N5O6	[M+H]+	500.343	500.344	-2.69815	15.7608	3		DFFADSJQAUSPDK-VMXHOPILSA-N	Organic acids and derivatives	Carboxylic acids and derivatives	Amino acids, peptides, and analogues	CC(C)CC(C(=O)NC(C)C(=O)NC(CC(C)C)C(=O)NC(C)C(=O)NC(CC(C)C)C(=O)O)N	134826708	No
CID 73056627	SIRIUS/CSIFinger:ID	0.021	C15H18N	[M+H]+	213.151	213.151	-2.69762	22.2645	3		VFMORCQVWKRELW-CHWSQXEVSA-N	Organic nitrogen compounds	Organonitrogen compounds	Amines	CC(C1=CC=CC=C1)NC(C)[C]2[CH][CH][CH][CH]2	73056627	No
Acetamide, N-(3,6-bis((ethylamino)sulfonyl)-8-hydroxy-1-naphthalenyl)-	SIRIUS/CSIFinger:ID	0.025	C16H21N3O6S2	[M+H2O+H]+	434.104	434.105	-2.69383	17.4493	3		JICAVJORXZWPEV-UHFFFAOYSA-N	Organoheterocyclic compounds	Azoles	Thiazoles	CCNS(=O)(=O)C1=CC(=C2C(=C1)C=C(C=C2O)S(=O)(=O)NCC)NC(=O)C	3085282	No
Palmitoyl Aminoethyl Methanethiosulfonate	SIRIUS/CSIFinger:ID	0.075	C19H39NO3S2	[M+H-H2O]+	376.233	376.234	-2.69328	17.2591	3		WPEYIPXVPAKKLE-UHFFFAOYSA-N	Lipids and lipid-like molecules	Fatty Acyls	Fatty amides	CCCCCCCCCCCCCCCC(=O)NCCSS(=O)(=O)C	46782674	No
Propyl 1-(propylsulfinyl)propyl disulfide	SIRIUS/CSIFinger:ID	0.324	C9H20OS3	[M+H-H2O]+	223.064	223.064	-2.68937	19.06	3		NIBWKLISDHVING-UHFFFAOYSA-N	Organosulfur compounds	Sulfenyl compounds	Unassigned	CCCSSC(CC)S(=O)CCC	85752107	No
2,4,7,9-Tetramethyl-5-decyne-4,7-diol-d10	SIRIUS/CSIFinger:ID	0.055	C14H26O2	[M+H-H2O]+	209.189	209.19	-2.68752	21.6282	3		LXOFYPKXCSULTL-MRWMAXRYSA-N	Lipids and lipid-like molecules	Fatty Acyls	Unassigned	CC(C)CC(C)(C#CC(C)(CC(C)C)O)O	101241835	No
Acetamide, 2-chloro-N-ethoxy-2,2-difluoro-	SIRIUS/CSIFinger:ID	0.082	C4H6ClF2NO2	[M+H-H2O]+	156.002	156.002	-2.68715	21.6826	3	Halogen	CJBFAPMIGVLNPP-UHFFFAOYSA-N	Organohalogen compounds	Halohydrins	Chlorohydrins	CCONC(=O)C(F)(F)Cl	131179434	No
2-[[4-[Bis(butylamino)amino]-6-[bis(2-hydroxyethyl)amino]-1,3,5-triazin-2-yl]amino]ethanol	SIRIUS/CSIFinger:ID	0.027	C17H36N8O3	[M+H]+	401.297	401.298	-2.67532	22.972	3		BWDSSZANYCVESF-UHFFFAOYSA-N	Organic acids and derivatives	Carboxylic acids and derivatives	Amino acids, peptides, and analogues	CCCCNN(C1=NC(=NC(=N1)N(CCO)CCO)NCCO)NCCCC	153763106	No
Bis(1-hydroxybutyl) hydrogen phosphite	SIRIUS/CSIFinger:ID	0.063	C8H19O5P	[M+Na]+	249.086	249.086	-2.67458	20.7891	3		UHUJSNUPPRCIHZ-UHFFFAOYSA-N	Lipids and lipid-like molecules	Fatty Acyls	Unassigned	CCCC(O)OP(O)OC(CCC)O	142751982	No
Ethanol, 2,2a(2)-(1,5-pentanediyldiimino)bis-	SIRIUS/CSIFinger:ID	0.04	C9H22N2O2	[M+H-H2O]+	173.164	173.165	-2.66972	17.5619	3		BERJGTZQGSYZMB-UHFFFAOYSA-N	Organic oxygen compounds	Organooxygen compounds	Carbonyl compounds	C(CCNCCO)CCNCCO	415663	No
3-[2-[2-Dodecoxy-2-[2-[3-(3-dodecoxypropylsulfanyl)propanoylamino]ethoxy]ethoxy]ethoxy]propanoate	SIRIUS/CSIFinger:ID	0.301	C39H77NO8S	[M+H-H2O]+	702.532	702.534	-2.66593	27.9061	3			Benzenoids	Benzene and substituted derivatives	Benzoic acids and derivatives	CCCCCCCCCCCCOCCCSCCC(=O)NCCOC(COCCOCCC(=O)O)OCCCCCCCCCCCC		No
Hexahydro-1,3,5-tris[3-(oxiranylmethoxy)-1-oxopropyl]-1,3,5-triazine	SIRIUS/CSIFinger:ID	0.04	C21H33N3O9	[M+H]+	472.228	472.229	-2.66037	21.6263	3		HIILPLVHMVHXHX-UHFFFAOYSA-N	Organic acids and derivatives	Carboxylic acids and derivatives	Amino acids, peptides, and analogues	C1C(O1)COCCC(=O)N2CN(CN(C2)C(=O)CCOCC3CO3)C(=O)CCOCC4CO4	114497	No
N-[2-aminoethoxy-[di(propan-2-yl)amino]phosphanyl]-N-propan-2-ylpropan-2-amine	SIRIUS/CSIFinger:ID	0.004	C14H34N3OP	[M+Na]+	314.232	314.233	-2.65568	16.7616	3		FOGIYFRPLKDRCZ-UHFFFAOYSA-N	Organic acids and derivatives	Organic phosphoric acids and derivatives	Organic phosphoramides	CC(C)N(C(C)C)P(N(C(C)C)C(C)C)OCCN	89173472	No
2,3-Dipropyl-cyclopropanecarboxylic acid, ethyl ester	SIRIUS/CSIFinger:ID	0.166	C12H22O2	[M+H]+	199.169	199.169	-2.65202	27.847	3		OJATZMBTUPIRBJ-UHFFFAOYSA-N	Lipids and lipid-like molecules	Fatty Acyls	Fatty alcohol esters	CCCC1C(C1C(=O)OCC)CCC	593089	No
I+/--(Aminomethyl)-4-(hydroxymethyl)benzeneethanol	SIRIUS/CSIFinger:ID	0.095	C10H15NO2	[M+H-H2O]+	164.107	164.107	-2.64889	13.9603	3		WFASQDRXDUTXMW-UHFFFAOYSA-N	Organic nitrogen compounds	Organonitrogen compounds	Amines	C1=CC(=CC=C1CC(CN)O)CO	165348728	No
n-{3,5-Difluoro-4-[(e)-(4-nitrophenyl)diazenyl]phenyl}acetamide	SIRIUS/CSIFinger:ID	0.36	C14H10F2N4O3	[M+H2O+H]+	339.089	339.09	-2.64473	16.8293	3	Halogen	ICGRNBQHIVMSMS-UHFFFAOYSA-N	Organic 1,3-dipolar compounds	Allyl-type 1,3-dipolar organic compounds	Organic nitro compounds	CC(=O)NC1=CC(=C(C(=C1)F)N=NC2=CC=C(C=C2)[N+](=O)[O-])F	255613	No
3,7,11-Trimethyldodeca-1,4,6,10-tetraene-3,8-diol	SIRIUS/CSIFinger:ID	0.047	C15H24O2	[M+H-H2O]+	219.174	219.174	-2.6349	18.2168	3		PPMNAEJKJPXLIR-UHFFFAOYSA-N	Lipids and lipid-like molecules	Prenol lipids	Unassigned	CC(=CCC(C(=CC=CC(C)(C=C)O)C)O)C	163105548	No
2-methoxy-N,N',N'-tris(2-methoxybenzoyl)benzohydrazide	SIRIUS/CSIFinger:ID	0.062	C32H28N2O8	[M+H]+	569.19	569.192	-2.62408	19.5265	3		RUBHKOVIRBUABN-UHFFFAOYSA-N	Benzenoids	Benzene and substituted derivatives	Benzoic acids and derivatives	COC1=CC=CC=C1C(=O)N(C(=O)C2=CC=CC=C2OC)N(C(=O)C3=CC=CC=C3OC)C(=O)C4=CC=CC=C4OC	91247102	No
(9aR)-1'-(morpholine-4-carbonyl)-N-phenylspiro[1,3,4,7,9,9a-hexahydropyrazino[2,1-c][1,4]oxazine-6,3'-azetidine]-8-carboxamide	SIRIUS/CSIFinger:ID	0.036	C21H29N5O4	[M+H]+	416.228	416.229	-2.62284	11.4684	3		WQZFHKVVHCCVEC-GOSISDBHSA-N	Organic acids and derivatives	Carboxylic acids and derivatives	Amino acids, peptides, and analogues	C1COCCN1C(=O)N2CC3(C2)CN(CC4N3CCOC4)C(=O)NC5=CC=CC=C5	129602503	No
7-[(Oxan-2-yl)oxy]hept-5-yn-1-ol	SIRIUS/CSIFinger:ID	0.036	C12H20O3	[M+H-H2O]+	195.137	195.138	-2.61867	18.3369	3		DWQDHCILHIXSPM-UHFFFAOYSA-N	Lipids and lipid-like molecules	Fatty Acyls	Unassigned	C1CCOC(C1)OCC#CCCCCO	13779400	No
tert-Butyl(dimethyl)[(prop-1-en-2-yl)oxy]silane	SIRIUS/CSIFinger:ID	0.032	C9H20OSi	[M+H]+	173.135	173.136	-2.6049	26.0042	3		LVIJNUXOOJOFMT-UHFFFAOYSA-N	Hydrocarbon derivatives	Unassigned	Unassigned	CC(=C)O[Si](C)(C)C(C)(C)C	10986751	No
17-Fluoro-3,6,9,12,15-pentaoxaheptadecan-1-ol	SIRIUS/CSIFinger:ID	0.141	C12H25FO6	[M+H2O+H]+	303.181	303.181	-2.60307	27.1894	3	Halogen	YHGXWBNIAPXWSE-UHFFFAOYSA-N	Lipids and lipid-like molecules	Fatty Acyls	Unassigned	C(COCCOCCOCCOCCOCCF)O	71428413	No
1,1,2,2-Tetrafluoro-3-(vinyloxy)propane	GNPS/Spectral Match	Spectral_Match	C12H14O4	[M+H-C2H6O]+	177.054	177.055	-2.5992	22.4818	2		ULEAHVRSLJRGPK-UHFFFAOYSA-N	Benzenoids	Benzene and substituted derivatives	Benzoic acids and derivatives	CCOC(=O)C1=CC=CC=C1C(=O)OCC	122489	No
2-Hydroxydodecyl(2-hydroxyethyl)azanium	SIRIUS/CSIFinger:ID	0.312	C14H31NO2	[M+H-H2O]+	228.232	228.232	-2.59123	14.4434	3		IBJKVVLQRFTGBL-UHFFFAOYSA-O	Organic nitrogen compounds	Organonitrogen compounds	Amines	CCCCCCCCCCC(CNCCO)O	153735451	No
(4E,6E,8E,10E,12E)-2,6,11,15-tetramethylhexadeca-2,4,6,8,10,12,14-heptaene	SIRIUS/CSIFinger:ID	0.037	C20H28	[M+H2O+H]+	287.236	287.237	-2.58011	24.0746	3		RCGRLMLIURQCQY-NPTOWFBMSA-N	Lipids and lipid-like molecules	Prenol lipids	Unassigned	CC(=CC=CC(=CC=CC=C(C)C=CC=C(C)C)C)C	21591507	No
[5-[[3-Amino-6-[[3-amino-6-(3,6-diaminohexanoylamino)hexanoyl]amino]hexanoyl]amino]-3,4-dihydroxy-6-[(7-hydroxy-4-oxo-1,3a,5,6,7,7a-hexahydroimidazo[4,5-c]pyridin-2-yl)amino]oxan-2-yl]methyl carbamate	SIRIUS/CSIFinger:ID	0.073	C31H58N12O10	[M+K]+	797.401	797.403	-2.56847	28.9213	3		HOIBHXUQBGKGFH-UHFFFAOYSA-N	Organic acids and derivatives	Peptidomimetics	Depsipeptides	C1C(C2C(C(=O)N1)N=C(N2)NC3C(C(C(C(O3)COC(=O)N)O)O)NC(=O)CC(CCCNC(=O)CC(CCCNC(=O)CC(CCCN)N)N)N)O	162991778	No
Actinomycin F4	MOLDISCOVERY	48.9697 (9.09)	C62H88N12O16	[M+H]+	1257.65	1257.65	-2.56749	26.8145	3		QZHOBUKTWCTIMK-NVJDOSFMSA-N	Organic acids and derivatives	Peptidomimetics	Depsipeptides	CCC(C)C1NC(=O)C(NC(=O)c2c3nc4c(C(=O)NC5C(=O)NC(C(C)CC)C(=O)N6CCCC6C(=O)N(C)CC(=O)N(C)C(C(C)C)C(=O)OC5C)ccc(C)c4oc-3c(C)c(=O)c2N)C(C)OC(=O)C(C(C)C)N(C)C(=O)CN(C)C(=O)CN(C)C1=O	71300970	No
5-N-(5-cyclopropyl-1H-pyrazol-3-yl)-3-N-(1H-indazol-3-yl)-1,2,4-triazine-3,5-diamine	GNPS/Spectral Match	Spectral_Match	C20H21N3O3	[M+H]+	352.165	352.166	-2.56357	14.0796	2		UDOOZRWYWWWAFX-UHFFFAOYSA-N	Organic acids and derivatives	Carboxylic acids and derivatives	Amino acids, peptides, and analogues	C1=CC=C(C=C1)C[C@@H](C(=O)O)NC(=O)[C@H](CC2=CNC3=CC=CC=C32)N	9923701	No
L-Valinamide, N(sup 2)-(((2-chloroethyl)nitrosoamino)carbonyl)-N(sup 6)-formyl-L-lysyl-L-prolyl-	SIRIUS/CSIFinger:ID	0.034	C20H34ClN7O6	[M+H]+	504.232	504.233	-2.56132	18.5936	3	Halogen	ILDQFGBFCPVRIF-JYJNAYRXSA-N	Organic acids and derivatives	Carboxylic acids and derivatives	Amino acids, peptides, and analogues	CC(C)C(C(=O)N)NC(=O)C1CCCN1C(=O)C(CCCCNC=O)NC(=O)N(CCCl)N=O	3064931	No
Bz-Arg-Lys-Cha-NH2	SIRIUS/CSIFinger:ID	0.119	C28H46N8O4	[M+H-H2O]+	541.36	541.361	-2.55431	24.1938	3		FZBYIYBMYKRKNJ-VABKMULXSA-N	Organic acids and derivatives	Carboxylic acids and derivatives	Amino acids, peptides, and analogues	C1CCC(CC1)CC(C(=O)N)NC(=O)C(CCCCN)NC(=O)C(CCCN=C(N)N)NC(=O)C2=CC=CC=C2	118714528	No
CID 142444597	MOLDISCOVERY	17.9072 (0.57)	C12H22O2	[M+H]+	199.169	199.169	-2.55161	25.165	3		NYGLKIZIQSVGPM-UHFFFAOYSA-N	Lipids and lipid-like molecules	Fatty Acyls	Fatty alcohol esters	CCCCC/C=C/COC(=O)CCC	142444597	No
2-[4-[2-(2,6-dimethylanilino)-2-oxoethyl]piperazin-1-yl]-N-[(1-piperidin-1-ylcyclohexyl)methyl]acetamide	SIRIUS/CSIFinger:ID	0.041	C28H45N5O2	[M+H2O+H]+	502.374	502.375	-2.54233	26.5351	3		NNKMMDNGUZHWLU-UHFFFAOYSA-N	Organic acids and derivatives	Carboxylic acids and derivatives	Amino acids, peptides, and analogues	CC1=C(C(=CC=C1)C)NC(=O)CN2CCN(CC2)CC(=O)NCC3(CCCCC3)N4CCCCC4	16326827	No
3-Phenylacrylaldehyde [4,6-di(1-piperidinyl)-1,3,5-triazin-2-yl]hydrazone	SIRIUS/CSIFinger:ID	0.34	C22H29N7	[M+H]+	392.255	392.256	-2.54197	15.5809	3		ZHCCBUOEUSYRPQ-ZQUUHJABSA-N	Organoheterocyclic compounds	Diazines	Pyrimidines and pyrimidine derivatives	C1CCN(CC1)C2=NC(=NC(=N2)NN=CC=CC3=CC=CC=C3)N4CCCCC4	5340917	No
6-Ethyloctyl prop-2-enoate	SIRIUS/CSIFinger:ID	0.215	C13H24O2	[M+H]+	213.184	213.185	-2.52739	22.3095	3		YGGYQUGPUPNAMQ-UHFFFAOYSA-N	Lipids and lipid-like molecules	Fatty Acyls	Unassigned	CCC(CC)CCCCCOC(=O)C=C	19927313	No
Phosphoric triamide, pentamethyl-2-propenyl-	SIRIUS/CSIFinger:ID	0.08	C8H20N3OP	[M+H]+	206.141	206.142	-2.52545	13.3164	3		GXCSCLQPRKVSNS-UHFFFAOYSA-N	Organoheterocyclic compounds	Unassigned	Unassigned	CN(C)P(=O)(N(C)C)N(C)CC=C	584619	No
Boc-Phe-Ala-Phe-al	SIRIUS/CSIFinger:ID	0.474	C26H33N3O5	[M+H-H2O]+	450.238	450.239	-2.52533	18.0515	3		HLCBEHGPOMNYNI-NYVOZVTQSA-N	Organic acids and derivatives	Carboxylic acids and derivatives	Amino acids, peptides, and analogues	CC(C(=O)NC(CC1=CC=CC=C1)C=O)NC(=O)C(CC2=CC=CC=C2)NC(=O)OC(C)(C)C	44366899	No
(2S)-1-[(3S,6S,8Z,11S,14S,17S)-6-[[(2S)-2-[[(2S)-2-[[(2S)-2-[[(2S)-2-acetamido-3-hydroxypropanoyl]amino]propanoyl]amino]-5-(diaminomethylideneamino)pentanoyl]amino]-3-(1H-indol-3-yl)propanoyl]amino]-3-benzyl-14-methyl-2,5,13,16-tetraoxo-1,4,12,15-tetrazabicyclo[15.3.0]icos-8-ene-11-carbonyl]-N-[(2S)-1,6-diamino-1-oxohexan-2-yl]pyrrolidine-2-carboxamide	SIRIUS/CSIFinger:ID	0.095	C61H87N17O13	[M+K]+	1304.63	1304.63	-2.51719	25.8161	3		HESXXMPJOYPXRU-FFZDQCAGSA-N	Organic acids and derivatives	Peptidomimetics	Depsipeptides	CC1C(=O)NC(CC=CCC(C(=O)NC(C(=O)N2CCCC2C(=O)N1)CC3=CC=CC=C3)NC(=O)C(CC4=CNC5=CC=CC=C54)NC(=O)C(CCCN=C(N)N)NC(=O)C(C)NC(=O)C(CO)NC(=O)C)C(=O)N6CCCC6C(=O)NC(CCCCN)C(=O)N	162675631	No
3-amino-2-(5-fluoro-1-methyl-1,3-diazinan-2-yl)-3-nitroso-N-[4-[nitroso(propylamino)methyl]pyridin-3-yl]propanamide	SIRIUS/CSIFinger:ID	0.029	C17H27FN8O3	[M+H2O+H]+	429.236	429.237	-2.51097	21.1886	3	Halogen	BRUIGRAULDEUTK-UHFFFAOYSA-N	Organic acids and derivatives	Carboxylic acids and derivatives	Amino acids, peptides, and analogues	CCCNC(C1=C(C=NC=C1)NC(=O)C(C2NCC(CN2C)F)C(N)N=O)N=O	129134487	No
2-[[(2R)-2,3-di(pentanoyloxy)propoxy]-hydroxyphosphoryl]oxyethyl-trimethylazanium	SIRIUS/CSIFinger:ID	0.222	C18H36NO8P	[M+H-H2O]+	408.214	408.215	-2.50114	17.6199	3		YCBVRDMSFWAKDH-MRXNPFEDSA-O	Lipids and lipid-like molecules	Glycerophospholipids	Glycerophosphocholines	CCCCC(=O)OCC(COP(=O)(O)OCC[N+](C)(C)C)OC(=O)CCCC	5313794	No
(3-Methylphenyl)methylazanium	SIRIUS/CSIFinger:ID	0.256	C8H11N	[M+H]+	122.096	122.096	-2.49394	22.9335	3		RGXUCUWVGKLACF-UHFFFAOYSA-O	Benzenoids	Benzene and substituted derivatives	Toluenes	CC1=CC(=CC=C1)CN	6999063	No
(1R,2R,3E,7R,11E,13S,15S)-2,15-dihydroxy-7-(2-hydroxyethyl)-6-oxabicyclo[11.3.0]hexadeca-3,11-dien-5-one	SIRIUS/CSIFinger:ID	0.292	C17H26O5	[M+H-H2O]+	293.174	293.175	-2.48624	18.3724	3		BRRPMHYWWKCDRQ-HKNYPKJUSA-N	Organic acids and derivatives	Carboxylic acids and derivatives	Carboxylic acid derivatives	C1CC=CC2CC(CC2C(C=CC(=O)OC(C1)CCO)O)O	71763189	No
2-[[(2R)-2-amino-3-[(5S,6R,7E,9E,11Z,14Z)-5-hydroxy-1-methoxy-1-oxoicosa-7,9,11,14-tetraen-6-yl]sulfanylpropanoyl]amino]acetic acid	SIRIUS/CSIFinger:ID	0.387	C26H42N2O6S	[M+H]+	511.282	511.284	-2.47515	26.3812	3		PVGJCQKBOXAJIF-HXDOPMNESA-N	Organic acids and derivatives	Carboxylic acids and derivatives	Amino acids, peptides, and analogues	CCCCCC=CCC=CC=CC=CC(C(CCCC(=O)OC)O)SCC(C(=O)NCC(=O)O)N	124518514	No
1-(2,2-difluoroethyl)-3-[(1R)-1-[3,5-dimethyl-1-(2,2,2-trifluoroethyl)pyrazol-4-yl]ethyl]urea	SIRIUS/CSIFinger:ID	0.191	C12H17F5N4O	[M+H]+	329.139	329.14	-2.47494	15.6031	3	Halogen	TUIGKHYQNFSVSX-ZCFIWIBFSA-N	Organoheterocyclic compounds	Azoles	Unassigned	CC1=C(C(=NN1CC(F)(F)F)C)C(C)NC(=O)NCC(F)F	97803225	No
Dodecyl(2-hydroxyethyl)azanium	SIRIUS/CSIFinger:ID	0.699	C14H31NO	[M+H]+	230.247	230.248	-2.47299	25.4404	3		HCYSJBICYOIBLS-UHFFFAOYSA-O	Organic nitrogen compounds	Organonitrogen compounds	Amines	CCCCCCCCCCCCNCCO	101936510	No
4-Cycloheptylbutyl acetate	SIRIUS/CSIFinger:ID	0.183	C13H24O2	[M+H]+	213.184	213.185	-2.46594	22.5824	3		ADPBWPJAHHWXRQ-UHFFFAOYSA-N	Lipids and lipid-like molecules	Fatty Acyls	Fatty acid esters	CC(=O)OCCCCC1CCCCCC1	140112488	No
H-Val-Phe-Ala-Gln-Leu-Gly-al	SIRIUS/CSIFinger:ID	0.129	C30H47N7O7	[M+K]+	656.315	656.317	-2.46299	24.7141	3		UJZBCWADCSUMCB-GZHRSXPSSA-N	Organic acids and derivatives	Carboxylic acids and derivatives	Amino acids, peptides, and analogues	CC(C)CC(C(=O)NCC=O)NC(=O)C(CCC(=O)N)NC(=O)C(C)NC(=O)C(CC1=CC=CC=C1)NC(=O)C(C(C)C)N	91799235	No
1-[Butyl(dibutylphosphorylmethyl)phosphoryl]butane	SIRIUS/CSIFinger:ID	0.086	C17H38O2P2	[M+CH2O2+H]+	383.247	383.247	-2.4556	26.5518	3		HTUCEFSAPPAABU-UHFFFAOYSA-N	Organic oxygen compounds	Organooxygen compounds	Unassigned	CCCCP(=O)(CCCC)CP(=O)(CCCC)CCCC	3848622	No
2,3,3,3-Tetrafluoropropanal	GNPS/Spectral Match	Spectral_Match	C8H4O3	[M+H]+	149.023	149.023	-2.45398	27.2297	2		HBEMGSYQYHIKNL-UHFFFAOYSA-N	Organoheterocyclic compounds	Benzofurans	Benzofuranones	C1=CC=C2C(=C1)C(=O)OC2=O	53443220	No
2-[2-[2-[2-[2-[2-(3,3,3-Trifluoropropoxy)ethoxy]ethoxy]ethoxy]ethoxy]ethoxy]ethoxymethylbenzene	SIRIUS/CSIFinger:ID	0.209	C22H35F3O7	[M+H-H2O]+	451.229	451.23	-2.43978	22.6623	3	Halogen	LGOFFLFDORORDB-UHFFFAOYSA-N	Benzenoids	Phenol ethers	Unassigned	C1=CC=C(C=C1)COCCOCCOCCOCCOCCOCCOCCC(F)(F)F	162536887	No
(2S)-2-[[(2R)-2-[[(3S)-3-[[(2S)-2-[[(2S)-2-acetamido-3-methylbutanoyl]amino]-3-methylbutanoyl]amino]-2-oxopentanoyl]amino]-4-methylpentanoyl]amino]-3-methylbutanoic acid	SIRIUS/CSIFinger:ID	0.204	C28H49N5O8	[M+H-H2O]+	566.353	566.355	-2.43187	26.882	3		SQZUBYZUWIQDMB-WIYBCGNWSA-N	Organic acids and derivatives	Carboxylic acids and derivatives	Amino acids, peptides, and analogues	CCC(C(=O)C(=O)NC(CC(C)C)C(=O)NC(C(C)C)C(=O)O)NC(=O)C(C(C)C)NC(=O)C(C(C)C)NC(=O)C	100934876	No
30-(Trioxidanylperoxyperoxyperoxy)triacontan-13-yl hydrogen sulfate	SIRIUS/CSIFinger:ID	0.165	C30H62O13S	[M+H]+	663.397	663.398	-2.42871	26.076	3		WWNWBQJSNYMWPD-UHFFFAOYSA-N	Organic acids and derivatives	Organic sulfuric acids and derivatives	Arylsulfates	CCCCCCCCCCCCC(CCCCCCCCCCCCCCCCCOOOOOOOOO)OS(=O)(=O)O	6337179	No
2-[2-[6-(methylsulfamoyl)-4-oxohexoxy]ethoxy]-N-[2-[2-(2-oxopropoxy)ethoxy]ethyl]acetamide	SIRIUS/CSIFinger:ID	0.066	C18H34N2O9S	[M+H-H2O]+	437.194	437.195	-2.42707	25.0193	3		ODKDUGINEPIKNE-UHFFFAOYSA-N	Organic acids and derivatives	Carboxylic acids and derivatives	Amino acids, peptides, and analogues	CC(=O)COCCOCCNC(=O)COCCOCCCC(=O)CCS(=O)(=O)NC	158031521	No
(5E)-6-methyl-2-methylidene-9-prop-1-en-2-ylcyclodec-5-en-1-ol	SIRIUS/CSIFinger:ID	0.153	C15H24O	[M+H-H2O]+	203.179	203.179	-2.42151	21.2237	3		FCDRTOJMUHXAJJ-WUXMJOGZSA-N	Lipids and lipid-like molecules	Unassigned	Unassigned	CC1=CCCC(=C)C(CC(CC1)C(=C)C)O	101417921	No
1-[(2R,3R)-2-[[cyclohexylmethyl(methyl)amino]methyl]-5-[(2R)-1-hydroxypropan-2-yl]-3-methyl-6-oxo-2,3,4,7-tetrahydro-1,5-benzoxazonin-9-yl]-3-(4-fluorophenyl)urea	DEREPLICATOR_PLUS	12 (0)	C28H48O12	[M+H]+	577.32	577.322	-2.41789	25.5065	3		VLABVJXETLVVIO-QLVXXPONSA-N	Organic oxygen compounds	Organooxygen compounds	Carbohydrates and carbohydrate conjugates	CCCCC/C=C/C/C=C/CCCCCC(=O)OCC1OC(CO)(OC2OC(CO)C(O)C(O)C2O)C(O)C1O	44500358	No
(2S)-2-amino-3-[(2S,3R)-2-amino-3-[(2S)-2-amino-3-(4-hydroxyphenyl)propanoyl]oxybutanoyl]oxypropanoic acid	SIRIUS/CSIFinger:ID	0.022	C16H23N3O7	[M+H-H2O]+	352.149	352.15	-2.41659	15.3233	3		ODWBYFZNYLZCFM-UHFFFAOYSA-N	Organic acids and derivatives	Carboxylic acids and derivatives	Amino acids, peptides, and analogues	CC(C(C(=O)OCC(C(=O)O)N)N)OC(=O)C(CC1=CC=C(C=C1)O)N	76106838	No
3,4-Dichloro-N-(2-(2-((3-(4-fluorophenyl)-1-phenyl-1H-pyrazol-4-yl)methylene)hydrazinyl)-2-oxoethyl)benzamide	SIRIUS/CSIFinger:ID	0.088	C25H18Cl2FN5O2	[M+Na]+	532.07	532.071	-2.40006	20.9694	3	Halogen	CUYGIMPYGUIPSZ-VVEOGCPPSA-N	Benzenoids	Benzene and substituted derivatives	Halobenzenes	C1=CC=C(C=C1)N2C=C(C(=N2)C3=CC=C(C=C3)F)C=NNC(=O)CNC(=O)C4=CC(=C(C=C4)Cl)Cl	51060824	No
5-((2S,3S)-3-((R)-1-(tert-butyldimethylsilyloxy)ethyl)-4-oxoazetidin-2-yl)-2,2,5-trimethyl-1,3-dioxane-4,6-dione	SIRIUS/CSIFinger:ID	0.033	C18H31NO6Si	[M+H2O+H]+	404.209	404.21	-2.39282	15.4198	3		OXVMMZNGQXMSJC-UTUOFQBUSA-N	Lipids and lipid-like molecules	Fatty Acyls	Unassigned	CC(C1C(NC1=O)C2(C(=O)OC(OC2=O)(C)C)C)O[Si](C)(C)C(C)(C)C	53486774	No
2,2,8,8-Tetramethyl-3,6-nonadiyn-5-ol	SIRIUS/CSIFinger:ID	0.069	C13H20O	[M+H-H2O]+	175.148	175.148	-2.3917	19.5245	3		KGZASKNUKKURJQ-UHFFFAOYSA-N	Lipids and lipid-like molecules	Prenol lipids	Unassigned	CC(C)(C)C#CC(C#CC(C)(C)C)O	11355997	No
4-((5S)-2-Methyl-5-prop-1-en-2-ylcyclopenten-1-yl)butan-2-one	SIRIUS/CSIFinger:ID	0.079	C13H20O	[M+H-H2O]+	175.148	175.148	-2.38884	22.249	3		DMGPXLFAXQJGKK-LBPRGKRZSA-N	Lipids and lipid-like molecules	Prenol lipids	Unassigned	CC1=C(C(CC1)C(=C)C)CCC(=O)C	1761700	No
(9E,11E)-13-oxotrideca-9,11-dien-6-ynoic acid	MOLDISCOVERY	19.1897 (0.67)	C13H16O3	[M+H]+	221.117	221.117	-2.38833	26.9003	3		HGTJJJVGMNZOBC-ONNLMXTPSA-N	Lipids and lipid-like molecules	Fatty Acyls	Fatty acids and conjugates	O=C/C=C/C=C/CC#CCCCCC(=O)O	101514820	No
3-(5-Pyrimidin-5-yl-1,2,4-oxadiazol-3-yl)aniline	SIRIUS/CSIFinger:ID	0.101	C12H9N5O	[M+H2O+H]+	258.098	258.099	-2.38785	17.4875	3		MCXXTNSRRRTZPA-UHFFFAOYSA-N	Organoheterocyclic compounds	Diazines	Pyrimidines and pyrimidine derivatives	C1=CC(=CC(=C1)N)C2=NOC(=N2)C3=CN=CN=C3	113435095	No
H-DL-Val-DL-Glu-DL-xiIle-DL-Pro-DL-Glu-OH	SIRIUS/CSIFinger:ID	0.48	C26H43N5O10	[M+H-H2O]+	568.296	568.298	-2.38238	15.3619	3		NVPOPSZOSXDRSP-UHFFFAOYSA-N	Organic acids and derivatives	Carboxylic acids and derivatives	Amino acids, peptides, and analogues	CCC(C)C(C(=O)N1CCCC1C(=O)NC(CCC(=O)O)C(=O)O)NC(=O)C(CCC(=O)O)NC(=O)C(C(C)C)N	85338091	No
(2S)-2-[[(2S)-1-[(6S)-5-[(2S,3S)-2-[[(2S)-2-[[(2S)-2-amino-3-methylbutanoyl]amino]-3-(4-hydroxyphenyl)propanoyl]amino]-3-methylpentanoyl]-3,4,6,7-tetrahydroimidazo[4,5-c]pyridine-6-carbonyl]pyrrolidine-2-carbonyl]amino]-3-phenylpropanoic acid	SIRIUS/CSIFinger:ID	0.195	C41H54N8O8	[M+H2O+H]+	805.422	805.424	-2.37987	25.7701	3		PDPLYQGIOLHNRW-LEEJNGLHSA-N	Organic acids and derivatives	Carboxylic acids and derivatives	Amino acids, peptides, and analogues	CCC(C)C(C(=O)N1CC2=C(CC1C(=O)N3CCCC3C(=O)NC(CC4=CC=CC=C4)C(=O)O)N=CN2)NC(=O)C(CC5=CC=C(C=C5)O)NC(=O)C(C(C)C)N	44254309	No
N-(3-aminopropyl)-N'-[3-(diethoxyphosphorylamino)propyl]but-2-ene-1,4-diamine	SIRIUS/CSIFinger:ID	0.061	C14H33N4O3P	[M+H-H2O]+	319.225	319.226	-2.36949	17.9389	3			Organic acids and derivatives	Organic phosphonic acids and derivatives	Unassigned	CCOP(=O)(NCCCNCC=CCNCCCN)OCC		No
1,2-di-(4Z-octadecenoyl)-sn-glycero-3-phosphocholine	GNPS/Spectral Match	Spectral_Match	C44H84NO8P	[M+H]+	786.599	786.601	-2.36741	28.6638	2		CTNCUXPCGXYRIB-PURLRROLSA-N	Lipids and lipid-like molecules	Glycerophospholipids	Glycerophosphocholines	CCCCCCCCCCCCCCCCCC(=O)OC[C@H](COP(=O)([O-])OCC[N+](C)(C)C)OC(=O)CCCCCCC/C=C\C/C=C\CCCCC	42607426	No
[(3aS,4R,6S,7R,7aS)-6-[(R)-[(4S,5R)-5-(dimethoxymethyl)-2,2-dimethyl-1,3-dioxolan-4-yl]-[(4R)-2,2-dimethyl-1,3-dioxolan-4-yl]methoxy]-7-(2-methoxypropan-2-yloxy)-2,2-dimethyl-4,6,7,7a-tetrahydro-3aH-[1,3]dioxolo[4,5-c]pyran-4-yl]methanol	SIRIUS/CSIFinger:ID	0.063	C27H48O13	[M+H-H2O]+	563.305	563.306	-2.36284	18.5813	3		CKVRCVLUSJMENV-YYKNROCOSA-N	Lipids and lipid-like molecules	Fatty Acyls	Fatty acyl glycosides	CC1(OCC(O1)C(C2C(OC(O2)(C)C)C(OC)OC)OC3C(C4C(C(O3)CO)OC(O4)(C)C)OC(C)(C)OC)C	11050137	No
N-[2-(1-oxidohexadecylideneamino)ethyl]hexadecanimidate	SIRIUS/CSIFinger:ID	0.236	C34H68N2O2	[M+H]+	537.534	537.535	-2.35762	28.8974	3		UAXZKOFYXXDTFH-UHFFFAOYSA-L	Lipids and lipid-like molecules	Fatty Acyls	Fatty amides	CCCCCCCCCCCCCCCC(=O)NCCNC(=O)CCCCCCCCCCCCCCC	154102404	No
(2R,3R,4R,5R)-3,4-dihydroxy-N-[(1S)-2-(methylamino)-2-oxo-1-phenylethyl]-N'-[(1R)-2-(methylamino)-2-oxo-1-phenylethyl]-2,5-bis(phenylmethoxy)hexanediamide	SIRIUS/CSIFinger:ID	0.396	C38H42N4O8	[M+H-H2O]+	665.295	665.297	-2.34708	19.2143	3		SUXVPHKLQQOPHJ-VQEIZDKSSA-N	Organic acids and derivatives	Carboxylic acids and derivatives	Amino acids, peptides, and analogues	CNC(=O)C(C1=CC=CC=C1)NC(=O)C(C(C(C(C(=O)NC(C2=CC=CC=C2)C(=O)NC)OCC3=CC=CC=C3)O)O)OCC4=CC=CC=C4	10259034	No
Methyl 3-[2-(2-dodecoxyethoxy)ethoxy]propanoate	GNPS/Spectral Match	Spectral_Match	C18H39O7P	[M+H]+	399.25	399.251	-2.34289	26.9654	2		RBQVXJPRSCZRSH-UHFFFAOYSA-N	Organic acids and derivatives	Organic phosphoric acids and derivatives	Phosphate esters	CCCCOCCOP(=O)(OCCOCCCC)OCCOCCCC	139596886	No
(2R,3R,4R,5S)-2-(hydroxymethyl)-1-(6-phenylmethoxyhexyl)piperidine-3,4,5-triol	SIRIUS/CSIFinger:ID	0.141	C19H31NO5	[M+H-H2O]+	336.216	336.217	-2.34224	20.2158	3		CETMNXMRIWDUTP-FCGDIQPGSA-N	Organic nitrogen compounds	Organonitrogen compounds	Amines	C1C(C(C(C(N1CCCCCCOCC2=CC=CC=C2)CO)O)O)O	60168116	No
(3'S,4S,5'R,7S)-6'-[(1S)-1-amino-2-hydroxyethyl]-4-[(6S)-3,5-diamino-2,6-dihydroxycyclohexyl]oxy-6-(hydroxymethyl)spiro[4,6,7,7a-tetrahydro-3aH-[1,3]dioxolo[4,5-c]pyran-2,2'-oxane]-3',4',5',7-tetrol	SIRIUS/CSIFinger:ID	0.556	C19H35N3O13	[M+H-H2O]+	496.213	496.214	-2.33912	18.2032	3		KVSOEYKMPUZSCL-OZNZDPFESA-N	Organic oxygen compounds	Organooxygen compounds	Carbohydrates and carbohydrate conjugates	C1C(C(C(C(C1N)O)OC2C3C(C(C(O2)CO)O)OC4(O3)C(C(C(C(O4)C(CO)N)O)O)O)O)N	162946731	No
3-(2,4-Difluoro-phenyl)-1-heptyl-1-[5-(1H-imidazol-2-ylsulfanyl)-pentyl]-urea	SIRIUS/CSIFinger:ID	0.131	C22H32F2N4OS	[M+NH4]+	456.259	456.26	-2.33902	23.7182	3	Halogen	NUSFKKQZDUTBOY-UHFFFAOYSA-N	Benzenoids	Benzene and substituted derivatives	Halobenzenes	CCCCCCCN(CCCCCSC1=NC=CN1)C(=O)NC2=C(C=C(C=C2)F)F	10320932	No
2-[(2-acetamido-3-hydroxybutanoyl)amino]-N-(1-hydroxy-2-oxoheptadec-10-enyl)-3-methylbutanamide	SIRIUS/CSIFinger:ID	0.163	C28H51N3O6	[M+H-H2O]+	508.373	508.374	-2.33254	17.6365	3		SLWLCNAVVKPOAH-UHFFFAOYSA-N	Organic acids and derivatives	Carboxylic acids and derivatives	Amino acids, peptides, and analogues	CCCCCCC=CCCCCCCCC(=O)C(NC(=O)C(C(C)C)NC(=O)C(C(C)O)NC(=O)C)O	85116875	No
1-cyclohexyl-3-[(1R,2S)-2-(cyclohexylcarbamoylamino)cyclohexyl]urea	SIRIUS/CSIFinger:ID	0.018	C20H36N4O2	[M+Na]+	387.272	387.273	-2.33247	18.7165	3		SHTYCRUAKRBNEY-HDICACEKSA-N	Organoheterocyclic compounds	Diazines	Pyrimidines and pyrimidine derivatives	C1CCC(CC1)NC(=O)NC2CCCCC2NC(=O)NC3CCCCC3	42546186	No
18-[(10R,13R,17R)-10,13-dimethyl-17-[(2R)-6-methylheptan-2-yl]-2,3,4,7,8,9,11,12,14,15,16,17-dodecahydro-1H-cyclopenta[a]phenanthren-3-yl]octadec-9-enal	SIRIUS/CSIFinger:ID	0.076	C45H78O	[M+H-H2O]+	617.601	617.602	-2.32707	28.3989	3		KCHRAYMVEBNQNX-USICQFEBSA-N	Lipids and lipid-like molecules	Steroids and steroid derivatives	Unassigned	CC(C)CCCC(C)C1CCC2C1(CCC3C2CC=C4C3(CCC(C4)CCCCCCCCC=CCCCCCCCC=O)C)C	54441076	No
1-[[(2S)-2-[[(2S)-2-[[(2S)-2-cyclohexyl-2-[(4-hydroxy-4-oxo-butanoyl)amino]acetyl]amino]-5-hydroxy-5-oxo-pentanoyl]amino]-5-hydroxy-5-oxo-pentanoyl]amino]cyclopropanecarboxylic acid	SIRIUS/CSIFinger:ID	0.045	C26H38N4O12	[M+H]+	599.255	599.256	-2.32589	12.983	3		NMMSLGSMRDNRQY-QYWGDWMGSA-N	Organic acids and derivatives	Carboxylic acids and derivatives	Amino acids, peptides, and analogues	C1CCC(CC1)C(C(=O)NC(CCC(=O)O)C(=O)NC(CCC(=O)O)C(=O)NC2(CC2)C(=O)O)NC(=O)CCC(=O)O	497579	No
H-Pro-D-Iva-Leu-Aib-Pro-Leu-OMe	SIRIUS/CSIFinger:ID	0.033	C32H56N6O7	[M+H2O+H]+	655.437	655.439	-2.32349	26.0114	3		QSOJEEXWHDAPAI-NYUQAEDSSA-N	Organic acids and derivatives	Carboxylic acids and derivatives	Amino acids, peptides, and analogues	CCC(C)(C(=O)NC(CC(C)C)C(=O)NC(C)(C)C(=O)N1CCCC1C(=O)NC(CC(C)C)C(=O)OC)NC(=O)C2CCCN2	10699294	No
2,2'-[1,4-Phenylenebis(oxy)]bis[N-(4-methoxyphenyl)acetamide]	SIRIUS/CSIFinger:ID	0.076	C24H24N2O6	[M+H-H2O]+	419.159	419.16	-2.30056	26.7207	3		MHUILODFVSEAPS-UHFFFAOYSA-N	Benzenoids	Benzene and substituted derivatives	Benzoic acids and derivatives	COC1=CC=C(C=C1)NC(=O)COC2=CC=C(C=C2)OCC(=O)NC3=CC=C(C=C3)OC	71406568	No
(2R,3R,4R,5S)-6-(heptylamino)hexane-1,2,3,4,5-pentol	SIRIUS/CSIFinger:ID	0.038	C13H29NO5	[M+H-H2O]+	262.201	262.201	-2.29443	20.0065	3		QRUSGPITLBJESN-UMSGYPCISA-N	Lipids and lipid-like molecules	Fatty Acyls	Fatty amides	CCCCCCCNCC(C(C(C(CO)O)O)O)O	14777150	No
Boc-DL-Phe-DL-Phe-Gly-NHOH	SIRIUS/CSIFinger:ID	0.381	C25H32N4O6	[M+H2O+H]+	503.249	503.25	-2.29151	20.437	3		OURDFPXUSNAUQM-UHFFFAOYSA-N	Organic acids and derivatives	Carboxylic acids and derivatives	Amino acids, peptides, and analogues	CC(C)(C)OC(=O)NC(CC1=CC=CC=C1)C(=O)NC(CC2=CC=CC=C2)C(=O)NCC(=O)NO	53432606	No
CID 10586139	SIRIUS/CSIFinger:ID	0.039	C12H22N3O2	[M+H-H2O]+	223.167	223.168	-2.28618	23.6713	3		ZGRKIYLQZORBQZ-UHFFFAOYSA-N	Organic acids and derivatives	Carboxylic acids and derivatives	Amino acids, peptides, and analogues	CC1(C=C(C(N1[O])(C)C)C(=O)NCCCN)C	10586139	No
4,8,11,14,17,20,24-Heptaoxaheptacosa-1,26-diyne-6,22-diol	SIRIUS/CSIFinger:ID	0.02	C20H34O9	[M+H-H2O]+	401.216	401.217	-2.28356	28.1384	3		QFTJNCCRDSGIFW-UHFFFAOYSA-N	Organic oxygen compounds	Organooxygen compounds	Carbohydrates and carbohydrate conjugates	C#CCOCC(COCCOCCOCCOCCOCC(COCC#C)O)O	71368032	No
1,4,7-Tri-Boc-10-(carboxymethyl)-1,4,7,10-tetraazacyclododecane	SIRIUS/CSIFinger:ID	0.056	C25H46N4O8	[M+H-H2O]+	513.327	513.328	-2.27905	21.1786	3		NDHHFZCDHYVCTI-UHFFFAOYSA-N	Lipids and lipid-like molecules	Fatty Acyls	Fatty amides	CC(C)(C)OC(=O)N1CCN(CCN(CCN(CC1)C(=O)OC(C)(C)C)C(=O)OC(C)(C)C)CC(=O)O	45356713	No
N-[5-[acetyl(hydroxy)amino]pentyl]-N'-[5-[[4-[5-(1-adamantylcarbamothioylamino)pentyl-hydroxyamino]-4-oxobutanoyl]amino]pentyl]-N'-hydroxybutanediamide	SIRIUS/CSIFinger:ID	0.011	C36H63N7O8S	[M+H2O+H]+	772.462	772.464	-2.26898	15.4854	3		RQJXBKGXVKEFSM-UHFFFAOYSA-N	Organic acids and derivatives	Carboxylic acids and derivatives	Amino acids, peptides, and analogues	CC(=O)N(CCCCCNC(=O)CCC(=O)N(CCCCCNC(=O)CCC(=O)N(CCCCCNC(=S)NC12CC3CC(C1)CC(C3)C2)O)O)O	42600893	No
N-[2-(octadec-9-ynoylamino)ethyl]octadec-9-ynamide	SIRIUS/CSIFinger:ID	0.445	C38H68N2O2	[M+H]+	585.534	585.535	-2.26648	27.7599	3		HVNHTHNJCTXHMO-UHFFFAOYSA-N	Lipids and lipid-like molecules	Fatty Acyls	Fatty amides	CCCCCCCCC#CCCCCCCCC(=O)NCCNC(=O)CCCCCCCC#CCCCCCCCC	22065401	No
(3-hydroxy-2-octadeca-9,11-dienoyloxypropyl)octadeca-9,11-dienoate	SIRIUS/CSIFinger:ID	0.558	C39H68O5	[M+H-H2O]+	599.502	599.503	-2.26088	27.3257	3			Lipids and lipid-like molecules	Glycerolipids	Diradylglycerols	CCCCCCC=CC=CCCCCCCCC(=O)OCC(CO)OC(=O)CCCCCCCC=CC=CCCCCCC		Yes
2-amino-1-N-[(3R,6S,10S,16S)-18-hydroxy-7,11,14-trimethyl-2,5,9,12,15-pentaoxo-3,10-di(propan-2-yl)-8-oxa-1,4,11,14-tetrazabicyclo[14.3.0]nonadecan-6-yl]-4,6-dimethyl-3-oxo-9-N-[(3R,6S,10S,16S)-7,11,14-trimethyl-2,5,9,12,15-pentaoxo-3,10-di(propan-2-yl)-8-oxa-1,4,11,14-tetrazabicyclo[14.3.0]nonadecan-6-yl]phenoxazine-1,9-dicarboxamide	DEREPLICATOR_PLUS	29 (0)	C62H86N12O17	[M+H]+	1271.63	1271.63	-2.2601	25.3003	3		NHBSPDCGDJCFKE-WTLPHDKPSA-N	Organic acids and derivatives	Peptidomimetics	Depsipeptides	Cc1c2oc3c(C)ccc(C(=O)N[C@@H]4C(=O)N[C@H](C(C)C)C(=O)N5CCC[C@H]5C(=O)N(C)CC(=O)N(C)[C@@H](C(C)C)C(=O)O[C@@H]4C)c3nc-2c(C(=O)N[C@@H]2C(=O)N[C@H](C(C)C)C(=O)N3C[C@@H](O)C[C@H]3C(=O)N(C)CC(=O)N(C)[C@@H](C(C)C)C(=O)O[C@@H]2C)c(N)c1=O	101705767	No
Dodecyl(2-hydroxyethyl)azanium	SIRIUS/CSIFinger:ID	0.771	C14H31NO	[M+H]+	230.247	230.248	-2.25931	23.8964	3		HCYSJBICYOIBLS-UHFFFAOYSA-O	Organic nitrogen compounds	Organonitrogen compounds	Amines	CCCCCCCCCCCCNCCO	101936510	No
3-Hexyl-5-methoxyphenol	MOLDISCOVERY	20.284 (0.74)	C13H20O2	[M+H]+	209.153	209.154	-2.25433	16.2694	3		AQGNMKRJQKGKIK-UHFFFAOYSA-N	Benzenoids	Phenols	Methoxyphenols	CCCCCCc1cc(O)cc(OC)c1	71319233	No
1-[[4-[5-[(6,7-Dimethoxy-2-methyl-1,2-dihydroisoquinolin-2-ium-1-yl)methyl]-2-methoxyphenoxy]phenyl]methyl]-6,7-dimethoxy-2-methyl-1,2-dihydroisoquinolin-2-ium	SIRIUS/CSIFinger:ID	0.018	C39H42N2O6	[M+Na]+	657.292	657.294	-2.24786	16.2415	3		NSLAJOIQTYQSPK-UHFFFAOYSA-P	Organic acids and derivatives	Carboxylic acids and derivatives	Amino acids, peptides, and analogues	CN1C=CC2=CC(=C(C=C2C1CC3=CC=C(C=C3)OC4=C(C=CC(=C4)CC5C6=CC(=C(C=C6C=CN5C)OC)OC)OC)OC)OC	163152109	No
Ethanol, 2,2'-(decylimino)bis-	SIRIUS/CSIFinger:ID	0.27	C14H31NO2	[M+H-H2O]+	228.232	228.232	-2.24202	15.1879	3		YSDGSQDHXJAHIA-UHFFFAOYSA-N	Organic nitrogen compounds	Organonitrogen compounds	Amines	CCCCCCCCCCN(CCO)CCO	4250223	No
4-(2-hydroxypropan-2-yl)-1,6-dimethyl-2,3,4,4a,5,7,8,8a-octahydronaphthalene-1,6-diol	SIRIUS/CSIFinger:ID	0.256	C15H28O3	[M+H-H4O2]+	221.189	221.19	-2.23926	19.6662	3			Lipids and lipid-like molecules	Prenol lipids	Unassigned	CC1(CCC2C(C1)C(CCC2(C)O)C(C)(C)O)O		Yes
3,3,5-Triethyl-4,4,5-trifluoroheptan-1-ol	SIRIUS/CSIFinger:ID	0.219	C13H25F3O	[M+H-H2O]+	237.182	237.182	-2.23584	19.5405	3	Halogen	AWGGHFAIARMWRO-UHFFFAOYSA-N	Organic oxygen compounds	Organooxygen compounds	Alcohols and polyols	CCC(CC)(CCO)C(C(CC)(CC)F)(F)F	89316498	No
Tert-butyl 2-[2-[2-[[2-[(2-methylpropan-2-yl)oxy]-2-oxoethyl]-[2-[[2-[(2-methylpropan-2-yl)oxy]-2-oxoethyl]amino]ethyl]amino]ethylamino]ethylamino]acetate	SIRIUS/CSIFinger:ID	0.019	C24H48N4O6	[M+H]+	489.364	489.365	-2.23208	26.2704	3		OHOYVEDRTUDZHJ-UHFFFAOYSA-N	Organic acids and derivatives	Carboxylic acids and derivatives	Amino acids, peptides, and analogues	CC(C)(C)OC(=O)CNCCNCCN(CCNCC(=O)OC(C)(C)C)CC(=O)OC(C)(C)C	129271792	No
Ac-Ser-Val-Cha-His-al	SIRIUS/CSIFinger:ID	0.168	C25H40N6O6	[M+H-H2O]+	503.297	503.298	-2.22811	25.377	3		XNGYIZWSDCYUOZ-CMOCDZPBSA-N	Organic acids and derivatives	Carboxylic acids and derivatives	Amino acids, peptides, and analogues	CC(C)C(C(=O)NC(CC1CCCCC1)C(=O)NC(CC2=CN=CN2)C=O)NC(=O)C(CO)NC(=O)C	56849970	No
6-[6-(3,7-Dimethyloctanoyloxy)hexyl-(3-imidazol-1-ylpropyl)amino]hexyl 3,7-dimethyloctanoate	SIRIUS/CSIFinger:ID	0.014	C38H71N3O4	[M+Na]+	656.532	656.534	-2.22716	28.8553	3		UQNYZDIWWADJQW-UHFFFAOYSA-N	Organic acids and derivatives	Carboxylic acids and derivatives	Amino acids, peptides, and analogues	CC(C)CCCC(C)CC(=O)OCCCCCCN(CCCCCCOC(=O)CC(C)CCCC(C)C)CCCN1C=CN=C1	156751238	No
(2S,3R,4R,5R,6R)-2-methyl-6-[[(2R,3S,4S,5R,6R)-3,4,5-trihydroxy-6-[(2E,6E)-3,7,11-trimethyldodeca-2,6,10-trienoxy]oxan-2-yl]methoxy]oxane-3,4,5-triol	SIRIUS/CSIFinger:ID	0.215	C27H46O10	[M+H2O+H]+	549.326	549.327	-2.21872	27.4055	3		AYTSZOQQCRMDSJ-WXQMDYBVSA-N	Lipids and lipid-like molecules	Saccharolipids	Unassigned	CC1C(C(C(C(O1)OCC2C(C(C(C(O2)OCC=C(C)CCC=C(C)CCC=C(C)C)O)O)O)O)O)O	21574490	No
CID 102229274	SIRIUS/CSIFinger:ID	0.008	C17H22N	[M+H]+	241.182	241.183	-2.21451	25.648	3		RVIFOFOZIPTRQL-UHFFFAOYSA-N	Benzenoids	Unassigned	Unassigned	CC1=C(C(=C(C1C2=CC=CC=C2N(C)[CH2])C)C)C	102229274	No
2-(4,5-Dihydro-1,3-thiazol-2-yl)ethanol	SIRIUS/CSIFinger:ID	0.158	C5H9NOS	[M+H-H2O]+	114.037	114.037	-2.21069	21.101	3		MZNJYDNCIPTPMQ-UHFFFAOYSA-N	Organoheterocyclic compounds	Azacyclic compounds	Unassigned	C1CSC(=N1)CCO	22364466	No
H-Gly-Ser-Gly-Ser-Gly-Ser-Gly-Ser-Gly-Ser-Gly-OH	SIRIUS/CSIFinger:ID	0.648	C27H45N11O17	[M+H-H2O]+	778.294	778.296	-2.20366	11.4399	3		ULPWJODHLGTSDK-QXKUPLGCSA-N	Organic acids and derivatives	Carboxylic acids and derivatives	Amino acids, peptides, and analogues	C(C(C(=O)NCC(=O)NC(CO)C(=O)NCC(=O)NC(CO)C(=O)NCC(=O)NC(CO)C(=O)NCC(=O)NC(CO)C(=O)NCC(=O)O)NC(=O)CN)O	9918749	No
2-Hexyl-2-cyclopenten-1-one	SIRIUS/CSIFinger:ID	0.239	C11H18O	[M+H]+	167.143	167.143	-2.20111	23.5301	3		VGECIEOJXLMWGO-UHFFFAOYSA-N	Organic oxygen compounds	Organooxygen compounds	Carbonyl compounds	CCCCCCC1=CCCC1=O	66768	No
(2S)-2-[[(2S)-2-[[(2S)-2-(dimethylamino)-3-methyl-butanoyl]amino]-4-methyl-pentanoyl]amino]-N-[(E,1S)-4-[(2S)-2-isopropyl-3-methoxy-5-oxo-2H-pyrrol-1-yl]-1-methyl-4-oxo-but-2-enyl]-4-methyl-pentanamide	SIRIUS/CSIFinger:ID	0.087	C32H55N5O6	[M+H-H2O]+	588.411	588.412	-2.19897	24.6492	3		RBGHFTFBJLOCBG-DRRCGMRDSA-N	Organic acids and derivatives	Carboxylic acids and derivatives	Amino acids, peptides, and analogues	CC(C)CC(C(=O)NC(C)C=CC(=O)N1C(C(=CC1=O)OC)C(C)C)NC(=O)C(CC(C)C)NC(=O)C(C(C)C)N(C)C	101910989	No
2,3,3a,4,4a,5,5a,6,7,8,9,9a,10,10a,11,11a-hexadecahydro-1H-cyclopenta[b]anthracene	GNPS/Spectral Match	Spectral_Match	C14H27N2O2	[M]+	255.207	255.207	-2.19861	21.4645	2		AKFJIQIPLASBKK-UHFFFAOYSA-N	Alkaloids and derivatives	Lupin alkaloids	Lupinine-type alkaloids	C[N+]12CCCCC1C(COC(=O)CCN)CCC2	91382824	No
Trihydroxy(pyridine-2-carbonyl)phosphanium	SIRIUS/CSIFinger:ID	0.365	C6H6NO4P	[M+H-H2O]+	170	170	-2.19471	19.7278	3		QUKBMAFYCBMABC-UHFFFAOYSA-N	Organoheterocyclic compounds	Pyridines and derivatives	Unassigned	C1=CC=NC(=C1)C(=O)[P+](O)(O)O	91496666	No
2-(Triethoxy-silyl)-ethylamine	SIRIUS/CSIFinger:ID	0.017	C8H21NO3Si	[M+Na]+	230.118	230.118	-2.19322	20.9852	3		BHWUCEATHBXPOV-UHFFFAOYSA-N	Organic oxygen compounds	Organooxygen compounds	Alcohols and polyols	CCO[Si](CCN)(OCC)OCC	14818459	No
Ethyl 4-{2-[4-(4-fluorophenyl)piperazin-1-yl]-3,4-dioxocyclobut-1-en-1-yl}piperazine-1-carboxylate	SIRIUS/CSIFinger:ID	0.022	C21H25FN4O4	[M+H]+	417.192	417.193	-2.19108	25.9854	3	Halogen	AXBZAKOJEHMQOY-UHFFFAOYSA-N	Benzenoids	Benzene and substituted derivatives	Benzoic acids and derivatives	CCOC(=O)N1CCN(CC1)C2=C(C(=O)C2=O)N3CCN(CC3)C4=CC=C(C=C4)F	16193868	No
3-(trifluoromethyl)-N-[[(2S,5R)-2,4,5-trimethylpiperazin-1-yl]methyl]aniline	SIRIUS/CSIFinger:ID	0.233	C15H22F3N3	[M+H]+	302.183	302.184	-2.18907	19.0776	3	Halogen	HRBOCQANJRVGSM-NEPJUHHUSA-N	Benzenoids	Benzene and substituted derivatives	Trifluoromethylbenzenes	CC1CN(C(CN1CNC2=CC=CC(=C2)C(F)(F)F)C)C	90135432	No
1,1,1-Trifluoro-N-(2-methylbutyl)methanesulfonamide	SIRIUS/CSIFinger:ID	0.461	C6H12F3NO2S	[M+H2O+H]+	238.071	238.072	-2.18296	20.7416	3	Halogen	PGVYVONYOBBGQZ-UHFFFAOYSA-N	Organic acids and derivatives	Organic sulfonic acids and derivatives	Organosulfonic acids and derivatives	CCC(C)CNS(=O)(=O)C(F)(F)F	72183447	No
N-[(4-ethyl-1,3-thiazol-2-yl)methyl]-3-azaspiro[5.5]undecan-9-amine	SIRIUS/CSIFinger:ID	0.026	C16H27N3S	[M+H]+	294.199	294.2	-2.17778	30.4196	3		VYTBVZFUMRKGJP-UHFFFAOYSA-N	Organoheterocyclic compounds	Azacyclic compounds	Unassigned	CCC1=CSC(=N1)CNC2CCC3(CC2)CCNCC3	56721252	No
1-[2-(2-hydroxypentyl)-1-methyl-3,6-dihydro-2H-pyridin-6-yl]butan-2-one	MOLDISCOVERY	15.2228 (0.43)	C15H27NO2	[M+H]+	254.211	254.211	-2.17418	24.3845	3		YXZGFTYVZJDUDK-UHFFFAOYSA-N	Organoheterocyclic compounds	Pyridines and derivatives	Hydropyridines	CCCC(O)CC1CC=CC(CC(=O)CC)N1C	85264642	No
tert-butyl N-[(2-methylpropan-2-yl)oxycarbonylamino]-N-(4,4,5,5-tetramethyl-1,3,2-dioxaborolan-2-yl)carbamate	MOLDISCOVERY	12.6636 (0.33)	C22H33NO4	[M+H]+	376.247	376.248	-2.16852	23.4267	3		XTBLQLSGMXZXTD-UHFFFAOYSA-N	Organoheterocyclic compounds	Indolizidines		CC(/C=C/C1CC1)=C\[C@@H]1[C@@H](OC(=O)CC(C)C)[C@](C)(O)[C@@H]2[C@H]3O[C@H]3CCN21	101259449	No
5-Amino-2-(3-hexadecanoyloxyhexadecanoylamino)pentanoic acid	GNPS/Spectral Match	Spectral_Match	C37H72N2O5	[M+H]+	625.55	625.551	-2.16625	28.7772	2		LHZOJGJLBHJYIJ-UHFFFAOYSA-N	Organic acids and derivatives	Carboxylic acids and derivatives	Amino acids, peptides, and analogues	CCCCCCCCCCCCCCCC(=O)OC(CCCCCCCCCCCCC)CC(=O)NC(CCCN)C(=O)O	9809322	No
beta-Sinensal	SIRIUS/CSIFinger:ID	0.02	C15H22O	[M+H-H2O]+	201.163	201.164	-2.1659	21.187	3		NOPLRNXKHZRXHT-YFVJMOTDSA-N	Lipids and lipid-like molecules	Prenol lipids	Unassigned	CC(=CCCC(=C)C=C)CCC=C(C)C=O	5281535	No
methyl (2S,3aR,5aR)-6-[(5R)-5-ethyl-6-methylheptan-2-yl]-2-hydroxy-3a,5a-dimethyl-1-oxo-3,3b,4,5,6,7,8,8a,8b,9-decahydroindeno[5,4-e]indene-2-carboxylate	MOLDISCOVERY	14.7325 (0.41)	C30H48O4	[M+H]+	473.362	473.363	-2.16072	22.3132	3		FXOGEPKTXCIWPW-RDGOUDRXSA-N	Lipids and lipid-like molecules	Steroids and steroid derivatives	Androstane steroids	CC[C@H](CCC(C)C1CCC2C3CC=C4C(=O)[C@](O)(C(=O)OC)C[C@]4(C)C3CC[C@]12C)C(C)C	21777525	No
(3E,5E,7E)-nona-3,5,7-trienoic acid	SIRIUS/CSIFinger:ID	0.111	C9H12O2	[M+H-H2O]+	135.08	135.08	-2.15872	19.6915	3		KSJMDYSDXPCYEN-ICDJNDDTSA-N	Benzenoids	Benzene and substituted derivatives	Unassigned	CC=CC=CC=CCC(=O)O	21705249	No
N-[(3-chlorophenyl)methylideneamino]-3,5-dinitrobenzamide	SIRIUS/CSIFinger:ID	0.029	C14H9ClN4O5	[M+H2O+H]+	367.043	367.044	-2.15016	15.1695	3	Halogen	BSJZJAYZKLJXTP-UHFFFAOYSA-N	Organohalogen compounds	Aryl halides	Aryl chlorides	C1=CC(=CC(=C1)Cl)C=NNC(=O)C2=CC(=CC(=C2)[N+](=O)[O-])[N+](=O)[O-]	4264395	No
9-({(2E)-4-[(2S,3R,4R,5S)-3,4-dihydroxy-5-({(2R,3R)-3-[(2S,3S)-3-hydroxybutan-2-yl]oxiran-2-yl}methyl)tetrahydro-2H-pyran-2-yl]-3-methylbut-2-enoyl}oxy)nonanoic acid (non-preferred name)	SIRIUS/CSIFinger:ID	0.099	C26H44O9	[M+H-H2O]+	483.294	483.295	-2.14673	25.6272	3		MINDHVHHQZYEEK-CQLBTRCRSA-N	Organic oxygen compounds	Organooxygen compounds	Carbohydrates and carbohydrate conjugates	CC(C1C(O1)CC2COC(C(C2O)O)CC(=CC(=O)OCCCCCCCCC(=O)O)C)C(C)O	17571751	No
1-(Boc-aminomethyl)-3-fluorocyclobutanecarboxylic acid isopropyl ester	DEREPLICATOR_PLUS	13 (0)	C17H25NO4	[M+H]+	308.185	308.186	-2.14611	13.8063	3		QEMDYXQBIIZSLS-UHFFFAOYSA-N	Benzenoids	Phenol ethers	Anisoles	COc1ccc(CC2NCC(O)C2OC(=O)CC(C)C)cc1	72208294	No
Aminomethyl-[(cyclohexylamino)methyl]phosphinic acid	SIRIUS/CSIFinger:ID	0.18	C8H19N2O2P	[M+H-H2O]+	189.115	189.115	-2.14579	12.2307	3		KZAYTOCJLPKWMX-UHFFFAOYSA-N	Organic nitrogen compounds	Organonitrogen compounds	Unassigned	C1CCC(CC1)NCP(=O)(CN)O	118735650	No
N-[bis(diethylamino)phosphinimyl]-N-ethylethanamine	SIRIUS/CSIFinger:ID	0.056	C12H31N4P	[M+H2O+H]+	281.246	281.246	-2.13976	26.1223	3		CQVMEGRKMVQFPJ-UHFFFAOYSA-N	Organic nitrogen compounds	Organonitrogen compounds	Unassigned	CCN(CC)P(=N)(N(CC)CC)N(CC)CC	3837314	No
C6 Dihydroceramide	SIRIUS/CSIFinger:ID	0.269	C24H49NO3	[M+H-H2O]+	382.367	382.368	-2.138	30.0971	3		VUMHYWBWYSPQMM-UHFFFAOYSA-N	Lipids and lipid-like molecules	Fatty Acyls	Fatty amides	CCCCCCCCCCCCCCCC(C(CO)NC(=O)CCCCC)O	4231348	No
(3R,4S,6E)-4-deuterio-3,7,11-trimethyldodeca-1,6,10-trien-3-ol	GNPS/Spectral Match	Spectral_Match	C15H26O	[M+H-H2O]+	205.195	205.195	-2.13797	27.1443	2		FQTLCLSUCSAZDY-LWAGJFNDSA-N	Lipids and lipid-like molecules	Prenol lipids	Sesquiterpenoids	CC1=CCC(CC1)C(C)(CCC=C(C)C)O	136674744	No
2-(7-Acetyloxy-2,8,11-trihydroxy-2,8,12-trimethyl-15-oxabicyclo[10.2.1]pentadecan-5-yl)prop-2-enoic acid	SIRIUS/CSIFinger:ID	0.084	C22H36O8	[M+NH4]+	446.274	446.275	-2.13456	22.5111	3		DTBIJVSZQRYFFB-UHFFFAOYSA-N	Lipids and lipid-like molecules	Fatty Acyls	Unassigned	CC(=O)OC1CC(CCC(C2CCC(O2)(C(CCC1(C)O)O)C)(C)O)C(=C)C(=O)O	74376519	No
L-Glutaminyl-L-glutaminyl-L-glutaminyl-L-phenylalanyl-L-proline	DEREPLICATOR_PLUS	22 (0)	C61H84N12O17	[M+2H]2+	629.31	629.311	-2.12693	25.1082	3		ONIDMPMJXNKFEA-SXYSDOLCSA-N	Organic acids and derivatives	Peptidomimetics	Depsipeptides	Cc1c2oc3c(C)ccc(C(=O)NC4C(=O)NC(C(C)C)C(=O)N5CCC(O)C5C(=O)N(C)CC(=O)N(C)C(C(C)C)C(=O)OC4C)c3nc-2c(C(=O)NC2C(=O)NC(C(C)C)C(=O)N3CCCC3(C)C(=O)N(C)CC(=O)N(C)C(C)C(=O)OC2C)c(N)c1=O	71413123	No
4-(4-Methylpentyl)cyclohexane-1-carboxylic acid	SIRIUS/CSIFinger:ID	0.182	C13H24O2	[M+H]+	213.184	213.185	-2.11413	24.0286	3		YCUIGRDWFDNJTL-UHFFFAOYSA-N	Lipids and lipid-like molecules	Fatty Acyls	Fatty acids and conjugates	CC(C)CCCC1CCC(CC1)C(=O)O	12765952	No
10-[2-[3-(2,5-dihydro-1H-imidazol-1-ium-1-yl)-5-hydroxy-6-methylpiperidin-2-yl]ethyl]-3,13-dihydroxytridecanoate	SIRIUS/CSIFinger:ID	0.058	C24H45N3O5	[M+H2O+H]+	474.353	474.354	-2.1132	22.3927	3		USTHBPYLAYSATO-UHFFFAOYSA-N	Organic acids and derivatives	Carboxylic acids and derivatives	Amino acids, peptides, and analogues	CC1C(CC(C(N1)CCC(CCCCCCC(CC(=O)O)O)CCCO)N2CC=NC2)O	163169346	No
Drometrizole-d3	SIRIUS/CSIFinger:ID	0.672	C13H11N3O	[M+H]+	226.097	226.097	-2.11193	27.0376	3		MCPKSFINULVDNX-FIBGUPNXSA-N	Organoheterocyclic compounds	Azoles	Triazoles	CC1=CC(=C(C=C1)O)N2N=C3C=CC=CC3=N2	154746998	No
methyl 2-[(3S,6S,9S,16Z)-13-acetyl-3-benzyl-9-(2-methylpropyl)-2,5,8,11-tetraoxo-6-propan-2-yl-1,4,7,10,13-pentazacyclooctadec-16-en-1-yl]acetate	SIRIUS/CSIFinger:ID	0.387	C32H47N5O7	[M+H2O+H]+	632.364	632.365	-2.10891	20.7602	3		VXNXTYJIGNQFAF-POQFTOMSSA-N	Organic acids and derivatives	Carboxylic acids and derivatives	Amino acids, peptides, and analogues	CC(C)CC1C(=O)NC(C(=O)NC(C(=O)N(CC=CCCN(CC(=O)N1)C(=O)C)CC(=O)OC)CC2=CC=CC=C2)C(C)C	10579653	No
2-Pyridin-1-ium-2-ylsulfanyl-1-[4-(2-pyridin-2-ylsulfanylacetyl)piperazin-1-yl]ethanone	SIRIUS/CSIFinger:ID	0.036	C18H20N4O2S2	[M+H-H2O]+	371.099	371.099	-2.10833	4.1849	3		BDCADCJAKVJFDG-UHFFFAOYSA-O	Organoheterocyclic compounds	Azoles	Thiazoles	C1CN(CCN1C(=O)CSC2=CC=CC=N2)C(=O)CSC3=CC=CC=N3	4116286	No
(3,5-Difluorophenyl)-diethoxy-hydroxysilane	SIRIUS/CSIFinger:ID	0.003	C10H14F2O3Si	[M+H-H4O2]+	213.054	213.054	-2.10745	16.2661	3	Halogen	XIBGZAAWHORRPH-UHFFFAOYSA-N	Lipids and lipid-like molecules	Fatty Acyls	Fatty acids and conjugates	CCO[Si](C1=CC(=CC(=C1)F)F)(O)OCC	90174083	No
2-[4-[3-Fluoro-5-(trifluoromethyl)pyridin-2-yl]oxyphenoxy]propanenitrile	GNPS/Spectral Match	Spectral_Match	C18H15O4P	[M+H]+	327.077	327.078	-2.10409	26.5829	2		DLNAZWMDOWVAGI-UHFFFAOYSA-N	Organic acids and derivatives	Organic phosphoric acids and derivatives	Phosphate esters	C1=CC=C(C=C1)OP(=O)(OC2=CC=CC=C2)OC3=CC=CC=C3	15592828	No
3-Benzyl-9,12-di(butan-2-yl)-6-(3-hydroxybutan-2-yl)-1,4,7,10-tetrazacyclododecane-2,5,8,11-tetrone	SIRIUS/CSIFinger:ID	0.072	C27H42N4O5	[M+K]+	541.278	541.279	-2.08451	24.9918	3		PCZVRCIZMAPKOI-UHFFFAOYSA-N	Organic acids and derivatives	Carboxylic acids and derivatives	Amino acids, peptides, and analogues	CCC(C)C1C(=O)NC(C(=O)NC(C(=O)NC(C(=O)N1)CC2=CC=CC=C2)C(C)C(C)O)C(C)CC	85898846	No
N,N'-Hexamethylenebis(4-carbamoylmorpholine)	SIRIUS/CSIFinger:ID	0.302	C16H30N4O4	[M+H2O+H]+	361.244	361.245	-2.0828	18.2427	3		QWIQVJVYFVKHNC-UHFFFAOYSA-N	Organic acids and derivatives	Carboxylic acids and derivatives	Amino acids, peptides, and analogues	C1COCCN1C(=O)NCCCCCCNC(=O)N2CCOCC2	3525281	No
Trimethyl-(2,3,5-trimethyl-4-trimethylsilylcyclohexa-2,5-dien-1-yl)silane	SIRIUS/CSIFinger:ID	0.058	C15H30Si2	[M+H2O+H]+	285.206	285.206	-2.07569	16.5562	3		CPSRLRTUWQQDTK-UHFFFAOYSA-N	Lipids and lipid-like molecules	Prenol lipids	Unassigned	CC1=CC(C(=C(C1[Si](C)(C)C)C)C)[Si](C)(C)C	140048004	No
N'-[4-methyl-3-[[2-(octylamino)-2-oxoacetyl]amino]phenyl]-N-octyloxamide	SIRIUS/CSIFinger:ID	0.034	C27H44N4O4	[M+H-H2O]+	471.332	471.333	-2.07349	27.2331	3		MGFKZRHHKLIMFZ-UHFFFAOYSA-N	Organic acids and derivatives	Carboxylic acids and derivatives	Amino acids, peptides, and analogues	CCCCCCCCNC(=O)C(=O)NC1=CC(=C(C=C1)C)NC(=O)C(=O)NCCCCCCCC	126540874	No
(Z,1E)-2-methyl-N-[1-[(Z)-[(E)-3-[1-(methylideneamino)ethenylamino]but-2-enylidene]amino]ethyl]but-2-enimidoyl fluoride	SIRIUS/CSIFinger:ID	0.046	C14H21FN4	[M+H2O+H]+	283.192	283.193	-2.07315	24.3785	3	Halogen	KQZJJIAHNCCUTK-LWXKVAISSA-N	Organoheterocyclic compounds	Heteroaromatic compounds	Unassigned	CC=C(C)C(=NC(C)N=CC=C(C)NC(=C)N=C)F	134240901	No
Hexadecanedial	SIRIUS/CSIFinger:ID	0.101	C16H30O2	[M+H]+	255.231	255.232	-2.07302	26.4352	3		SUERZLMUVNQECE-UHFFFAOYSA-N	Lipids and lipid-like molecules	Fatty Acyls	Unassigned	C(CCCCCCCC=O)CCCCCCC=O	11334294	No
benzyl N-[1-[[1-[[1-(dodecylamino)-3-methyl-1-oxopentan-2-yl]amino]-3-methyl-1-oxopentan-2-yl]amino]-3-methyl-1-oxopentan-2-yl]carbamate	SIRIUS/CSIFinger:ID	0.039	C38H66N4O5	[M+H2O+H]+	677.52	677.521	-2.07212	29.3023	3		PICGUEXKCDQLTD-UHFFFAOYSA-N	Organic acids and derivatives	Carboxylic acids and derivatives	Amino acids, peptides, and analogues	CCCCCCCCCCCCNC(=O)C(C(C)CC)NC(=O)C(C(C)CC)NC(=O)C(C(C)CC)NC(=O)OCC1=CC=CC=C1	101122633	No
2-[5-(Piperidin-4-yl)-1H-1,2,4-triazol-3-yl]pyrimidine	SIRIUS/CSIFinger:ID	0.167	C11H14N6	[M+H2O+H]+	249.145	249.146	-2.06867	18.738	3		YSLCBWCBLLEWMX-UHFFFAOYSA-N	Organoheterocyclic compounds	Azoles	Unassigned	C1CNCCC1C2=NC(=NN2)C3=NC=CC=N3	58034580	No
N,N-Bis(2-hydroxyethyl)hexadecanamide	SIRIUS/CSIFinger:ID	0.572	C20H41NO3	[M+H]+	344.315	344.316	-2.05364	26.6734	3		VJESJEJNMGVQLZ-UHFFFAOYSA-N	Lipids and lipid-like molecules	Fatty Acyls	Fatty amides	CCCCCCCCCCCCCCCC(=O)N(CCO)CCO	82046	No
2-(3,5-dimethyl-1H-pyrazol-1-yl)-6-methyl-N-(2-methylphenyl)pyrimidin-4-amine	SIRIUS/CSIFinger:ID	0.111	C17H19N5	[M+H]+	294.171	294.171	-2.05085	12.0132	3		SHGAPVCGEMOINK-UHFFFAOYSA-N	Benzenoids	Benzene and substituted derivatives	Unassigned	CC1=CC=CC=C1NC2=NC(=NC(=C2)C)N3C(=CC(=N3)C)C	16030704	No
1-(3,5-Difluoropyridin-2-yl)-1,2,4-triazole-3-carbonitrile	SIRIUS/CSIFinger:ID	0.067	C8H3F2N5	[M+H2O+H]+	226.053	226.053	-2.04908	13.6882	3	Halogen	YMJFDMOZMBWQPL-UHFFFAOYSA-N	Organoheterocyclic compounds	Diazines	Pyrimidines and pyrimidine derivatives	C1=C(C=NC(=C1F)N2C=NC(=N2)C#N)F	112676511	No
1-[2-Hydroxyhexadecyl(oxido)amino]hexadecan-2-ol	SIRIUS/CSIFinger:ID	0.006	C32H67NO3	[M+H-H2O]+	496.508	496.509	-2.04669	28.9757	3		UOGWNYNIHRMHKM-UHFFFAOYSA-N	Lipids and lipid-like molecules	Sphingolipids	Ceramides	CCCCCCCCCCCCCCC(CN(CC(CCCCCCCCCCCCCC)O)[O-])O	88520180	No
2,2-Dimethyl-1,3-cyclobutanedimethanol	SIRIUS/CSIFinger:ID	0.285	C8H16O2	[M+H-H2O]+	127.111	127.112	-2.04545	22.3012	3		RMNCZMYDBHWEMG-UHFFFAOYSA-N	Organic oxygen compounds	Organooxygen compounds	Alcohols and polyols	CC1(C(CC1CO)CO)C	13659803	No
N-[(2S,3R)-3-hydroxy-1-[(2S,3R,4S,5R,6R)-3,4,5-trihydroxy-6-(hydroxymethyl)oxan-2-yl]oxyoctadecan-2-yl]octanamide	SIRIUS/CSIFinger:ID	0.165	C32H63NO8	[M+H-H2O]+	572.451	572.452	-2.03441	27.2141	3		OEEDULINXDPWPU-UJFAHUMZSA-N	Lipids and lipid-like molecules	Sphingolipids	Unassigned	CCCCCCCCCCCCCCCC(C(COC1C(C(C(C(O1)CO)O)O)O)NC(=O)CCCCCCC)O	56616312	No
2-(5-Hydroxy-2-prop-1-en-2-ylhexyl)-3-methylcyclopent-2-en-1-one	MOLDISCOVERY	40.7243 (3.33)	C15H24O2	[M+H]+	237.184	237.185	-2.02416	18.3101	3		YTYICJAIECLVEQ-UHFFFAOYSA-N	Lipids and lipid-like molecules	Fatty Acyls	Fatty alcohols	C=C(C)C(CCC(C)O)CC1=C(C)CCC1=O	72796308	No
7-Tridecynoic acid	MOLDISCOVERY	29.5687 (2.25)	C13H22O2	[M+H]+	211.169	211.169	-2.02208	23.7514	3		UKKKJMVUWWRRTL-UHFFFAOYSA-N	Lipids and lipid-like molecules	Fatty Acyls	Fatty acids and conjugates	CCCCCC#CCCCCCC(=O)O	5312721	No
N-(3-methoxypropyl)ethanimidate	SIRIUS/CSIFinger:ID	0.228	C6H13NO2	[M+H-H2O]+	114.091	114.091	-2.01418	33.7899	3		DYRIBFOWRXHQNS-UHFFFAOYSA-M	Organic acids and derivatives	Carboxylic acids and derivatives	Unassigned	CC(=O)NCCCOC	154121632	No
N-(2-Methylpropyl)-2-hexyn-1-amine	SIRIUS/CSIFinger:ID	0.092	C10H19N	[M+H2O+H]+	172.169	172.17	-2.00907	20.8607	3		DQLRCJGBFSKOQO-UHFFFAOYSA-N	Organic nitrogen compounds	Organonitrogen compounds	Amines	CCCC#CCNCC(C)C	102462644	No
Ethane, 1,2-dicyclopropyl-	SIRIUS/CSIFinger:ID	0.147	C8H14	[M+H]+	111.117	111.117	-2.0051	24.4393	3		KMEBZBOYYXYOIU-UHFFFAOYSA-N	Hydrocarbons	Unsaturated hydrocarbons	Acetylenes	C1CC1CCC2CC2	524671	No
(1R,2S,5S)-3-[(2S)-2-[[1-(tert-butylsulfonylmethyl)cyclohexyl]carbamoylamino]-3,3-dimethylbutanoyl]-N-[(2S,3S)-1-(cyclopropylamino)-2-hydroxy-1-oxoheptan-3-yl]-6,6-dimethyl-3-azabicyclo[3.1.0]hexane-2-carboxamide	SIRIUS/CSIFinger:ID	0.071	C36H63N5O7S	[M+Na]+	732.433	732.434	-2.00428	16.0007	3		BZXRATSZUNDEEV-FRZROCRGSA-N	Organic acids and derivatives	Carboxylic acids and derivatives	Amino acids, peptides, and analogues	CCCCC(C(C(=O)NC1CC1)O)NC(=O)C2C3C(C3(C)C)CN2C(=O)C(C(C)(C)C)NC(=O)NC4(CCCCC4)CS(=O)(=O)C(C)(C)C	50914149	No
CID 11257336	SIRIUS/CSIFinger:ID	0.024	C19H28N5O3	[M+H-H2O]+	357.215	357.216	-1.99991	33.7843	3		GYMKCPNKUNQKQT-UHFFFAOYSA-N	Organic acids and derivatives	Carboxylic acids and derivatives	Amino acids, peptides, and analogues	CCCN1C2=C(C(=O)N(C1=O)CCC)NC(=N2)C3=CC(N(C3(C)C)[O])(C)C	11257336	No
2-Aminoethyl bis[3-(tetradecoxymethoxy)propyl] phosphate	MOLDISCOVERY	19.4369 (0.68)	C40H78NO8P	[M+H]+	732.552	732.554	-1.99972	33.8188	3		KVCANVPHTPHQGP-UHFFFAOYSA-N	Lipids and lipid-like molecules	Glycerophospholipids	Glycerophosphoethanolamines	CCCCCCCC/C=C\CCCCCCCC(=O)O[C@H](COC(=O)CCCCCCCCCCCCCCCC)COP(=O)(O)OCCN	145799926	No
CID 58525941	SIRIUS/CSIFinger:ID	0.124	C3H6O3P	[M+K]+	159.968	159.969	-1.99852	2.40882	3		XOTCNYPJDCKTCB-UHFFFAOYSA-N	Organic acids and derivatives	Organic phosphonic acids and derivatives	Organic phosphonic acids	[CH][CH]CP(=O)(O)O	58525941	No
Tritert-butyl 10-prop-2-ynyl-1,4,7,10-tetrazacyclododecane-1,4,7-tricarboxylate	SIRIUS/CSIFinger:ID	0.026	C26H46N4O6	[M+H2O+H]+	529.359	529.36	-1.99279	24.9177	3		BVQCXGBHOMWPHF-UHFFFAOYSA-N	Organic acids and derivatives	Carboxylic acids and derivatives	Amino acids, peptides, and analogues	CC(C)(C)OC(=O)N1CCN(CCN(CCN(CC1)C(=O)OC(C)(C)C)C(=O)OC(C)(C)C)CC#C	132520999	No
(3R,5S,6R,8S,9S,10R,13R,14S,17R)-17-[(2R,5R)-5-ethyl-6-methylheptan-2-yl]-10,13-dimethyl-2,3,4,5,6,7,8,9,11,12,14,15,16,17-tetradecahydro-1H-cyclopenta[a]phenanthrene-3,6-diol	SIRIUS/CSIFinger:ID	0.055	C29H52O2	[M+Na]+	455.385	455.386	-1.99194	19.5629	3		FFLGORGANMRISQ-RSFWKDGUSA-N	Lipids and lipid-like molecules	Prenol lipids	Triterpenoids	CCC(CCC(C)C1CCC2C1(CCC3C2CC(C4C3(CCC(C4)O)C)O)C)C(C)C	21770607	No
Diisopropyl (1-(2-phenylacetamido)ethyl)phosphonate	SIRIUS/CSIFinger:ID	0.629	C16H26NO4P	[M+H]+	328.167	328.167	-1.98832	22.5756	3		GMHPDMRUFOZERK-UHFFFAOYSA-N	Organic acids and derivatives	Carboxylic acids and derivatives	Amino acids, peptides, and analogues	CC(C)OP(=O)(C(C)NC(=O)CC1=CC=CC=C1)OC(C)C	4295870	No
2-(3-((R)-2-((R)-2-(3,5-dihydroxyphenyl)-2-hydroxyethylamino)propyl)phenyl)-N-(3-(3-((R)-3-(diisopropylamino)-1-phenylpropyl)-4-hydroxyphenyl)propyl)acetamide	SIRIUS/CSIFinger:ID	0.017	C43H57N3O5	[M+H]+	696.436	696.437	-1.97376	12.6464	3		LKCQOFXWGIJPPL-KPNPWFHDSA-N	Organic acids and derivatives	Carboxylic acids and derivatives	Amino acids, peptides, and analogues	CC(C)N(CCC(C1=CC=CC=C1)C2=C(C=CC(=C2)CCCNC(=O)CC3=CC=CC(=C3)CC(C)NCC(C4=CC(=CC(=C4)O)O)O)O)C(C)C	54583092	No
Me-Dab(1)-Dab-D-Ala-Gly-Dab-Dab-Ala-(1)	SIRIUS/CSIFinger:ID	0.316	C25H47N11O7	[M+H-H2O]+	596.362	596.363	-1.97179	19.586	3		SVODIBRHUUUIJU-COZGXFGHSA-N	Organic acids and derivatives	Carboxylic acids and derivatives	Amino acids, peptides, and analogues	CC1C(=O)NCCC(C(=O)NC(C(=O)NC(C(=O)NCC(=O)NC(C(=O)NC(C(=O)N1)CCN)CCN)C)CCN)NC	135210814	No
9-[[2,9-dioxo-9-(propan-2-ylamino)nonyl]-[9-(methylamino)-2,9-dioxononyl]amino]-N-methyl-8-oxononanamide	MOLDISCOVERY	69.8232 (33.33)	C33H60O10	[M+H]+	617.425	617.426	-1.96072	27.3757	3		ZWVCNXXHIWYVCM-UHFFFAOYSA-N	Organic oxygen compounds	Organooxygen compounds	Ethers	CCCCCCCCCc1ccc(OCCOCCOCCOCCOCCOCCOCCOCCOCCO)cc1	157918916	No
N-[1-[[4-hydroxy-1-(1-hydroxypropan-2-ylamino)-1-oxobutan-2-yl]amino]-3-methyl-1-oxobutan-2-yl]-1-[3-hydroxy-2-(octadec-9-enoylamino)butanoyl]-4-methylpyrrolidine-2-carboxamide	SIRIUS/CSIFinger:ID	0.114	C40H73N5O8	[M+H-H2O]+	734.541	734.543	-1.95837	29.8811	3		VULIFPFQJURAKE-UHFFFAOYSA-N	Organic acids and derivatives	Carboxylic acids and derivatives	Amino acids, peptides, and analogues	CCCCCCCCC=CCCCCCCCC(=O)NC(C(C)O)C(=O)N1CC(CC1C(=O)NC(C(C)C)C(=O)NC(CCO)C(=O)NC(C)CO)C	162941917	No
(7R)-7-hydroxyhexadecanedioic acid	SIRIUS/CSIFinger:ID	0.166	C16H30O5	[M+H-H2O]+	285.205	285.206	-1.95824	17.6747	3		BNKCVLYEVLBHCL-CQSZACIVSA-N	Lipids and lipid-like molecules	Fatty Acyls	Fatty acids and conjugates	C(CCCCC(=O)O)CCCC(CCCCCC(=O)O)O	163074298	No
4-Octyne	SIRIUS/CSIFinger:ID	0.041	C8H14	[M+H]+	111.117	111.117	-1.952	24.8894	3		GZTNBKQTTZSQNS-UHFFFAOYSA-N	Hydrocarbons	Unsaturated hydrocarbons	Unsaturated aliphatic hydrocarbons	CCCC#CCCC	16029	No
(r)-Diethyl 1-hydroxyhexylphosphonate	SIRIUS/CSIFinger:ID	0.009	C10H23O4P	[M+H-H2O]+	221.13	221.13	-1.95134	12.1363	3		HNOHFXBHRQQEDX-SNVBAGLBSA-N	Organic oxygen compounds	Organooxygen compounds	Unassigned	CCCCCC(O)P(=O)(OCC)OCC	15640020	No
Tetradec-7-yne-1,14-diol	SIRIUS/CSIFinger:ID	0.036	C14H26O2	[M+H-H4O2]+	191.179	191.179	-1.95	21.3957	3		BEOSGZLGKGHUMC-UHFFFAOYSA-N	Lipids and lipid-like molecules	Fatty Acyls	Unassigned	C(CCCO)CCC#CCCCCCCO	14631201	No
(R)-3,7-Dimethyloct-6-enyl acetate	SIRIUS/CSIFinger:ID	0.201	C12H22O2	[M+H]+	199.169	199.169	-1.94006	22.1372	3		JOZKFWLRHCDGJA-LLVKDONJSA-N	Lipids and lipid-like molecules	Fatty Acyls	Fatty alcohol esters	CC(CCC=C(C)C)CCOC(=O)C	6708682	No
4-Methyl-5-oct-2-enyloxolan-2-one	MOLDISCOVERY	20.5909 (0.78)	C13H22O2	[M+H]+	211.169	211.169	-1.93542	19.8975	3		LHLQGGXPUHSSSP-UHFFFAOYSA-N	Organoheterocyclic compounds	Lactones	Gamma butyrolactones	CCCCC/C=C/CC1OC(=O)CC1C	73120958	No
Trichodestruxin C	SIRIUS/CSIFinger:ID	0.233	C30H51N5O7	[M+Na]+	616.367	616.368	-1.93424	20.2523	3		IOKZTLBVORUYDO-RGJWXQDMSA-N	Organic acids and derivatives	Carboxylic acids and derivatives	Amino acids, peptides, and analogues	CC1CCN2C1C(=O)NC(C(=O)N(C(C(=O)N(C(C(=O)NCCC(=O)OC(C2=O)CC(C)C)C)C)C(C)C)C)C(C)C	156580995	No
cyclo[DL-Ala-DL-Ala-DL-Pro-DL-Tyr-DL-Leu-DL-Leu-DL-Pro-DL-Pro]	SIRIUS/CSIFinger:ID	0.084	C42H62N8O9	[M+H2O+H]+	841.48	841.482	-1.93267	34.0528	3		CZLLFFWTDRQIDR-UHFFFAOYSA-N	Organic acids and derivatives	Carboxylic acids and derivatives	Amino acids, peptides, and analogues	CC1C(=O)NC(C(=O)N2CCCC2C(=O)NC(C(=O)NC(C(=O)NC(C(=O)N3CCCC3C(=O)N4CCCC4C(=O)N1)CC(C)C)CC(C)C)CC5=CC=C(C=C5)O)C	163065704	No
2-amino-4,6-dimethyl-3-oxo-1-N-[7,11,14-trimethyl-2,5,9,12,15,18-hexaoxo-3,10-di(propan-2-yl)-8-oxa-1,4,11,14-tetrazabicyclo[14.4.0]icosan-6-yl]-9-N-[7,11,14-trimethyl-2,5,9,12,15-pentaoxo-3,10-di(propan-2-yl)-8-oxa-1,4,11,14-tetrazabicyclo[14.3.0]nonadecan-6-yl]phenoxazine-1,9-dicarboxamide	MOLDISCOVERY	34.5923 (1.96)	C63H86N12O17	[M+H]+	1283.63	1283.63	-1.93124	26.6901	3		DSPWDJJBSOZUGZ-UHFFFAOYSA-N	Organic acids and derivatives	Peptidomimetics	Depsipeptides	Cc1c2oc3c(C)ccc(C(=O)NC4C(=O)NC(C(C)C)C(=O)N5CCCC5C(=O)N(C)CC(=O)N(C)C(C(C)C)C(=O)OC4C)c3nc-2c(C(=O)NC2C(=O)NC(C(C)C)C(=O)N3CCC(=O)CC3C(=O)N(C)CC(=O)N(C)C(C(C)C)C(=O)OC2C)c(N)c1=O	162873082	No
2-(2-Phenylethyl)-5,6,7,8-tetrahydroxy-5,6,7,8-tetrahydrochromone	MOLDISCOVERY	11.5776 (0.3)	C17H18O6	[M+H]+	319.117	319.118	-1.93001	17.8072	3		CWMIROLCTHMEEO-UHFFFAOYSA-N	Organoheterocyclic compounds	Pyrans	Pyranones and derivatives	O=c1cc(CCc2ccccc2)oc2c1C(O)C(O)C(O)C2O	13606034	No
(2S)-N-[(2R,3S,6R)-2-hydroxy-6-(hydroxymethyl)-4,7-dioxo-7-[[(2S,5S,8S,11S,16S,19S,22S)-5,8,19-tris(2-aminoethyl)-2,11-bis[(1R)-1-hydroxyethyl]-22-(2-methylpropyl)-3,6,9,12,17,20,23-heptaoxo-1,4,7,10,13,18-hexazacyclotricos-16-yl]amino]heptan-3-yl]-2-(hydroxymethyl)-4-oxoundecanamide	SIRIUS/CSIFinger:ID	0.127	C51H91N11O16	[M+H]+	1114.67	1114.67	-1.92972	27.529	3		XPNRJCFBQTXLIR-URVOABPXSA-N	Organic acids and derivatives	Carboxylic acids and derivatives	Amino acids, peptides, and analogues	CCCCCCCC(=O)CC(CO)C(=O)NC(C(C)O)C(=O)CC(CO)C(=O)NC1CCNC(=O)C(NC(=O)C(NC(=O)C(NC(=O)C(NC(=O)C(CC(=O)C(NC1=O)CCN)CC(C)C)C(C)O)CCN)CCN)C(C)O	157475375	No
Octadecyl carbamodithioate	SIRIUS/CSIFinger:ID	0.093	C19H39NS2	[M+H2O+H]+	364.27	364.27	-1.9233	18.973	3		QJDCXHRMOHPERH-UHFFFAOYSA-N	Organosulfur compounds	Sulfenyl compounds	Unassigned	CCCCCCCCCCCCCCCCCCSC(=S)N	20328659	No
N-(2-phenylethyl)hexadec-6-enamide	GNPS/Spectral Match	Spectral_Match	C24H39NO	[M+H]+	358.31	358.31	-1.9165	28.7402	2			Lipids and lipid-like molecules	Fatty Acyls	Fatty amides	CCCCCCCCCC=CCCCCC(=O)NCCC1=CC=CC=C1		Yes
1,4-Bis((vinyloxy)methyl)cyclohexane	SIRIUS/CSIFinger:ID	0.126	C12H20O2	[M+NH4]+	214.18	214.18	-1.91335	19.4494	3		DQNSRQYYCSXZDF-UHFFFAOYSA-N	Lipids and lipid-like molecules	Fatty Acyls	Unassigned	C=COCC1CCC(CC1)COC=C	3437285	No
[(1R,3S,4R)-3-[(1S)-1-acetamido-2-ethylbutyl]-4-(diaminomethylideneamino)cyclopentyl]-ethoxyphosphinic acid	SIRIUS/CSIFinger:ID	0.086	C16H33N4O4P	[M+H]+	377.231	377.231	-1.89857	27.5676	3		KNIZOAOWVJJQQB-TUVASFSCSA-N	Organic acids and derivatives	Organic phosphoric acids and derivatives	Organic phosphoramides	CCC(CC)C(C1CC(CC1N=C(N)N)P(=O)(O)OCC)NC(=O)C	127049402	No
CID 140494408	DEREPLICATOR_PLUS	12 (0)	C16H26O	[M+H]+	235.205	235.206	-1.88899	28.2609	3		KWNKIVGTKTTZCY-UHFFFAOYSA-N	Lipids and lipid-like molecules	Prenol lipids	Sesquiterpenoids	C=C1C[C@@H]2[C@@H](C=C1C)[C@@H](C(C)C)CC[C@@]2(C)O	140494408	No
(3-Methylphenyl)-tritiomethanone	SIRIUS/CSIFinger:ID	0.136	C8H8O	[M+H]+	121.065	121.065	-1.88247	21.1179	3		OVWYEQOVUDKZNU-NGIXYFTOSA-N	Organic oxygen compounds	Organooxygen compounds	Carbonyl compounds	CC1=CC(=CC=C1)C=O	59104946	No
cyclo[Ala-Val-ObAla(3R-hexyl)-Gly-DL-Val-Leu]	SIRIUS/CSIFinger:ID	0.026	C30H53N5O7	[M+H-H2O]+	578.39	578.391	-1.88091	24.6435	3		QWBKHPNGPXORRV-BAYXGLGHSA-N	Organic acids and derivatives	Carboxylic acids and derivatives	Amino acids, peptides, and analogues	CCCCCCC1CC(=O)NCC(=O)NC(C(=O)NC(C(=O)NC(C(=O)NC(C(=O)O1)C(C)C)C)CC(C)C)C(C)C	163053107	No
(9aR,13aS)-12-[(1-ethyl-1H-pyrazol-4-yl)methyl]-1-(4-pyridylmethyl)tetradecahydro-9H-pyrido[3,4-b][1,5]diazacycloundecin-9-one	SIRIUS/CSIFinger:ID	0.036	C24H36N6O	[M+H2O+H]+	443.312	443.313	-1.8734	26.2172	3		ASZIMZCIMWLEAT-DHIUTWEWSA-N	Organic acids and derivatives	Carboxylic acids and derivatives	Amino acids, peptides, and analogues	CCN1C=C(C=N1)CN2CCC3C(C2)N(CCCCCCNC3=O)CC4=CC=NC=C4	110202118	No
9,11-Dimethyl-1,4,10-trioxa-7,13-diazacyclopentadecane	SIRIUS/CSIFinger:ID	0.004	C12H26N2O3	[M+H-H2O]+	229.191	229.191	-1.87224	16.507	3		HFJQURAEUJHNJT-UHFFFAOYSA-N	Lipids and lipid-like molecules	Fatty Acyls	Fatty amides	CC1CNCCOCCOCCNCC(O1)C	13177745	No
Pyochelin Methyl Ester	GNPS/Spectral Match	Spectral_Match	C15H18N2O3S2	[M+H]+	339.083	339.083	-1.87034	17.5575	2			Organic acids and derivatives	Carboxylic acids and derivatives	Amino acids, peptides, and analogues	CN1[C@@H](CSC1[C@H]2CSC(=N2)C3=CC=CC=C3O)C(=O)OC		No
2-(Dodecylamino)acetate	SIRIUS/CSIFinger:ID	0.078	C14H29NO2	[M+H2O+H]+	262.237	262.238	-1.86549	21.7729	3		LNPHVNNRZGCOBK-UHFFFAOYSA-M	Organic acids and derivatives	Carboxylic acids and derivatives	Unassigned	CCCCCCCCCCCCNCC(=O)O	17912906	No
N-[5-[[4-[5-[acetyl(hydroxy)amino]pentylamino]-4-oxobutanoyl]-hydroxyamino]pentyl]-N'-butyl-N'-hydroxybutanediamide	SIRIUS/CSIFinger:ID	0.065	C24H45N5O8	[M+Na]+	554.315	554.316	-1.85707	20.7814	3		GPZRQAKHFHBCJN-UHFFFAOYSA-N	Organic acids and derivatives	Carboxylic acids and derivatives	Amino acids, peptides, and analogues	CCCCN(C(=O)CCC(=O)NCCCCCN(C(=O)CCC(=O)NCCCCCN(C(=O)C)O)O)O	165618941	No
3-[2-[(2-Hydroxy-1-methyl-propyl)amino]ethylamino]butan-2-ol	SIRIUS/CSIFinger:ID	0.104	C10H24N2O2	[M+H-H2O]+	187.18	187.18	-1.85383	20.0595	3		MCERRKGSGYESEK-UHFFFAOYSA-N	Organic nitrogen compounds	Organonitrogen compounds	Amines	CC(C(C)O)NCCNC(C)C(C)O	469988	No
N-[5-[acetyl(hydroxy)amino]pentyl]-N'-[5-[[4-[5-(cyclohexanecarbonylamino)pentyl-hydroxyamino]-4-oxobutanoyl]amino]pentyl]-N'-hydroxybutanediamide	MOLDISCOVERY	41.5476 (4)	C38H60O11	[M+H]+	693.42	693.421	-1.84765	29.7189	3		YWIIIPSKWRMYDI-UHFFFAOYSA-N	Lipids and lipid-like molecules	Prenol lipids	Terpene glycosides	CCC[C@H](C)[C@@H](O[C@@H]1O[C@H](C)[C@H](O[C@H]2C[C@H](O)[C@H](O)[C@H](C)O2)[C@@H](O)[C@H]1O)[C@H](C)C(=O)[C@H](C)/C=C(C)/C=C/C[C@H](C)/C=C/[C@H]1CC=CC(=O)O1	145972977	No
CID 131636861	DEREPLICATOR_PLUS	13 (0)	C15H22O	[M+H]+	219.174	219.174	-1.84374	22.41	3		WZWJIGJYVYTJLF-DGCLKSJQSA-N	Benzenoids	Phenols	Cresols	CC(C)=CCCC(C)c1ccc(O)c(C)c1	131636861	No
Ac-Leu-Pro-Phe-Phe-D-Asp-NH2	SIRIUS/CSIFinger:ID	0.115	C35H46N6O8	[M+H]+	679.344	679.345	-1.84089	13.2789	3		DFIDZYQHBGZLHZ-QZLCNWOESA-N	Organic acids and derivatives	Carboxylic acids and derivatives	Amino acids, peptides, and analogues	CC(C)CC(C(=O)N1CCCC1C(=O)NC(CC2=CC=CC=C2)C(=O)NC(CC3=CC=CC=C3)C(=O)NC(CC(=O)O)C(=O)N)NC(=O)C	58918188	No
(2R,3S,4S,5R)-2-[(1R)-1-[(2R,3S,4R,5R)-3,4-dimethoxy-5-octoxy-tetrahydrofuran-2-yl]-2-methoxy-ethoxy]-5-(hydroxymethyl)tetrahydrofuran-3,4-diol	SIRIUS/CSIFinger:ID	0.032	C22H42O10	[M+H]+	467.284	467.285	-1.837	19.599	3		RCHARRZXKRIURJ-FXBZZATDSA-N	Lipids and lipid-like molecules	Fatty Acyls	Fatty acyl glycosides	CCCCCCCCOC1C(C(C(O1)C(COC)OC2C(C(C(O2)CO)O)O)OC)OC	15954090	No
H-Gly-Tyr-Thr-Asp-OH	SIRIUS/CSIFinger:ID	0.018	C19H26N4O9	[M+H-H2O]+	437.166	437.167	-1.83294	13.8695	3		QSNOCPFCVVPCGC-OVPYMJBVSA-N	Benzenoids	Benzene and substituted derivatives	Unassigned	CC(C(C(=O)NC(CC(=O)O)C(=O)O)NC(=O)C(CC1=CC=C(C=C1)O)NC(=O)CN)O	156587932	No
[(1R,2R,6R,7S)-4-tricyclo[5.2.1.02,6]decanyl]methanol	SIRIUS/CSIFinger:ID	0.118	C11H18O	[M+H-H2O]+	149.132	149.132	-1.82724	23.244	3		NJKIJYKRBHGRME-OXKBGPBOSA-N	Lipids and lipid-like molecules	Prenol lipids	Unassigned	C1CC2CC1C3C2CC(C3)CO	42582819	No
4-(2-{[4-(acetylamino)phenyl]sulfonyl}hydrazino)-N-(2,5-dimethylphenyl)-4-oxobutanamide	SIRIUS/CSIFinger:ID	0.023	C20H24N4O5S	[M+H2O+H]+	451.164	451.165	-1.82683	22.5077	3		DVHCGCXAYIMTAR-UHFFFAOYSA-N	Benzenoids	Benzene and substituted derivatives	Benzenesulfonamides	CC1=CC(=C(C=C1)C)NC(=O)CCC(=O)NNS(=O)(=O)C2=CC=C(C=C2)NC(=O)C	1787995	No
(2S)-1-[2-[[(2S)-2-[[(2S)-2-[[(2S)-2-acetamido-3-methyl-butanoyl]amino]-3-(1H-imidazol-5-yl)propanoyl]amino]propanoyl]amino]acetyl]-N-[1-[[(1S)-2-amino-1-methyl-2-oxo-ethyl]carbamoyl]cyclopentyl]pyrrolidine-2-carboxamide	SIRIUS/CSIFinger:ID	0.125	C32H50N10O8	[M+K]+	741.343	741.344	-1.82399	22.8659	3		YHDALKZPBBZCRM-DYJOPPPLSA-N	Organic acids and derivatives	Carboxylic acids and derivatives	Amino acids, peptides, and analogues	CC(C)C(C(=O)NC(CC1=CN=CN1)C(=O)NC(C)C(=O)NCC(=O)N2CCCC2C(=O)NC3(CCCC3)C(=O)NC(C)C(=O)N)NC(=O)C	5493631	No
2-(3-chlorophenoxy)-N-(1-((1-(4-(trifluoromethoxy)phenyl)-1H-pyrrol-3-yl)methyl)piperidin-4-yl)acetamide	SIRIUS/CSIFinger:ID	0.111	C25H25ClF3N3O3	[M+H2O+H]+	526.171	526.171	-1.81519	17.4138	3	Halogen	KNFCUBWPKYSSNK-UHFFFAOYSA-N	Organic acids and derivatives	Carboxylic acids and derivatives	Amino acids, peptides, and analogues	C1CN(CCC1NC(=O)COC2=CC(=CC=C2)Cl)CC3=CN(C=C3)C4=CC=C(C=C4)OC(F)(F)F	11511776	No
(1-butyl-9-(1-(4,6-dimethylpyrimidine-5-carbonyl)-4-methylpiperidin-4-yl)-3,9-diazaspiro[5.5]undecan-3-yl)(tetrahydro-2H-pyran-4-yl)methanone	SIRIUS/CSIFinger:ID	0.086	C32H51N5O3	[M+H2O+H]+	572.416	572.417	-1.81372	25.3973	3		CTAMMHHPBUPEQT-UHFFFAOYSA-N	Organic acids and derivatives	Carboxylic acids and derivatives	Amino acids, peptides, and analogues	CCCCC1CN(CCC12CCN(CC2)C3(CCN(CC3)C(=O)C4=C(N=CN=C4C)C)C)C(=O)C5CCOCC5	25230769	No
2-((3-(2-methoxyethyl)-6-methyl-4-oxo-3,4,6,7-tetrahydrothieno[3,2-d]pyrimidin-2-yl)thio)-N-(thiazol-2-yl)acetamide	SIRIUS/CSIFinger:ID	0.131	C15H18N4O3S3	[M+H]+	399.061	399.061	-1.80048	19.5776	3		NQXHGTNJGUSCTJ-UHFFFAOYSA-N	Organosulfur compounds	Thioethers	Aryl thioethers	CC1CC2=C(S1)C(=O)N(C(=N2)SCC(=O)NC3=NC=CS3)CCOC	4548551	No
N-[3-[prop-2-enoyl-[3-[prop-2-enoyl-[3-(prop-2-enoylamino)propyl]amino]propyl]amino]propyl]prop-2-enamide	SIRIUS/CSIFinger:ID	0.056	C21H32N4O4	[M+H2O+H]+	423.259	423.26	-1.79724	19.2771	3		OUZDOAGYUHOAAE-UHFFFAOYSA-N	Organic acids and derivatives	Carboxylic acids and derivatives	Amino acids, peptides, and analogues	C=CC(=O)NCCCN(CCCN(CCCNC(=O)C=C)C(=O)C=C)C(=O)C=C	88905683	No
Dimethyl (methylenedi-4,1-cyclohexanediyl)biscarbamate	SIRIUS/CSIFinger:ID	0.009	C17H30N2O4	[M+NH4]+	344.254	344.254	-1.78618	22.9393	3		KQDNPOILBBPBNT-UHFFFAOYSA-N	Organic acids and derivatives	Carboxylic acids and derivatives	Amino acids, peptides, and analogues	COC(=O)NC1CCC(CC1)CC2CCC(CC2)NC(=O)OC	756999	No
(10S,13S,16S,19S)-16-benzyl-11,20-dimethyl-3-(2-methylpropyl)-10,13-di(propan-2-yl)-4-oxa-1,8,11,14,17-pentazabicyclo[17.3.0]docosane-2,5,9,12,15,18-hexone	SIRIUS/CSIFinger:ID	0.336	C35H53N5O7	[M+H2O+H]+	674.411	674.412	-1.78185	24.5579	3		YCGVVPXVWFYGHR-MXLISGKRSA-N	Organic acids and derivatives	Peptidomimetics	Depsipeptides	CC1CCN2C1C(=O)NC(C(=O)NC(C(=O)N(C(C(=O)NCCC(=O)OC(C2=O)CC(C)C)C(C)C)C)C(C)C)CC3=CC=CC=C3	102433803	No
3-[({[1-(2-methylpropyl)-1H-pyrazol-4-yl]methyl}amino)methyl]phenol	SIRIUS/CSIFinger:ID	0.029	C15H21N3O	[M+H2O+H]+	278.186	278.186	-1.78046	13.336	3		OEHZNBMLNWTKQQ-UHFFFAOYSA-N	Organoheterocyclic compounds	Heteroaromatic compounds	Unassigned	CC(C)CN1C=C(C=N1)CNCC2=CC(=CC=C2)O	122168409	No
3-[(3-methylphenyl)methoxy]-N-[[2-(morpholin-4-ylmethyl)phenyl]methyl]benzamide	SIRIUS/CSIFinger:ID	0.101	C27H30N2O3	[M+Na]+	453.214	453.215	-1.77863	20.8401	3		MHWDJUWZVALHEZ-UHFFFAOYSA-N	Benzenoids	Benzene and substituted derivatives	Unassigned	CC1=CC(=CC=C1)COC2=CC=CC(=C2)C(=O)NCC3=CC=CC=C3CN4CCOCC4	32621972	No
N-[[4-tert-butyl-2-(4-methylpiperidin-1-yl)phenyl]methyl]-2-[3-fluoro-4-(methanesulfonamido)phenyl]propanamide	SIRIUS/CSIFinger:ID	0.069	C27H38FN3O3S	[M+CH2O2+H]+	550.274	550.275	-1.77421	20.1392	3	Halogen	MURROGCGDMDIPK-UHFFFAOYSA-N	Organic acids and derivatives	Carboxylic acids and derivatives	Amino acids, peptides, and analogues	CC1CCN(CC1)C2=C(C=CC(=C2)C(C)(C)C)CNC(=O)C(C)C3=CC(=C(C=C3)NS(=O)(=O)C)F	137640006	No
N-[[(5S)-3-[4-[ethyl(pyridin-2-ylmethyl)amino]-3-fluorophenyl]-2-oxo-1,3-oxazolidin-5-yl]methyl]acetamide	SIRIUS/CSIFinger:ID	0.016	C20H23FN4O3	[M+H2O+H]+	405.193	405.193	-1.7683	19.0303	3	Halogen	GHRUVPXGNRYXAK-KRWDZBQOSA-N	Benzenoids	Benzene and substituted derivatives	Halobenzenes	CCN(CC1=CC=CC=N1)C2=C(C=C(C=C2)N3CC(OC3=O)CNC(=O)C)F	44355049	No
2-(Dideuteriomethyl)-4,4,6,6,8,8,10,10-octamethyl-2-(trideuteriomethyl)-1,3,5,7,9,2,4,6,8,10-pentaoxapentasilecane	SIRIUS/CSIFinger:ID	0.038	C10H30O5Si5	[M+H]+	371.101	371.101	-1.76044	8.13075	3		XMSXQFUHVRWGNA-KPAILUHGSA-N	Organometallic compounds	Organometalloid compounds	Unassigned	C[Si]1(O[Si](O[Si](O[Si](O[Si](O1)(C)C)(C)C)(C)C)(C)C)C	22883046	No
1,1-Bis-(cyclohexyl)-5-(3-chlorobenzyl) biuret	SIRIUS/CSIFinger:ID	0.023	C21H30ClN3O2	[M+Na]+	414.191	414.192	-1.75619	25.586	3	Halogen	GPCVHIUAJBLJFW-UHFFFAOYSA-N	Organic acids and derivatives	Carboxylic acids and derivatives	Amino acids, peptides, and analogues	C1CCC(CC1)N(C2CCCCC2)C(=O)NC(=O)NCC3=CC(=CC=C3)Cl	16046744	No
3-[[3-[[(2S)-2-[[(2S,3R)-2-[[(2S,3S)-2-acetamido-3-methylpentanoyl]amino]-3-hydroxybutanoyl]amino]propanoyl]amino]-2-oxo-4-phenylbutanoyl]amino]propanoic acid	SIRIUS/CSIFinger:ID	0.048	C28H41N5O9	[M+H-H2O]+	574.286	574.287	-1.75313	14.8366	3		STGPHGQKWOQBDY-USUWMSNVSA-N	Organic acids and derivatives	Carboxylic acids and derivatives	Amino acids, peptides, and analogues	CCC(C)C(C(=O)NC(C(C)O)C(=O)NC(C)C(=O)NC(CC1=CC=CC=C1)C(=O)C(=O)NCCC(=O)O)NC(=O)C	118711572	No
[1-(4,4-Dimethyl-2,5-dioxoimidazolidin-1-yl)-1,1-diethoxybutan-2-yl]phosphonic acid	SIRIUS/CSIFinger:ID	0.01	C13H25N2O7P	[M+H-H2O]+	335.136	335.137	-1.75272	20.2853	3		BIFPBLHRPAMZFR-UHFFFAOYSA-N	Lipids and lipid-like molecules	Fatty Acyls	Fatty amides	CCC(C(N1C(=O)C(NC1=O)(C)C)(OCC)OCC)P(=O)(O)O	68123007	No
(4-Hexylcyclohexyl)acetic acid	SIRIUS/CSIFinger:ID	0.083	C14H26O2	[M+H]+	227.2	227.201	-1.74384	24.7966	3		HROKATYWZRLFIX-UHFFFAOYSA-N	Lipids and lipid-like molecules	Fatty Acyls	Unassigned	CCCCCCC1CCC(CC1)CC(=O)O	71325093	No
N-Propanoyl-L-isoleucyl-L-isoleucylglycyl-L-leucine	SIRIUS/CSIFinger:ID	0.472	C23H42N4O6	[M+H]+	471.317	471.318	-1.73811	20.3004	3		ULZPXXVVXWGAKY-UKSSEWCLSA-N	Organic acids and derivatives	Carboxylic acids and derivatives	Amino acids, peptides, and analogues	CCC(C)C(C(=O)NC(C(C)CC)C(=O)NCC(=O)NC(CC(C)C)C(=O)O)NC(=O)CC	71356600	No
N,N'-(Hexane-1,6-diyl)bis(2-benzamidobenzamide)	SIRIUS/CSIFinger:ID	0.028	C34H34N4O4	[M+H2O+H]+	581.275	581.276	-1.72844	21.5714	3		ZYFLEGPFJGXDRF-UHFFFAOYSA-N	Organic acids and derivatives	Carboxylic acids and derivatives	Amino acids, peptides, and analogues	C1=CC=C(C=C1)C(=O)NC2=CC=CC=C2C(=O)NCCCCCCNC(=O)C3=CC=CC=C3NC(=O)C4=CC=CC=C4	71400796	No
2,6,10,10-Tetramethyltetracyclo[7.1.1.01,5.06,8]undec-2-ene	SIRIUS/CSIFinger:ID	0.141	C15H22	[M+H]+	203.179	203.179	-1.72803	19.6879	3		ACUZFFZHGMWLFN-UHFFFAOYSA-N	Lipids and lipid-like molecules	Prenol lipids	Sesquiterpenoids	CC1=CCC2C13CC(C3(C)C)C4C2(C4)C	162923661	No
1,4-bis(dicyclopropylmethyl)-2-(4,5-dihydro-1H-imidazol-2-yl)piperazine	SIRIUS/CSIFinger:ID	0.061	C21H34N4	[M+H]+	343.285	343.286	-1.71665	27.2083	3		AQQHVXGXHOCTDB-UHFFFAOYSA-N	Organoheterocyclic compounds	Piperidines	Unassigned	C1CC1C(C2CC2)N3CCN(C(C3)C4=NCCN4)C(C5CC5)C6CC6	10807271	No
tert-butyl N-[(2R)-1-[[5-(4-chlorophenyl)-3,3-dimethyl-1,1-dioxo-2H-1,2-thiazol-4-yl]methyl-ethylamino]-1-oxo-3-phenylmethoxypropan-2-yl]carbamate	SIRIUS/CSIFinger:ID	0.047	C29H38ClN3O6S	[M+Na]+	614.205	614.206	-1.71181	23.622	3	Halogen	BGNSQJKNWALBAE-XMMPIXPASA-N	Organic acids and derivatives	Carboxylic acids and derivatives	Amino acids, peptides, and analogues	CCN(CC1=C(S(=O)(=O)NC1(C)C)C2=CC=C(C=C2)Cl)C(=O)C(COCC3=CC=CC=C3)NC(=O)OC(C)(C)C	58679476	No
CID 91064268	SIRIUS/CSIFinger:ID	0.209	C6H6NO3P	[M+H]+	172.016	172.016	-1.70566	24.7762	3		ZQJZVQJIXREXMW-UHFFFAOYSA-N	Organic acids and derivatives	Organic phosphonic acids and derivatives	Organic phosphonic acids	C1=CN=CC=C=C1P(=O)(O)O	91064268	No
1-[[(N'-cyclohexylcarbamimidoyl)amino]-[3-[3'-[2-(1,3-dihydroxycyclohexyl)ethyl]-4,12-dimethyl-9-methylidenespiro[5-oxatricyclo[8.2.0.04,6]dodecane-7,1'-cyclopentane]-12-yl]cyclopentyl]methyl]-2-methylguanidine	MOLDISCOVERY	19.8379 (0.71)	C47H72O5	[M+H]+	717.544	717.545	-1.69843	27.9212	3		SZVSPTUBIVGXGI-UHFFFAOYSA-N	Lipids and lipid-like molecules	Glycerolipids	Diradylglycerols	CC/C=C\C/C=C\C/C=C\C/C=C\C/C=C\CCCCCC(=O)OC[C@H](CO)OC(=O)CC/C=C\C/C=C\C/C=C\C/C=C\C/C=C\CCCCC	162897916	No
7-[(4-fluoro-1H-benzimidazol-2-yl)methyl]-3-propan-2-yl-6,8-dihydro-5H-[1,2,4]triazolo[4,3-a]pyrazine	SIRIUS/CSIFinger:ID	0.175	C16H19FN6	[M+H2O+H]+	333.183	333.183	-1.69787	21.0956	3	Halogen	XRRNSKJLVDYDOW-UHFFFAOYSA-N	Benzenoids	Benzene and substituted derivatives	Halobenzenes	CC(C)C1=NN=C2N1CCN(C2)CC3=NC4=C(N3)C=CC=C4F	53620384	No
(E)-dodecylidene(oxo)azanium	SIRIUS/CSIFinger:ID	0.08	C12H23NO	[M+H2O+H]+	216.195	216.196	-1.69014	18.1883	3		PEBDXUBXRVZZOJ-UHFFFAOYSA-N	Organic oxygen compounds	Organooxygen compounds	Carbonyl compounds	CCCCCCCCCCCC=[N+]=O	42627314	No
[(2S,3R,4S,6R)-6-(3-anilino-3-oxopropyl)-2-[(E)-2-[(1S,2S,3R)-2-[(1E,3R,4E)-5-[(2R,6R)-6-ethyl-5-methyl-3,6-dihydro-2H-pyran-2-yl]-3-methylhexa-1,4-dienyl]-3-methylcyclopropyl]ethenyl]-3-(phenylcarbamoyloxy)oxan-4-yl] N-phenylcarbamate	SIRIUS/CSIFinger:ID	0.043	C49H59N3O7	[M+Na]+	824.423	824.425	-1.6819	15.111	3		CDDPEKGDAYQHJG-HJSJMBLTSA-N	Organic acids and derivatives	Carboxylic acids and derivatives	Amino acids, peptides, and analogues	CCC1C(=CCC(O1)C(=CC(C)C=CC2C(C2C=CC3C(C(CC(O3)CCC(=O)NC4=CC=CC=C4)OC(=O)NC5=CC=CC=C5)OC(=O)NC6=CC=CC=C6)C)C)C	90672273	No
[truncated: 1,895 more rows]
